# Supplementary material for: Glomerular spatial transcriptomics of IgA nephropathy according to the presence of mesangial proliferation
Source: Sci Rep. 2024 Jan 26;14:2211. doi: 10.1038/s41598-024-52581-8 (PMC10817934; doi:10.1038/s41598-024-52581-8)
Supplement: Supplementary file 1 — Supplementary Table 1. [file 41598_2024_52581_MOESM1_ESM.xlsx]

## Sheet: S1_Table
	Supplemental Table 1. Total list of identified DEGs between the compared groups.
	Gene	M0/Control				M1/Control				M1/M0
		baseMean	log2FoldChange	padj	DEG	baseMean	log2FoldChange	padj	DEG	baseMean	log2FoldChange	padj	DEG
	FOS	45.154	-4.04808	0.000193072	DOWN	50.6694	-4.38146	0.000146416	DOWN	4.46331	-0.179727	0.909084
	ITGB3	11.4162	0.54869	0.999532		16.3064	1.11857	0.000146416	UP	15.7853	0.5781	0.298614
	ZFP36	23.9993	-2.15674	0.000193072	DOWN	28.2187	-1.85095	0.00116171	DOWN	9.24358	0.368711	0.632113
	NR4A1	21.0942	-2.33953	0.0172307	DOWN	23.0597	-2.65118	0.00171755	DOWN	6.01815	-0.163558	0.89433
	SERINC1	25.9427	0.062079	0.999532		38.2074	0.784837	0.00270608	UP	33.35	0.739632	0.0313556	UP
	REN	46.9859	0.0454356	0.999532		27.9355	-3.80818	0.00432188	DOWN	24.4731	-3.84166	0.0170974	DOWN
	MYH10	5.27153	0.387987	0.999532		8.92528	1.24864	0.00432188	UP	8.23998	0.885146	0.154583
	ATF3	10.2823	-2.46142	0.0129976	DOWN	11.6514	-2.57518	0.0046822	DOWN	2.97746	-0.18529	0.914367
	RASD1	4.72507	-1.29355	0.396029		4.73665	-1.95433	0.0046822	DOWN	2.25686	-0.629302	0.676565
	IGKC	14.0342	-1.01673	0.999532		11.9689	-2.84168	0.004917	DOWN	5.09039	-1.55785	0.271669
	TAS1R3	11.4421	-0.150248	0.999532		9.70859	-1.12014	0.004917	DOWN	8.17883	-0.96028	0.145899
	TBC1D3C	19.9372	-0.0364722	0.999532		17.3136	-0.915995	0.00576326	DOWN	14.503	-0.855516	0.0652559	DOWN
	KRTAP5-1	10.1279	-0.0572188	0.999532		8.16218	-1.43864	0.00665525	DOWN	6.77966	-1.36248	0.0313556	DOWN
	CEBPB	6.02566	-0.656264	0.999532		5.55765	-1.52489	0.006781	DOWN	3.35356	-0.842684	0.394452
	DUSP1	21.9533	-2.22642	0.000290718	DOWN	27.2739	-1.56124	0.00881991	DOWN	9.48132	0.736326	0.183436
	USP17L12	38.4405	-0.0834965	0.999532		34.7903	-0.824819	0.00899419	DOWN	28.7123	-0.713499	0.162261
	EGR1	46.0971	-3.61074	4.39363e-05	DOWN	55.3365	-2.78061	0.00963016	DOWN	9.2242	0.894092	0.37404
	ATP5IF1	17.9807	0.183256	0.999532		26.5842	0.808986	0.00963016	UP	23.2133	0.662636	0.241605
	SULF1	10.7117	0.445634	0.999532		14.6874	0.940604	0.0096703	UP	14.1698	0.516444	0.336384
	SIK1	7.49192	-1.35539	0.18862		8.08327	-1.714	0.0101368	DOWN	3.63802	-0.362638	0.779652
	ULBP1	4.75995	-0.261044	0.999532		3.82892	-1.7929	0.0101368	DOWN	2.8984	-1.51201	0.107433
	THY1	7.38944	0.160621	0.999532		13.6659	1.36781	0.0122162	UP	12.0272	1.2223	0.125254
	GAS2	5.17697	0.367707	0.999532		7.93424	1.08185	0.0153676	UP	7.55089	0.736042	0.266797
	ITM2B	123.468	0.171867	0.999532		168.267	0.663118	0.016925	UP	149.995	0.516655	0.162189
	MYOF	5.46319	0.57562	0.999532		7.53449	1.067	0.0199877	UP	7.47772	0.509162	0.532088
	USP17L11	40.5223	-0.323972	0.999532		38.8152	-0.931662	0.0199877	DOWN	28.9441	-0.581198	0.380614
	NR4A3	6.25232	-1.52417	0.18862		6.67437	-1.80717	0.0199877	DOWN	2.80817	-0.218666	0.899852
	BAGE5	10.4242	0.0637961	0.999532		8.33111	-1.08173	0.0199877	DOWN	7.50873	-1.13163	0.0626266	DOWN
	GLS	8.98449	0.264078	0.999532		12.3648	0.880974	0.0214179	UP	11.368	0.619866	0.282041
	TNFRSF21	7.44556	0.0244897	0.999532		12.3362	0.869845	0.0214179	UP	10.3012	0.864179	0.148529
	IGFBP7	159.773	0.092847	0.999532		240.772	0.82183	0.0214179	UP	209.894	0.754537	0.0626266	UP
	ESD	13.8463	0.111199	0.999532		19.7786	0.689209	0.0218924	UP	17.0856	0.598906	0.154583
	LAMP2	7.85794	0.216675	0.999532		11.5961	0.931279	0.0218924	UP	10.4773	0.728726	0.212469
	PARK7	13.6606	0.0817095	0.999532		19.5493	0.727071	0.0239523	UP	17.23	0.662133	0.157378
	USP17L17	36.3195	-0.0612263	0.999532		30.9145	-1.07264	0.0241397	DOWN	25.8205	-0.993062	0.124736
	F2RL3	4.33548	-1.70723	0.20025		4.7251	-1.90417	0.0241397	DOWN	1.81127	-0.149236	0.948865
	SLC35G4	4.77518	-0.226954	0.999532		4.3734	-1.43715	0.0241397	DOWN	3.07068	-1.14703	0.241605
	FAM236B	4.94868	-0.00635211	0.999532		3.77133	-1.55962	0.0245983	DOWN	3.26555	-1.54079	0.0626266	DOWN
	GOLGA6L6	13.6991	0.180554	0.999532		10.7003	-1.01116	0.0245983	DOWN	10.1207	-1.16735	0.0525432	DOWN
	PRDX1	8.84366	0.204064	0.999532		13.251	0.928888	0.0249351	UP	11.9909	0.743792	0.154583
	SPDYE5	15.365	-0.138533	0.999532		14.1236	-0.910427	0.0249351	DOWN	11.3029	-0.752729	0.162189
	SPATS2L	6.38479	1.02285	0.157178		7.50656	1.12365	0.0258453	UP	8.49486	0.123358	0.907968
	ITGAV	23.3267	0.281558	0.999532		33.9177	0.910082	0.0258747	UP	31.0198	0.652391	0.24893
	FABP5	7.58644	-0.714131	0.999532		7.80595	-1.04848	0.0281353	DOWN	4.95644	-0.330853	0.791576
	USP17L3	48.9536	0.0967796	0.999532		40.8784	-0.928797	0.0281353	DOWN	36.4704	-0.99299	0.080292	DOWN
	VDAC2	9.91935	0.238109	0.999532		14.2091	0.795232	0.0282322	UP	12.5984	0.567465	0.266933
	PLXNB1	6.93514	0.779622	0.893099		8.38103	0.987664	0.0282322	UP	8.5338	0.215055	0.824012
	JUNB	15.977	-2.34874	0.000126568	DOWN	19.7251	-1.68842	0.0283252	DOWN	6.32909	0.723561	0.419745
	ITIH5	10.0566	0.420968	0.999532		14.1065	0.944416	0.0283252	UP	13.3189	0.548428	0.300852
	NDRG1	28.5815	0.114263	0.999532		39.8105	0.650051	0.0283252	UP	34.4268	0.545179	0.348525
	CFH	5.92119	0.487923	0.999532		9.25109	1.21304	0.0300335	UP	8.7426	0.751178	0.297055
	DAG1	12.441	0.443361	0.999532		17.1736	0.929524	0.0322845	UP	16.403	0.50896	0.451915
	FMNL3	3.7955	0.253019	0.999532		6.05343	1.0584	0.0322845	UP	5.37282	0.822439	0.242703
	CHRNB4	6.13186	-0.453755	0.999532		5.77379	-1.2766	0.0339675	DOWN	4.08349	-0.803252	0.421517
	ATP5PF	12.2609	0.327815	0.999532		15.9145	0.708823	0.0340627	UP	14.8142	0.397166	0.515762
	CDC42EP3	19.8757	0.633448	0.687916		24.3191	0.806527	0.0340627	UP	24.7495	0.190424	0.779299
	H4C5	11.8441	-0.149827	0.999532		18.4144	0.729004	0.0340627	UP	15.2459	0.891176	0.0525432	UP
	AKR1A1	3.99934	0.26929	0.999532		6.41496	1.14844	0.0340627	UP	5.86418	0.896672	0.254225
	EFEMP2	8.47442	0.429209	0.999532		10.9934	0.85109	0.0344357	UP	10.7401	0.442257	0.486743
	KLK6	6.31137	0.375744	0.999532		9.64879	1.05079	0.0359662	UP	8.82538	0.686531	0.363418
	RAB2A	11.4457	0.0998701	0.999532		16.5545	0.724291	0.037196	UP	14.4922	0.643692	0.148529
	GAGE1	10.2661	0.00387902	0.999532		8.70211	-1.00614	0.037196	DOWN	7.42348	-0.987942	0.11254
	BCAM	68.3453	0.372352	0.999532		87.0275	0.68557	0.037196	UP	81.95	0.343222	0.520848
	NDUFS5	9.27809	-0.0359021	0.999532		14.4409	0.701453	0.0378971	UP	11.8664	0.761341	0.154583
	CEBPD	17.4239	-1.19073	0.20025		19.6528	-1.19179	0.0439675	DOWN	9.79932	0.0270844	0.987491
	TPM1	10.1631	0.276532	0.999532		14.7652	0.880524	0.0441006	UP	13.6003	0.62813	0.350296
	LDHB	15.0579	0.285472	0.999532		22.4712	0.949886	0.0458978	UP	20.2619	0.690525	0.438594
	APOE	9.63474	0.538173	0.999532		14.7665	1.22858	0.0466544	UP	13.9188	0.728104	0.566812
	PTTG1IP	17.3862	0.212182	0.999532		23.0619	0.652414	0.0475975	UP	20.8182	0.45893	0.363418
	ZNF138	5.19245	-0.0468113	0.999532		4.35057	-1.23658	0.0482851	DOWN	3.6011	-1.16982	0.154583
	APLP2	20.2023	0.0321247	0.999532		28.7727	0.631326	0.0485168	UP	24.7464	0.61998	0.107433
	ATP5F1A	16.1291	0.0807376	0.999532		23.5336	0.706361	0.0504964	UP	20.1057	0.658854	0.240311
	CNBP	8.8329	0.0173795	0.999532		13.299	0.76291	0.0532122	UP	11.1859	0.766329	0.154583
	OTOP1	6.05438	-0.25221	0.999532		5.54887	-1.20053	0.0532122	DOWN	3.85507	-0.930421	0.263754
	DIO3	17.97	-0.443084	0.999532		18.1447	-0.891639	0.0532122	DOWN	12.5468	-0.423045	0.542124
	XPNPEP2	3.9239	0.625308	0.999532		5.75127	1.29171	0.0532122	UP	5.71207	0.685876	0.520848
	ITGB1	28.7732	-0.0216314	0.999532		41.6192	0.668988	0.0548482	UP	35.7409	0.715794	0.0333242	UP
	GLYAT	3.40068	0.264239	0.999532		5.71337	1.2093	0.0548482	UP	5.01255	0.978715	0.274496
	PTPRM	7.00184	-0.0885644	0.999532		11.0247	0.769447	0.0548482	UP	9.10947	0.875736	0.107433
	DSP	3.35252	0.950301	0.999532		4.23721	1.21521	0.0548482	UP	4.47661	0.264829	0.84579
	CGNL1	16.0097	0.525169	0.999532		18.6557	0.623437	0.0551185	UP	18.284	0.109419	0.888637
	UTF1	16.1361	-0.370265	0.999532		16.0838	-0.986564	0.0587548	DOWN	11.2581	-0.552969	0.550947
	SERPINE1	5.92958	-1.61036	0.8846		6.36728	-1.92457	0.0587548	DOWN	2.48442	-0.26955	0.877943
	USP17L15	21.1033	-0.111333	0.999532		19.4139	-0.863326	0.0587548	DOWN	15.831	-0.727257	0.254225
	LRP2	6.75603	0.247505	0.999532		10.7991	1.12035	0.0587548	UP	9.70908	0.885211	0.329409
	NFE2L1	24.9054	0.375464	0.999532		31.2949	0.680539	0.0587548	UP	29.6436	0.327886	0.578798
	SLC22A8	7.42288	0.0689309	0.999532		12.3063	1.08923	0.0589239	UP	10.6466	1.00154	0.397004
	MACF1	15.2382	0.127953	0.999532		22.153	0.769173	0.0622387	UP	19.5047	0.661631	0.274496
	RHOB	24.5109	-1.27152	3.39955e-05	DOWN	31.3409	-0.713347	0.0626824	DOWN	16.7504	0.588077	0.193201
	MYL9	101.864	0.136327	0.999532		133.057	0.519412	0.0628015	UP	117.581	0.410163	0.313753
	KLF4	8.86786	-2.13892	0.00558292	DOWN	11.4288	-1.34877	0.0631642	DOWN	4.14682	0.771789	0.405918
	ITGA3	35.3525	0.242763	0.999532		47.1851	0.696077	0.064449	UP	43.2088	0.478531	0.266933
	JUND	9.35485	-1.07309	0.396029		10.4873	-1.10426	0.0648361	DOWN	5.392	-0.00888921	0.996891
	MRGPRG	4.7111	-0.222542	0.999532		4.18132	-1.23127	0.0648361	DOWN	3.24269	-0.986458	0.300852
	PRAC2	4.47923	-0.461187	0.999532		4.22153	-1.17947	0.0648361	DOWN	2.95483	-0.702411	0.536706
	IGHG2	10.1993	-1.23405	0.999532		10.0403	-2.03197	0.065895	DOWN	4.32663	-0.598655	0.617899
	SELENOF	8.19613	0.199787	0.999532		11.5785	0.712509	0.0684037	UP	10.519	0.534964	0.342845
	DAD1	9.65488	-0.0407759	0.999532		14.5587	0.762081	0.0688294	UP	12.333	0.821395	0.107433
	CSRNP1	8.10827	-1.77209	0.100961		9.99111	-1.35534	0.0696909	DOWN	4.02864	0.367081	0.755301
	XCL1	3.97829	-0.0642776	0.999532		3.16274	-1.54098	0.0732367	DOWN	2.50352	-1.45481	0.154583
	MAPK6	10.4084	-0.382723	0.999532		10.8055	-0.882254	0.0756711	DOWN	7.52999	-0.450533	0.630705
	HTRA4	4.24519	0.00812351	0.999532		3.31108	-1.31662	0.0763885	DOWN	2.84998	-1.30923	0.154583
	NUTM2A	6.42221	-0.265372	0.999532		5.81805	-1.11492	0.077473	DOWN	4.4162	-0.831681	0.348787
	TP53TG3B	4.33308	-0.647718	0.999532		4.65977	-1.2109	0.0825359	DOWN	2.69624	-0.500137	0.717627
	KRTAP10-3	25.6538	-0.219305	0.999532		24.8695	-0.790247	0.0825359	DOWN	19.2477	-0.544674	0.397004
	BST2	30.8405	0.263369	0.999532		42.8432	0.799883	0.0825359	UP	39.2025	0.557434	0.323635
	SH3BGRL2	6.49978	0.429746	0.999532		8.75988	0.79687	0.083731	UP	8.18958	0.38287	0.617899
	LAPTM4A	16.8447	0.202203	0.999532		24.0139	0.791959	0.0840091	UP	21.6422	0.609355	0.339543
	THBS1	13.0365	0.464678	0.999532		17.9397	0.884765	0.0842985	UP	16.6607	0.496286	0.566578
	JUN	8.2234	-1.81784	0.303135		9.37005	-1.78547	0.086025	DOWN	3.46164	0.0678932	0.972221
	S100A6	75.3074	-0.16286	0.999532		113.333	0.619909	0.086025	UP	92.5037	0.80661	0.0313556	UP
	CDIPT	4.86432	0.700602	0.999532		6.0116	0.955596	0.086025	UP	6.24751	0.272395	0.789815
	NDRG2	21.908	0.0251168	0.999532		30.2901	0.554475	0.0860848	UP	25.8549	0.550568	0.204889
	FRZB	10.8316	0.140707	0.999532		15.5136	0.781207	0.0860848	UP	13.8987	0.661109	0.241605
	CD151	50.8507	0.0480546	0.999532		69.7209	0.568274	0.0860848	UP	60.2959	0.54347	0.107433
	GNS	4.01264	-0.175757	0.999532		6.88916	0.906145	0.0860848	UP	5.65386	1.09773	0.107433
	KLF2	30.5565	-1.47131	0.00172567	DOWN	38.2364	-0.97178	0.0883909	DOWN	18.603	0.542867	0.19891
	FOXD4L5	11.4037	-0.0444214	0.999532		9.7456	-1.05413	0.0883909	DOWN	8.26133	-0.989123	0.209531
	SLC25A6	11.1608	0.195615	0.999532		14.8823	0.662418	0.088475	UP	13.4689	0.487919	0.385915
	TCF21	25.0857	1.10281	0.0023295	UP	24.1009	0.760861	0.0907685	UP	29.1011	-0.320171	0.672452
	SETD3	5.82068	0.0470043	0.999532		8.43302	0.785323	0.0910194	UP	7.51184	0.765005	0.226915
	THSD7A	5.97503	0.312943	0.999532		7.95166	0.850406	0.0963869	UP	7.44124	0.548043	0.481527
	MYL6	41.8682	0.152489	0.999532		55.3857	0.578336	0.0974164	UP	49.2819	0.449292	0.277462
	RRP8	5.41533	-0.248176	0.999532		4.72437	-1.05468	0.0990026	DOWN	3.73067	-0.798715	0.426561
	TMED3	3.47055	0.6915	0.999532		4.96973	1.13069	0.0990026	UP	4.9233	0.461836	0.659727
	ACTN1	6.47575	0.283176	0.999532		9.51611	0.937324	0.0990026	UP	8.89997	0.676977	0.39437
	SORT1	13.6807	0.491194	0.999532		16.4254	0.706943	0.0990026	UP	16.0593	0.240402	0.75311
	BMP2	5.1696	0.640782	0.999532		6.41081	0.947847	0.0990026	UP	6.67412	0.313749	0.771685
	CD9	17.0394	-0.0979666	0.999532		24.9588	0.611848	0.0990026	UP	20.5355	0.734197	0.105617
	MYEOV	4.39955	-0.546409	0.999532		4.38254	-1.13922	0.0990026	DOWN	2.99524	-0.564849	0.666906
	SLC12A4	11.4094	0.0613106	0.999532		16.5716	0.671631	0.0990026	UP	14.4043	0.636155	0.266933
	MYL12B	25.1127	-0.0136147	0.999532		32.9337	0.448634	0.0993923	UP	28.263	0.486676	0.175031
	RBP5	5.65075	0.537122	0.999532		8.63735	1.25707	0.101579		8.41779	0.728729	0.515762
	TTC14	6.1288	0.912578	0.396029		6.72301	0.894483	0.102526		7.57466	-0.00186887	0.999385
	APP	28.8634	0.0431829	0.999532		38.9186	0.49541	0.102526		33.2609	0.474163	0.266933
	NDUFA1	20.7872	0.192742	0.999532		26.8253	0.558051	0.102526		24.2316	0.384835	0.515762
	CDC37	18.166	0.160179	0.999532		24.2691	0.614121	0.102526		21.7852	0.470965	0.342845
	PPIB	11.8747	0.112785	0.999532		17.1723	0.726158	0.102526		14.8144	0.634385	0.266933
	NDUFB4	11.2396	-0.0225856	0.999532		16.5867	0.634781	0.102526		13.9632	0.676385	0.162189
	ITGB5	15.2162	0.333842	0.999532		19.2558	0.638988	0.102526		18.1783	0.32715	0.603483
	ST6GALNAC3	12.4403	0.0437706	0.999532		18.9845	0.779009	0.103912		16.1066	0.766114	0.158141
	PCBP2	47.4413	0.0544109	0.999532		64.4746	0.570805	0.103912		55.7759	0.539291	0.2006
	GABARAP	18.3684	0.286219	0.999532		23.0776	0.590608	0.103912		21.4541	0.321801	0.59686
	TRIR	8.77154	0.166786	0.999532		12.7511	0.754322	0.10586		11.128	0.613058	0.283071
	SLC16A9	4.58302	0.316849	0.999532		7.41574	1.13034	0.10678		6.56606	0.857802	0.386771
	SUMF2	5.92131	-0.0460886	0.999532		9.40949	0.7977	0.10823		7.86005	0.865544	0.178337
	CUX1	14.2039	0.462993	0.999532		17.6174	0.667076	0.10859		16.8579	0.231651	0.744708
	CCL3	18.7618	-0.29266	0.999532		18.2152	-0.812234	0.10859		14.0077	-0.502223	0.49299
	SPOCK1	37.3116	0.643955	0.51089		43.094	0.708143	0.10859		44.1658	0.0896786	0.92697
	RAB1A	11.2054	0.0289963	0.999532		15.6817	0.6011	0.10859		13.1752	0.592784	0.226915
	RPS28	47.6977	0.0675297	0.999532		67.3438	0.670748	0.10892		58.7545	0.620015	0.246926
	CCNI	19.1373	0.0621768	0.999532		26.4252	0.596716	0.10892		22.9131	0.556341	0.254225
	FABP1	5.98675	0.401755	0.999532		8.59866	1.09412	0.10892		8.06543	0.718279	0.455747
	ARF1	35.8542	0.0553493	0.999532		48.1401	0.498615	0.109477		41.4062	0.467851	0.386809
	GADD45A	11.1144	0.145153	0.999532		15.8289	0.733052	0.111402		13.9096	0.608649	0.424976
	POU5F1	12.1033	-0.320074	0.999532		12.2048	-0.685231	0.111604		9.54948	-0.351362	0.673405
	TCEAL9	8.95684	0.303613	0.999532		11.7353	0.674762	0.111604		10.6663	0.392824	0.561068
	ARF5	5.44277	0.0486418	0.999532		8.20713	0.775709	0.111604		7.09844	0.746093	0.258391
	PSMA7	8.22945	0.393535	0.999532		10.1387	0.774797	0.111604		9.92067	0.403109	0.573903
	PTBP3	10.4804	0.227646	0.999532		13.6585	0.668659	0.111604		12.4463	0.453584	0.496445
	PSG1	13.0487	-0.0110028	0.999532		11.713	-0.842395	0.11259		9.87437	-0.8154	0.175031
	CCDC93	2.58842	0.902109	0.999532		3.34268	1.17643	0.112726		3.63936	0.292634	0.816775
	FCF1	136.156	-0.0459785	0.999532		125.29	-0.72057	0.112726		104.554	-0.64784	0.241605
	FAM71E2	2.64228	-0.698856	0.999532		2.48166	-1.49303	0.113181		1.62609	-0.783422	0.655324
	PBLD	3.78197	0.243387	0.999532		5.4869	0.97313	0.113572		4.97728	0.745507	0.375483
	MXRA8	23.2676	0.38791	0.999532		27.9081	0.542749	0.114317		26.4686	0.167555	0.836453
	LAMP1	17.0042	0.144813	0.999532		23.1747	0.647839	0.115598		20.3207	0.530927	0.335411
	MATR3	7.92533	0.122131	0.999532		11.1983	0.729385	0.115598		9.72879	0.632145	0.281853
	NFE2L3	7.2608	-0.33173	0.999532		7.12286	-0.912836	0.115598		5.16698	-0.55134	0.619775
	EMCN	59.6195	0.0335594	0.999532		82.8848	0.597146	0.118884		71.6908	0.597417	0.161146
	ASAH1	13.2259	0.156012	0.999532		17.5046	0.63723	0.118931		15.5055	0.497891	0.386321
	FKBP2	14.8457	0.345786	0.999532		18.6368	0.598242	0.11945		17.5272	0.275346	0.67176
	PGRMC2	15.0719	-0.257601	0.999532		22.8218	0.561458	0.122725		18.1579	0.836495	0.0396241	UP
	CCDC144A	5.86522	-0.15474	0.999532		5.44925	-0.973146	0.122891		4.35928	-0.788442	0.397004
	CALM2	12.9293	0.0126445	0.999532		18.4852	0.641452	0.122891		15.7603	0.648317	0.204615
	EEF2KMT	5.76457	-0.10778	0.999532		5.08142	-0.996016	0.122891		4.28711	-0.874317	0.299644
	TIMP2	33.7221	0.0884108	0.999532		43.4827	0.495597	0.122891		38.7112	0.432407	0.266933
	CYB5A	19.8834	0.360338	0.999532		26.6727	0.770365	0.122891		24.6864	0.452683	0.566812
	FLNA	37.555	-0.144705	0.999532		57.9329	0.680604	0.122891		47.5828	0.850828	0.0686386	UP
	RPS26	27.5847	-0.0914668	0.999532		27.359	-0.496569	0.122891		22.1787	-0.382039	0.404063
	DPYSL3	7.12227	0.767933	0.727584		8.26266	0.828696	0.123087		8.76526	0.0813274	0.947322
	PEX6	3.95345	-0.247634	0.999532		3.63933	-1.14004	0.123513		2.69259	-0.868944	0.443563
	FAM43B	3.99168	-0.139985	0.999532		3.47814	-1.20203	0.123513		2.68699	-1.04029	0.314028
	KRTAP9-2	8.31144	0.263254	0.999532		6.39055	-0.864163	0.123525		6.63084	-1.10508	0.107433
	DDIT4	5.99404	-0.906402	0.893099		6.90078	-0.979312	0.126523		3.73242	-0.0676519	0.971732
	FOSL2	26.7949	-1.26144	0.0199974	DOWN	32.2107	-0.941909	0.126523		16.6561	0.370697	0.652925
	SUPT7L	10.7437	0.203398	0.999532		16.4355	1.02095	0.131387		14.9275	0.793039	0.566812
	ITGB8	15.7753	0.262163	0.999532		20.351	0.639119	0.132137		18.7222	0.399446	0.491726
	OR2L2	2.94685	-0.287806	0.999532		2.56511	-1.39094	0.132741		1.87485	-1.08368	0.414154
	CDH11	4.96907	-0.0551394	0.999532		7.98215	0.801849	0.133546		6.72512	0.875702	0.169993
	GAGE10	31.5967	0.0197067	0.999532		27.441	-0.860199	0.133546		23.6793	-0.860293	0.121098
	HR	4.82464	-0.334221	0.999532		4.46166	-1.00349	0.133546		3.30845	-0.653047	0.552672
	CUBN	2.95122	0.317375	0.999532		4.59569	1.17907	0.133546		4.15713	0.894946	0.421517
	PLCG2	5.97337	1.06085	0.396029		6.98709	1.11862	0.133546		7.75533	0.103583	0.94861
	KIAA0319L	2.71821	-0.0601755	0.999532		4.41966	1.02127	0.133546		3.77597	1.09071	0.210282
	KCNJ16	3.30936	0.9634	0.999532		3.81557	1.05464	0.133546		4.18983	0.0960504	0.955834
	KMT2E	4.85388	-0.0528909	0.999532		7.32851	0.775429	0.135909		6.31217	0.841922	0.235624
	HSDL2	2.89757	0.549567	0.999532		4.08927	1.012	0.135909		3.86534	0.474411	0.657538
	GIPC1	4.852	0.549845	0.999532		6.06355	0.840576	0.135909		6.14075	0.308764	0.750371
	EIF4G2	17.4193	0.018174	0.999532		23.8462	0.583091	0.135909		20.841	0.585524	0.203949
	COL4A1	25.4139	-0.34052	0.999532		44.1026	0.832095	0.135909		34.9625	1.1884	0.0333242	UP
	DPYS	3.338	1.06868	0.713279		3.81691	1.10406	0.135909		4.29966	0.0549818	0.976603
	EVX1	6.57746	-0.170395	0.999532		6.0166	-0.954244	0.135909		4.71847	-0.770388	0.344878
	POLR2A	4.70129	0.341537	0.999532		6.7818	0.887089	0.135909		5.99358	0.563104	0.542124
	CTDSP2	11.2081	0.110926	0.999532		15.4924	0.575786	0.136394		13.385	0.485072	0.392322
	NFKBIL1	6.51558	-0.421631	0.999532		6.44532	-0.906585	0.136394		4.51815	-0.463519	0.657538
	UQCRB	13.0135	0.166511	0.999532		17.4183	0.603955	0.136394		15.3001	0.462114	0.404063
	SLC26A10	2.57699	-0.424856	0.999532		2.11341	-1.49065	0.136394		1.69201	-1.04945	0.515762
	ATAD3C	4.29471	-0.22513	0.999532		3.81663	-1.08567	0.136394		2.92568	-0.842307	0.424976
	PDZK1IP1	11.7026	0.457277	0.999532		15.5743	0.886949	0.136394		14.7725	0.456947	0.663009
	CD5	3.50919	-0.651549	0.999532		3.30873	-1.15385	0.136394		2.38394	-0.507678	0.747457
	HPN	2.77657	0.511065	0.999532		3.97882	1.06713	0.136394		3.7656	0.58295	0.583371
	HOXD4	5.50352	0.773049	0.912432		6.66415	0.832656	0.136394		6.81605	0.0842496	0.946512
	GINM1	8.87717	0.131043	0.999532		12.1106	0.61088	0.136394		10.7008	0.499185	0.366512
	CTNNB1	14.1553	-0.281653	0.999532		21.4489	0.613141	0.136527		17.3257	0.901201	0.0525432	UP
	VGLL4	4.84048	0.211514	0.999532		6.88131	0.805579	0.136527		6.1855	0.613097	0.408514
	ATP5F1B	16.7594	-0.0196086	0.999532		25.6488	0.747593	0.136888		21.3665	0.800108	0.212897
	ZC3H7B	10.0054	0.484222	0.999532		11.9095	0.645894	0.136888		11.6705	0.178492	0.837256
	RPN1	10.5033	-0.0146093	0.999532		15.1767	0.658628	0.137988		12.8737	0.692656	0.216108
	ANXA2	35.7525	0.237216	0.999532		46.2836	0.607984	0.137988		41.9067	0.394915	0.546456
	EID3	3.83221	-0.183853	0.999532		3.37175	-1.10659	0.137988		2.7332	-0.906841	0.389782
	OAS3	3.2091	0.817704	0.999532		3.7862	1.06058	0.139027		4.18914	0.254462	0.844873
	GPS1	6.43974	0.188106	0.999532		9.0694	0.718528	0.142459		7.80635	0.534791	0.49299
	RPS12	31.9617	0.20921	0.999532		42.101	0.625404	0.145349		38.2099	0.432278	0.464519
	DYNC1H1	17.8355	0.148163	0.999532		24.1154	0.586939	0.145642		21.0227	0.468674	0.396754
	SGCA	4.69336	-0.246197	0.999532		4.24141	-1.0755	0.145934		3.39035	-0.809424	0.486743
	CCDC86	4.70219	0.0207967	0.999532		4.03141	-1.06682	0.146205		3.50899	-1.06562	0.243833
	ZFP36L1	26.0543	-0.249042	0.999532		39.8467	0.619501	0.146205		32.0803	0.880831	0.044685	UP
	IGFBP2	12.754	0.328158	0.999532		16.4113	0.696631	0.146205		15.4667	0.378041	0.64142
	ICMT	4.89409	0.419586	0.999532		6.45521	0.804299	0.146751		6.10133	0.402066	0.652925
	IFNA4	4.37409	-0.123661	0.999532		3.94508	-1.05219	0.14745		3.07814	-0.905758	0.363418
	TMED4	12.3087	0.0751051	0.999532		17.1487	0.635752	0.148351		14.9352	0.581243	0.274496
	ATP5MK	7.17794	0.326523	0.999532		9.50574	0.766949	0.149216		8.95964	0.457654	0.563729
	RNF138	9.17019	-0.778588	0.657641		10.6098	-0.744999	0.149216		6.48141	0.0482428	0.974421
	SPRED2	5.30587	0.28634	0.999532		7.3078	0.780691	0.151494		6.72451	0.513872	0.515762
	VIM	91.1075	0.0184111	0.999532		131.89	0.669988	0.151494		112.825	0.673253	0.15668
	KLF9	5.97777	-0.750699	0.999532		6.17001	-1.06491	0.156918		3.61192	-0.265143	0.83987
	C19orf81	4.60028	0.183854	0.999532		3.36582	-1.13168	0.158378		3.25411	-1.30693	0.146093
	MTMR2	3.44848	0.525354	0.999532		4.66192	0.986795	0.158451		4.48632	0.484916	0.640776
	NDNF	62.4651	0.233335	0.999532		84.9011	0.706583	0.159502		76.8198	0.50321	0.348787
	SLC34A1	4.63322	0.525962	0.999532		6.84012	1.10939	0.159502		6.45754	0.628766	0.577942
	SUCLG1	6.42992	-0.0866329	0.999532		9.45914	0.722213	0.159763		7.91659	0.812709	0.254511
	BTG2	15.2796	-0.990917	0.69276		17.1842	-0.967161	0.159763		9.60705	0.119638	0.90113
	RTN4	17.3004	-0.0313138	0.999532		24.876	0.62557	0.159763		21.0692	0.674277	0.19389
	NDUFB2	12.6976	0.350872	0.999532		16.4188	0.662246	0.159763		15.174	0.330228	0.647218
	MYLK	15.1095	0.204171	0.999532		19.7682	0.593433	0.159763		17.8678	0.408752	0.524206
	YPEL3	5.6362	0.182063	0.999532		7.82759	0.700566	0.159763		7.01384	0.538169	0.445382
	MCTP1	3.37303	-0.503367	0.999532		3.36624	-1.10847	0.160226		2.1973	-0.583209	0.673132
	DST	12.2909	0.394317	0.999532		15.0196	0.567537	0.160226		14.1551	0.194172	0.809832
	CD6	4.02241	-0.0872523	0.999532		3.41507	-1.07122	0.160226		2.78152	-0.967646	0.333968
	PRSS3	3.94341	-0.565311	0.999532		4.09189	-1.06583	0.160226		2.66129	-0.474501	0.725266
	DCN	35.0445	0.523102	0.999532		41.9003	0.655735	0.160226		41.0587	0.145862	0.889853
	PIGR	5.2236	0.19181	0.999532		8.73826	1.10886	0.160789		7.69765	0.944964	0.323635
	OS9	9.30266	0.341272	0.999532		12.2236	0.729261	0.161025		11.4294	0.410236	0.598177
	THAP12	9.27763	0.0849177	0.999532		7.80528	-0.92167	0.161025		7.02989	-1.00029	0.154583
	GPX8	2.96004	0.752409	0.999532		3.52967	1.05178	0.161025		3.76993	0.308355	0.810753
	MEIS2	11.9876	0.0297852	0.999532		16.8642	0.657576	0.161025		14.8438	0.660711	0.154583
	WWP1	3.93845	0.68961	0.999532		5.12491	0.905077	0.161025		5.218	0.236493	0.838179
	ARHGEF3	10.8222	0.276038	0.999532		14.308	0.68587	0.161059		13.0917	0.436006	0.49299
	EPHX2	3.82264	0.955705	0.999532		4.37379	0.977425	0.161059		4.76703	0.0322678	0.988853
	PDK4	7.66595	-0.961791	0.999532		8.66037	-1.04184	0.162571		4.60062	-0.108454	0.940744
	CCL21	3.17922	0.931426	0.999532		4.60254	1.58815	0.162914		5.06652	0.590963	0.743246
	TUBB	14.5023	-0.0278342	0.999532		22.0085	0.712586	0.162914		18.4426	0.773466	0.183855
	NUTM2F	6.70753	-0.0564961	0.999532		5.73428	-0.937566	0.162914		4.82306	-0.853171	0.300852
	PICALM	7.84413	-0.0532498	0.999532		11.9409	0.688366	0.16414		9.88448	0.753191	0.199116
	FAM227B	4.54876	-0.631775	0.999532		4.62063	-0.956556	0.166112		2.95627	-0.306516	0.828869
	RPS13	12.9655	0.146291	0.999532		17.1965	0.569152	0.166112		15.0854	0.449083	0.442674
	CCL4L2	12.1831	-0.855832	0.999532		12.6117	-1.09172	0.166381		7.68391	-0.19961	0.894612
	DCUN1D1	6.52542	0.420431	0.999532		7.924	0.714629	0.168331		7.86113	0.317307	0.702463
	ARFGEF1	3.87378	0.761623	0.999532		4.57785	0.892017	0.168893		4.88797	0.148325	0.903339
	ZBTB16	12.0019	-1.47946	0.256559		13.4433	-1.51765	0.169568		5.87779	0.0149858	0.996681
	GOLGA8J	6.37235	-0.117968	0.999532		6.12991	-0.836516	0.170125		4.7732	-0.683819	0.434766
	DPP4	3.5001	0.266145	0.999532		5.19351	0.993602	0.170746		4.58473	0.758684	0.506666
	CTTN	11.6793	-0.0248409	0.999532		16.9958	0.635149	0.170746		14.2437	0.685322	0.15668
	CSH2	6.84003	0.0480367	0.999532		5.94175	-1.06771	0.170746		4.89278	-1.10009	0.139095
	USF2	7.05742	-0.109163	0.999532		10.7215	0.653768	0.170835		8.99135	0.784797	0.145899
	NQO2	3.46627	0.27515	0.999532		5.02987	0.859452	0.174818		4.6162	0.607469	0.531575
	GOLM2	9.10687	0.155905	0.999532		11.6338	0.608578	0.176244		10.4661	0.476733	0.421517
	CNN2	17.1823	0.187185	0.999532		22.5849	0.56923	0.1766		20.4293	0.3993	0.442693
	MYL12A	28.9456	0.095375	0.999532		40.8599	0.676767	0.1766		35.8425	0.602235	0.310637
	MMP9	3.34617	-0.922572	0.999532		3.36798	-1.12021	0.1766		2.20269	-0.154072	0.941197
	REEP5	10.8152	0.145133	0.999532		15.6699	0.733743	0.177469		13.5246	0.617977	0.436389
	TIMP1	15.2975	0.110138	0.999532		24.6278	0.999708	0.17766		21.6901	0.90774	0.15668
	PCK1	5.58737	0.616991	0.999532		7.59134	1.0361	0.17802		7.51136	0.449518	0.718643
	SP7	7.87539	0.00604312	0.999532		6.68756	-0.833111	0.178395		6.25006	-0.824493	0.335411
	GNLY	3.947	-0.827888	0.999532		4.15345	-1.05127	0.178618		2.80331	-0.200085	0.915533
	ITPRIP	4.72315	-0.834868	0.999532		5.01462	-1.12497	0.178618		2.7574	-0.282598	0.855088
	ZNF66	13.8526	0.0112685	0.999532		12.8546	-0.777082	0.178618		10.8678	-0.757367	0.266797
	ELOVL5	28.3892	-0.283158	0.999532		29.2798	-0.646553	0.178618		22.05	-0.328074	0.67937
	NPY1R	4.15981	0.575685	0.999532		5.29831	0.912685	0.178618		5.2842	0.353725	0.737952
	LYRM2	108.08	0.128511	0.999532		97.0587	-0.5861	0.178618		87.2744	-0.686878	0.150518
	CLEC18A	3.80655	-0.613695	0.999532		3.90374	-1.01863	0.178618		2.47631	-0.382652	0.79686
	TMEM248	9.44112	0.0834897	0.999532		12.9724	0.606933	0.178618		11.3344	0.544804	0.320564
	SZRD1	4.057	-0.021489	0.999532		5.97317	0.821267	0.178618		5.1669	0.853221	0.271669
	SMARCC2	7.87017	0.321118	0.999532		10.2787	0.664512	0.178618		9.18591	0.338752	0.658435
	EIF3I	5.20103	-0.0489831	0.999532		7.95011	0.7262	0.179421		6.60831	0.794638	0.233094
	SPDYE16	43.1304	-0.232339	0.999532		42.8282	-0.706965	0.179421		33.0907	-0.444124	0.560424
	NUDT21	4.28404	0.469549	0.999532		5.66076	0.858738	0.179421		5.32806	0.402851	0.699971
	CLIC4	13.8709	-0.179127	0.999532		20.5784	0.596426	0.179421		17.0286	0.785981	0.156457
	GALNT11	3.83662	0.131722	0.999532		5.78194	0.839412	0.179421		4.96914	0.718368	0.397004
	PIMREG	3.68904	-0.108139	0.999532		3.14629	-1.1577	0.179421		2.61165	-1.03374	0.325475
	C7	19.5977	0.371925	0.999532		27.2949	0.88866	0.179421		25.5206	0.533149	0.707142
	UBE2Q2L	3.89714	-0.643212	0.999532		4.13776	-0.958384	0.179421		2.61511	-0.290146	0.859898
	KIR2DS1	5.14971	-0.316721	0.999532		4.84944	-0.944645	0.179421		3.75616	-0.613879	0.577942
	SLC7A8	7.11006	0.451762	0.999532		9.16327	0.720261	0.179421		8.51424	0.287112	0.74256
	NFASC	12.26	0.574845	0.999532		14.6235	0.719783	0.179421		14.3755	0.171351	0.864268
	EIF2S3B	11.2158	0.180479	0.999532		15.1077	0.714741	0.179421		13.6041	0.541038	0.49299
	USP22	10.3784	-0.0368924	0.999532		14.1509	0.555254	0.179421		12.0589	0.603228	0.271669
	HINT1	15.0197	0.123991	0.999532		20.1316	0.604709	0.179421		17.808	0.498586	0.374949
	RRP36	3.21803	0.023626	0.999532		5.04004	0.871842	0.179421		4.32045	0.866512	0.283338
	TMPRSS11D	2.8443	-0.482124	0.999532		2.77122	-1.21253	0.179421		1.90416	-0.701047	0.652925
	DPEP1	14.7638	0.393025	0.999532		19.5219	0.792917	0.179421		18.1532	0.408791	0.723933
	NECTIN2	13.5348	0.216316	0.999532		17.7998	0.506438	0.179421		15.5366	0.321045	0.629006
	COL1A2	9.2633	-0.0567686	0.999532		14.5766	0.818532	0.179421		12.2468	0.899663	0.148529
	PDZK1	7.07508	0.565063	0.999532		9.82908	1.02632	0.180486		9.53039	0.507292	0.737952
	PTTG1	5.60939	-0.137749	0.999532		4.96332	-0.870288	0.180838		4.11745	-0.718061	0.442315
	CD81	83.8911	-0.17124	0.999532		116.59	0.412696	0.180944		94.4109	0.607233	0.0170974	UP
	MMP2	6.41541	0.0253692	0.999532		9.30518	0.752729	0.180944		8.0308	0.751935	0.249649
	LIMS3	13.0019	-0.197888	0.999532		12.8354	-0.61296	0.182486		10.0384	-0.389723	0.563285
	C17orf67	2.41771	-0.352025	0.999532		2.22448	-1.38879	0.182867		1.54221	-1.01334	0.515762
	ACAT1	5.24729	0.831617	0.871349		5.90441	0.890368	0.185393		6.57479	0.065689	0.965649
	ECHS1	10.4459	0.111743	0.999532		14.7563	0.755418	0.185623		13.1468	0.649626	0.414073
	LAT	15.7299	0.088177	0.999532		14.2028	-0.646917	0.185623		12.3552	-0.710758	0.150518
	C18orf32	5.40748	0.105787	0.999532		7.83492	0.676582	0.185623		6.61477	0.591721	0.421517
	TMEM176B	3.73585	0.433346	0.999532		4.96349	0.991425	0.186461		4.70317	0.587934	0.570037
	SPTAN1	34.6082	0.187211	0.999532		42.8046	0.455985	0.186461		38.5478	0.285732	0.632113
	WASL	12.0746	0.114773	0.999532		16.3731	0.612865	0.187689		14.2209	0.521414	0.453011
	MTHFS	3.03437	0.670057	0.999532		3.72214	1.00806	0.189346		3.86861	0.353449	0.783005
	YWHAB	5.36576	0.0144527	0.999532		8.17887	0.668701	0.189605		6.89473	0.676507	0.362447
	PTPRCAP	4.48973	-0.0420638	0.999532		3.92744	-0.969609	0.190626		3.31824	-0.907467	0.359441
	S100A16	5.60844	0.2279	0.999532		7.95547	0.845456	0.190714		7.21546	0.637942	0.462479
	TMEM154	4.39232	-0.0553177	0.999532		3.77132	-1.06344	0.190714		3.0403	-0.989784	0.319186
	BNIP2	12.8964	-0.0904557	0.999532		17.8531	0.48156	0.190714		14.6359	0.589261	0.209531
	RTP5	3.60512	-0.345808	0.999532		3.29723	-1.06118	0.190714		2.47551	-0.701928	0.584522
	USP33	3.67643	0.410857	0.999532		4.72859	0.876694	0.190714		4.72461	0.500394	0.632113
	SPATA31A5	3.25275	-0.532269	0.999532		3.23924	-1.20037	0.190714		2.06545	-0.65162	0.660097
	NPHS2	38.0076	0.414946	0.999532		48.0907	0.700929	0.190714		46.0365	0.309055	0.652114
	WT1	5.47664	0.538369	0.999532		6.58137	0.787586	0.190714		6.56507	0.265199	0.800239
	FAM153B	4.34704	-0.484214	0.999532		4.28118	-0.995919	0.190796		3.09769	-0.499694	0.711733
	TPM2	14.3845	0.222341	0.999532		19.087	0.647541	0.192151		17.5768	0.436244	0.515762
	GNG14	2.45937	-0.957549	0.999532		2.5059	-1.25567	0.192151		1.48952	-0.280761	0.900074
	BCKDHB	5.11757	-0.121982	0.999532		4.64462	-0.906042	0.192151		3.48802	-0.768743	0.421517
	ZCCHC10	7.60613	-0.0540035	0.999532		7.08327	-0.743072	0.192151		5.73545	-0.670577	0.366512
	ZNF699	2.20001	0.45471	0.999532		3.46903	1.02545	0.192151		3.20444	0.590912	0.617953
	ZNF705A	11.1255	-0.34323	0.999532		11.4941	-0.794193	0.193658		8.40079	-0.407902	0.686704
	INTS3	9.37946	0.300926	0.999532		11.7217	0.620263	0.193697		10.9684	0.335821	0.660958
	FOSL1	5.0258	0.0805157	0.999532		4.11459	-0.97821	0.195072		3.71493	-1.03685	0.254225
	COX7B	8.32705	-0.00758307	0.999532		11.5268	0.594434	0.196365		9.84341	0.615336	0.300852
	SEC31A	6.79717	-0.0892786	0.999532		9.682	0.713247	0.196365		8.38945	0.781218	0.274496
	GOLGA6A	10.0603	0.0812809	0.999532		8.82439	-0.718661	0.198982		7.81388	-0.779522	0.226707
	CTBP1	10.7049	0.229582	0.999532		13.4931	0.553563	0.199079		12.2876	0.341482	0.614824
	MFSD2A	2.79204	-0.475393	0.999532		2.85912	-1.1659	0.199237		1.9135	-0.660425	0.662584
	KIR3DL1	26.7336	-0.0607386	0.999532		24.9162	-0.713014	0.20012		20.7056	-0.628809	0.342845
	RCN2	6.84058	0.257538	0.999532		9.19818	0.636924	0.20012		8.44777	0.397756	0.578893
	IGHG3	8.36231	0.169047	0.999532		10.0178	-1.59654	0.20012		6.12834	-0.867969	0.286239
	SFPQ	18.5768	-0.0565612	0.999532		24.994	0.515553	0.202044		21.1073	0.580927	0.253256
	LRRC32	8.21011	-0.324746	0.999532		12.6722	0.61443	0.202597		10.3952	0.972551	0.0549517	UP
	COX6B1	19.5109	0.207558	0.999532		24.9416	0.546039	0.203839		22.494	0.362142	0.60629
	HSPG2	8.16069	-0.213829	0.999532		13.5575	0.797547	0.204306		11.1955	1.0254	0.0758295	UP
	OR5L1	8.13322	-0.0438728	0.999532		7.54232	-0.798489	0.204306		6.47476	-0.74729	0.348004
	ZFAND3	8.33788	0.00573056	0.999532		12.1092	0.614031	0.204306		10.3203	0.622912	0.274496
	TCP10L3	3.05361	-0.489658	0.999532		2.8452	-1.11544	0.204306		2.2106	-0.613339	0.679818
	SLC39A1	5.60389	-0.0510487	0.999532		8.13434	0.686284	0.204306		6.91877	0.756383	0.241605
	SSX3	6.81674	0.154054	0.999532		5.6522	-0.902701	0.204306		5.08081	-1.0305	0.19389
	ENG	37.5492	-0.146722	0.999532		54.193	0.540214	0.204306		44.7543	0.717589	0.0277337	UP
	OR1E1	3.75385	-0.738352	0.999532		3.87094	-1.08598	0.204306		2.43671	-0.331723	0.858705
	RPS16	16.4537	0.158102	0.999532		20.716	0.556877	0.204306		18.8875	0.403664	0.499025
	DAB2	5.90593	0.09391	0.999532		8.59428	0.784193	0.204306		7.37062	0.720703	0.344798
	SPINT2	7.81452	0.577798	0.999532		9.22064	0.654692	0.204306		9.08548	0.0943173	0.931155
	HSPB1	9.08048	0.0839469	0.999532		12.6146	0.675876	0.204306		11.1116	0.605813	0.348787
	ZNF207	12.8955	0.0651372	0.999532		17.2169	0.538541	0.204306		14.9272	0.490217	0.439373
	TRAM1	10.9836	-0.0465841	0.999532		15.8618	0.598587	0.204306		13.3867	0.665024	0.209531
	MYO1D	8.76653	-0.013441	0.999532		12.2418	0.555386	0.204306		10.2824	0.586442	0.325475
	RPS23	36.4492	0.0566764	0.999532		48.6784	0.521962	0.204306		42.2976	0.484629	0.340167
	NRSN2	8.85394	0.0807345	0.999532		7.93127	-0.69958	0.204306		6.93478	-0.756918	0.266797
	NOTCH1	7.02149	0.12169	0.999532		9.80592	0.682466	0.204306		8.75289	0.578473	0.399498
	ACTN4	96.8477	0.31643	0.999532		115.872	0.475867	0.204306		108.726	0.185221	0.714657
	NHLRC1	3.52163	-0.42673	0.999532		3.51594	-0.990679	0.204306		2.49186	-0.542354	0.67937
	DEPDC1	3.79624	-0.0317105	0.999532		3.40873	-1.05993	0.204516		2.82594	-0.994008	0.359638
	DXO	3.29688	0.769429	0.999532		3.78529	0.93725	0.205544		4.08065	0.185692	0.89142
	LIMCH1	6.51355	0.532898	0.999532		7.41716	0.678623	0.205613		7.62755	0.165021	0.864923
	MYC	4.21485	-0.56018	0.999532		4.25184	-0.939848	0.205828		2.89882	-0.362859	0.791576
	CCL3L3	4.04431	-0.983811	0.999532		4.28046	-1.07801	0.206568		2.40363	-0.0409373	0.988853
	CCDC198	10.3182	0.402776	0.999532		13.6676	0.813385	0.206568		12.7092	0.457537	0.632113
	HNRNPK	19.655	0.163576	0.999532		25.688	0.553157	0.206568		22.7409	0.415562	0.49299
	RNF130	4.61079	0.241845	0.999532		6.29774	0.773111	0.206568		5.69156	0.547638	0.530145
	MDH1	5.55823	0.362316	0.999532		7.52868	0.831557	0.20909		6.95026	0.497467	0.579064
	SPCS1	10.5705	-0.0115014	0.999532		14.7206	0.544377	0.20909		12.335	0.575755	0.247358
	WDR72	3.85247	0.548426	0.999532		4.89462	0.922431	0.212902		4.82291	0.380913	0.765852
	C1orf198	5.17057	0.498198	0.999532		6.32125	0.758075	0.212939		6.15289	0.271727	0.803337
	VAMP8	8.77379	-0.129446	0.999532		12.9849	0.5498	0.212939		10.5465	0.699478	0.168532
	COL4A2	39.6512	-0.19844	0.999532		61.6245	0.687537	0.212939		50.3146	0.899709	0.107433
	CPNE5	4.68986	-0.287437	0.999532		4.45778	-0.868041	0.212939		3.4599	-0.560026	0.647581
	LRRC14	5.79481	-0.401296	0.999532		5.72298	-0.832186	0.212939		4.10912	-0.410766	0.708936
	ATP6V0C	9.76008	0.29865	0.999532		12.3993	0.600129	0.212939		11.1067	0.33112	0.668158
	VIPR1	6.87572	-0.518758	0.999532		7.15028	-0.818188	0.212939		5.13835	-0.278176	0.830822
	GATM	13.6718	0.110726	0.999532		23.289	1.10551	0.212939		20.2156	1.01499	0.49299
	LMO1	7.25266	-0.279912	0.999532		6.8036	-0.922557	0.212939		5.17941	-0.617537	0.543211
	STK38	2.91555	0.338553	0.999532		4.33338	0.89259	0.212939		3.89001	0.579556	0.578798
	BSG	25.4811	0.152109	0.999532		34.1308	0.591394	0.213335		30.0307	0.468312	0.49299
	CCNY	5.42538	-0.171643	0.999532		8.6921	0.693948	0.213604		7.13351	0.881079	0.150518
	FBXL3	7.06214	0.351101	0.999532		9.01008	0.665203	0.214956		8.5327	0.335003	0.695252
	CDKN1A	5.10005	-1.68975	0.0172307	DOWN	6.88464	-0.906466	0.215644		3.12992	0.790854	0.49299
	GPHN	5.3889	0.528936	0.999532		6.58792	0.756692	0.216754		6.3889	0.240377	0.826947
	GABARAPL1	6.54171	0.104728	0.999532		9.30741	0.633045	0.216754		8.0834	0.550485	0.426561
	NDUFB6	7.7249	0.318535	0.999532		9.56688	0.610818	0.216754		8.99313	0.309859	0.68597
	RRAGA	6.1786	0.570066	0.999532		7.55431	0.700452	0.219221		7.65918	0.146616	0.88885
	PRCP	11.1207	0.146001	0.999532		14.833	0.591479	0.21965		13.2052	0.464679	0.523065
	RPL19	39.4208	0.149245	0.999532		50.3801	0.488598	0.220224		44.8832	0.358919	0.541136
	RPS5	15.6725	-0.0751852	0.999532		22.7149	0.576409	0.220224		18.7483	0.683136	0.204615
	UQCRHL	10.5362	0.529131	0.999532		11.9946	0.603496	0.220224		12.0316	0.0966655	0.913136
	NCAN	2.8939	0.11695	0.999532		2.2714	-1.25675	0.220224		2.1557	-1.34015	0.283785
	SKIL	6.87542	-0.204267	0.999532		10.1654	0.589627	0.22044		8.26773	0.811275	0.148529
	CHRDL1	5.0444	0.381608	0.999532		6.95359	0.815269	0.220763		6.65888	0.459181	0.666566
	B3GNT3	2.87134	-0.228378	0.999532		2.6064	-1.16739	0.221077		1.90836	-0.918197	0.512069
	KRTAP5-10	2.69862	-0.450722	0.999532		2.53047	-1.2329	0.221077		1.8968	-0.761292	0.64142
	IFNAR1	8.84498	0.289463	0.999532		10.8677	0.611869	0.221307		10.4701	0.330647	0.682289
	FGF1	75.3157	0.476262	0.999532		86.1267	0.523778	0.22262		84.9015	0.0742615	0.932589
	MRC2	3.82172	0.0483382	0.999532		5.52388	0.790165	0.223021		4.96759	0.762253	0.344633
	SUPT4H1	5.60398	0.412211	0.999532		7.26307	0.725223	0.223021		6.90293	0.334194	0.728126
	TTC3	3.94159	0.403347	0.999532		5.13608	0.825616	0.223021		4.94242	0.443505	0.647581
	ZNF720	3.84988	-0.10293	0.999532		3.31895	-1.06296	0.223021		2.8803	-0.940272	0.442274
	DRAXIN	4.82856	-0.0959155	0.999532		4.47115	-0.948881	0.223021		3.65729	-0.815345	0.479746
	MGMT	3.37756	0.785667	0.999532		4.03524	0.872409	0.223021		4.21365	0.103915	0.94366
	PDXK	6.21189	0.1751	0.999532		8.48672	0.732261	0.223021		7.70479	0.565298	0.508751
	MMP14	6.05708	-0.00261202	0.999532		9.00377	0.640318	0.223235		7.54363	0.663722	0.32832
	MRPS18B	6.82732	0.345645	0.999532		8.54179	0.648949	0.223235		8.16963	0.32692	0.699971
	ARL6IP4	23.597	0.170918	0.999532		29.7684	0.432173	0.223707		26.5675	0.287489	0.619775
	UPK3A	3.42048	0.0470404	0.999532		2.79346	-1.18446	0.224776		2.61053	-1.22638	0.266933
	GUK1	7.8436	0.214288	0.999532		10.231	0.589538	0.224776		9.17904	0.394817	0.610507
	GRN	8.26988	-0.0519002	0.999532		12.7714	0.685784	0.226263		10.5136	0.763233	0.266933
	EOMES	3.03562	-0.00294775	0.999532		4.72892	0.853293	0.22634		3.96119	0.874191	0.312795
	TLR9	3.64226	0.149741	0.999532		3.09452	-1.06261	0.22634		2.67427	-1.18769	0.224727
	TMBIM6	30.2351	0.0937547	0.999532		40.3714	0.537742	0.226666		35.079	0.469102	0.515762
	TPI1	11.4769	0.226613	0.999532		14.4233	0.542134	0.227686		13.2724	0.336853	0.595783
	BGN	90.4846	-0.138952	0.999532		124.225	0.422122	0.227765		102.251	0.5911	0.0837965	UP
	PRKCSH	13.8458	0.166691	0.999532		18.2979	0.620367	0.227765		16.4462	0.469196	0.515762
	KIAA1109	2.7759	0.693093	0.999532		3.32716	0.950789	0.2281		3.54494	0.277318	0.837927
	ITGAL	3.48999	-0.179486	0.999532		3.15521	-0.986621	0.229782		2.55714	-0.789297	0.512069
	MAOB	3.83779	0.735439	0.999532		4.74895	0.885327	0.229782		4.816	0.185287	0.892646
	UBE2E2	6.33546	0.395292	0.999532		8.05335	0.754811	0.229782		7.69851	0.388128	0.647581
	MRPS21	5.92286	0.581574	0.999532		7.25771	0.693502	0.229782		7.24422	0.131324	0.902398
	BCL2L12	4.68539	-0.221933	0.999532		4.56674	-0.896774	0.230206		3.34814	-0.652042	0.542124
	IER3IP1	5.54404	0.463213	0.999532		6.80638	0.733252	0.230206		6.63292	0.287636	0.765852
	DUS3L	4.94923	0.26352	0.999532		3.69407	-0.940151	0.232857		3.69747	-1.19427	0.15668
	VPS29	8.45648	0.275669	0.999532		10.3967	0.586955	0.234513		9.76597	0.328107	0.659545
	METAP2	2.5516	0.554251	0.999532		3.27376	0.961227	0.234588		3.28335	0.42474	0.72271
	CAPN2	13.9941	0.169371	0.999532		18.7627	0.633373	0.236608		16.6293	0.499075	0.396743
	SHTN1	2.83536	0.296209	0.999532		3.86558	0.866802	0.236665		3.71495	0.589223	0.560699
	GEM	4.06515	-0.42664	0.999532		7.39022	0.865916	0.236665		5.7628	1.30839	0.121156
	IGHG4	14.0874	-0.218392	0.999532		11.777	-1.25048	0.236678		8.61311	-0.914095	0.377051
	NPC2	16.8946	0.0281539	0.999532		22.4184	0.505965	0.236678		19.093	0.494959	0.401561
	HBP1	4.08872	0.122751	0.999532		6.23463	0.776093	0.238431		5.27426	0.677865	0.422058
	DDX17	33.3472	0.332781	0.999532		39.4323	0.472877	0.238558		37.2032	0.164878	0.795612
	EIF2AK2	4.74027	0.599566	0.999532		5.31027	0.808314	0.238558		5.71451	0.221966	0.849682
	DAW1	2.85278	-0.272797	0.999532		2.57763	-1.12866	0.238796		1.98588	-0.838025	0.540342
	SDC2	15.4751	0.3321	0.999532		19.7222	0.623989	0.238796		18.3227	0.325224	0.673405
	DUX4	75.4802	-0.185737	0.999532		77.1695	-0.535164	0.239322		60.596	-0.313678	0.647581
	YPEL5	9.35128	-0.224943	0.999532		13.8571	0.530443	0.239322		11.2955	0.774157	0.107433
	TEX28	3.54755	-0.0651969	0.999532		3.09832	-1.05825	0.239322		2.72024	-0.968354	0.423641
	MGP	57.5808	-0.174823	0.999532		91.1655	0.717613	0.239322		74.1734	0.9241	0.129363
	ACIN1	12.3564	0.410162	0.999532		15.5938	0.645755	0.239498		14.8732	0.244951	0.750371
	SLC3A1	4.10802	0.340934	0.999532		5.86029	0.933369	0.239498		5.48459	0.597514	0.571483
	ANKH	3.12577	-0.119277	0.999532		4.80894	0.832925	0.239498		3.93307	0.971589	0.241605
	GOLGA8F	3.98035	0.211732	0.999532		3.26416	-1.00464	0.239498		3.04305	-1.18636	0.212897
	SLC25A3	11.0496	0.439491	0.999532		13.1336	0.546068	0.239498		12.6147	0.128334	0.88885
	GADD45B	9.26792	-0.957084	0.950261		10.8131	-0.881541	0.239528		6.07409	0.0620892	0.965649
	CSRP1	39.6747	0.064481	0.999532		50.4926	0.415739	0.244226		43.9554	0.371667	0.415282
	PMPCB	4.9328	-0.0907127	0.999532		6.94072	0.703812	0.244226		6.03672	0.801113	0.274496
	KRTAP10-4	3.02948	-0.0889194	0.999532		2.62312	-1.17415	0.24622		2.04348	-1.06867	0.412398
	SLC25A5	13.2605	0.154877	0.999532		17.6645	0.573943	0.24622		15.6211	0.439823	0.512069
	LONP2	4.42492	0.263577	0.999532		5.63475	0.750809	0.24622		5.21095	0.499781	0.61958
	CFL1	25.1303	-0.0382781	0.999532		35.0487	0.538886	0.24622		29.6045	0.599021	0.24893
	URI1	6.27176	0.359393	0.999532		7.75347	0.639936	0.246377		7.4222	0.299008	0.720526
	VKORC1	8.25789	0.578789	0.999532		9.61308	0.602056	0.246377		9.56471	0.0373765	0.978229
	WDFY3	3.75771	0.244781	0.999532		5.22266	0.762414	0.246377		4.78944	0.53685	0.552672
	NUMA1	8.5551	0.143488	0.999532		11.4081	0.601212	0.246377		9.9521	0.471261	0.536289
	EIF3G	14.4476	0.167108	0.999532		18.5213	0.508837	0.246377		16.7333	0.36013	0.536289
	EPS8L2	10.922	0.532332	0.999532		13.2797	0.725517	0.246377		12.8027	0.229197	0.816775
	CAVIN2	8.979	-1.00199	0.547204		10.3346	-0.890027	0.246981		5.656	0.175015	0.889853
	MRPS15	4.43496	0.397362	0.999532		5.41672	0.7681	0.248583		5.39042	0.391013	0.688542
	MED21	6.45562	0.399047	0.999532		7.89686	0.66281	0.248583		7.48775	0.278723	0.760572
	IFIT1	3.64881	0.614607	0.999532		4.0534	0.861356	0.248583		4.38592	0.260655	0.839261
	ARHGAP18	6.09939	0.185885	0.999532		8.11034	0.648282	0.248583		7.28569	0.48149	0.531732
	SLC6A13	4.09098	0.517799	0.999532		5.55416	1.03323	0.248583		5.47955	0.522595	0.660958
	CPNE2	5.90763	0.102204	0.999532		8.55955	0.693386	0.249025		7.53229	0.607088	0.397004
	SERBP1	8.45906	0.294582	0.999532		10.8977	0.588709	0.249107		9.90307	0.313895	0.699971
	PITX3	4.37298	0.165395	0.999532		3.52226	-1.04338	0.249107		3.16399	-1.185	0.222058
	KIAA0040	6.10348	0.175633	0.999532		8.82342	0.747566	0.249107		8.03595	0.586795	0.421517
	CTSB	19.6808	0.0851141	0.999532		28.4823	0.707926	0.249107		24.4884	0.654601	0.421517
	OGDHL	3.62017	0.309332	0.999532		5.20126	0.865536	0.249107		4.66791	0.5905	0.625223
	IFNA16	3.51663	-0.22089	0.999532		3.13186	-1.0604	0.249107		2.71438	-0.821488	0.556866
	NR2F1	6.43682	0.358955	0.999532		8.17852	0.684311	0.249107		7.68594	0.3404	0.754884
	TMEM59	14.0467	-0.0355368	0.999532		20.6801	0.645713	0.249107		17.2386	0.717547	0.266933
	PGLS	6.44897	0.138224	0.999532		8.52156	0.67342	0.249107		7.84381	0.539598	0.515762
	KLF6	10.0209	-0.825261	0.713279		11.4766	-0.745968	0.249107		6.77043	0.120685	0.923938
	NPIPB6	25.4879	0.37306	0.999532		29.7123	0.455129	0.249464		28.1043	0.106678	0.899852
	PSMA3	5.07697	-0.0687984	0.999532		7.67983	0.727211	0.249464		6.41223	0.820855	0.222058
	GATD3A	7.56919	0.213106	0.999532		10.2268	0.604358	0.24956		8.84324	0.389306	0.652925
	SPOCK2	36.7544	0.409622	0.999532		45.7257	0.658387	0.249773		43.795	0.276097	0.688542
	HNRNPUL1	9.30327	0.0322088	0.999532		12.6498	0.584914	0.250347		11.2634	0.564627	0.359441
	CLDN4	3.4672	-0.764272	0.999532		3.80565	-0.932465	0.251663		2.16416	-0.156225	0.934354
	UBA1	10.6377	0.40398	0.999532		12.7787	0.542923	0.251663		12.1787	0.156856	0.85585
	PRDX2	6.82396	0.407448	0.999532		8.73008	0.695594	0.251798		8.31209	0.3049	0.723933
	PHLDA2	4.62842	-0.368834	0.999532		4.51069	-0.846143	0.251798		3.39655	-0.460699	0.718633
	FAM185A	5.05821	-0.00945295	0.999532		4.21508	-0.862692	0.251966		3.783	-0.842248	0.389965
	IER3	12.025	-0.453664	0.999532		12.6495	-0.671453	0.254647		8.76291	-0.189454	0.862823
	CDK5RAP3	5.47395	0.291054	0.999532		7.34413	0.69634	0.254647		6.60321	0.425025	0.66549
	EFEMP1	15.2984	0.25002	0.999532		19.8837	0.652462	0.254647		18.2817	0.417968	0.578798
	FAM171A2	3.56778	-0.230688	0.999532		3.26656	-0.962239	0.255023		2.41091	-0.717021	0.565022
	ANKRD18A	5.59065	0.185471	0.999532		4.6748	-0.982568	0.255023		4.15094	-1.15218	0.150518
	FZD6	2.37167	0.805317	0.999532		2.84646	1.00498	0.255023		2.89948	0.214924	0.885783
	GPKOW	3.04279	1.00844	0.999532		3.42733	0.956331	0.255023		3.74867	-0.0328399	0.989148
	ATP5F1C	19.2243	-0.0874165	0.999532		26.631	0.50359	0.255023		22.3052	0.604587	0.24893
	FXYD6	11.6696	0.0184413	0.999532		16.0034	0.573936	0.255023		14.0056	0.569069	0.444687
	VRK3	4.66156	-0.640756	0.999532		5.02418	-0.807201	0.255179		3.16351	-0.14778	0.926506
	SARAF	13.296	0.161859	0.999532		16.8637	0.540537	0.255179		15.2404	0.393827	0.536289
	TMEM200A	2.38201	0.0847113	0.999532		3.689	0.934795	0.255262		3.23257	0.863395	0.421517
	PGA3	3.66826	-0.228894	0.999532		3.39482	-1.11933	0.255269		2.6737	-0.877449	0.515762
	GABARAPL2	10.3041	-0.0661249	0.999532		14.224	0.500175	0.255542		11.7174	0.57682	0.355692
	PXDN	5.38051	0.128058	0.999532		7.7567	0.69314	0.256511		6.90298	0.587121	0.484303
	ST3GAL6	6.31695	0.611369	0.999532		7.65219	0.738116	0.258978		7.65634	0.14754	0.902619
	BAG1	2.73359	-0.334668	0.999532		2.53975	-1.08143	0.259182		1.81933	-0.727474	0.623462
	PSMB7	5.63189	0.152623	0.999532		7.78644	0.693449	0.259392		6.87908	0.561822	0.49299
	PTK2	6.06754	0.26286	0.999532		7.61914	0.626788	0.260801		7.08154	0.376683	0.654772
	ITM2C	17.0015	0.524763	0.999532		19.6204	0.579986	0.261567		19.4295	0.0841417	0.938929
	TNFAIP8L1	3.60903	0.436939	0.999532		4.38923	0.810819	0.261567		4.45915	0.393158	0.730921
	CELF1	4.28752	0.057678	0.999532		6.19483	0.68876	0.261567		5.25512	0.642392	0.442674
	ANKRD17	5.172	0.295002	0.999532		6.7968	0.669304	0.262274		6.2033	0.391713	0.647581
	SRP14	19.2579	0.260168	0.999532		24.0009	0.533228	0.262274		21.9865	0.295818	0.662584
	MYO1F	3.71453	-0.266061	0.999532		3.34017	-0.978823	0.263507		2.69783	-0.684908	0.60629
	CXCL2	2.37955	-0.910448	0.999532		2.58548	-1.10419	0.264515		1.53928	-0.17338	0.943059
	CXorf58	2.89795	0.196198	0.999532		2.05535	-1.23965	0.264709		2.13773	-1.41735	0.246926
	POU2F3	2.45048	-0.238313	0.999532		2.25416	-1.20431	0.264709		1.73831	-0.948069	0.527774
	EIF5A	15.3129	0.100306	0.999532		19.3024	0.472778	0.266763		17.1723	0.386579	0.49299
	GRB2	6.11564	0.252029	0.999532		8.69064	0.8208	0.266974		7.98742	0.582083	0.445382
	COL1A1	2.38774	0.168553	0.999532		3.53635	0.997121	0.267673		3.22635	0.84626	0.436389
	NIP7	4.73087	-0.561719	0.999532		4.90958	-0.75609	0.268134		3.42738	-0.179666	0.901033
	PLSCR4	2.20884	-0.202539	0.999532		3.77008	0.853252	0.268134		3.2106	1.09144	0.241605
	S100A13	8.59227	0.260291	0.999532		10.9651	0.607634	0.269292		10.0949	0.370476	0.644077
	GJA5	17.5344	-0.282093	0.999532		26.3795	0.522493	0.269292		21.2674	0.806223	0.0796413	UP
	PRAMEF6	7.33845	-0.360842	0.999532		7.33514	-0.775028	0.269292		5.7341	-0.421659	0.720526
	DIRAS3	2.86987	-0.862373	0.999532		2.9986	-0.990112	0.269292		1.8553	-0.121166	0.960476
	ID3	17.2708	-0.00657688	0.999532		23.2423	0.416692	0.269292		19.5518	0.4437	0.30352
	INF2	8.63307	0.113119	0.999532		11.8233	0.523429	0.269292		10.2982	0.428802	0.512866
	PAX8	6.73605	0.364449	0.999532		9.80396	0.939272	0.269292		8.87802	0.636371	0.546319
	SERPINA1	7.33057	0.186342	0.999532		10.1018	0.705371	0.269471		8.90794	0.545638	0.515762
	RTRAF	5.85795	0.253286	0.999532		7.84427	0.709378	0.269471		7.27786	0.47144	0.584522
	C1S	6.85119	1.00466	0.297305		6.83978	0.82237	0.269704		8.11222	-0.171056	0.895345
	LENG8	24.4588	0.194442	0.999532		30.7543	0.468769	0.269704		27.3745	0.299567	0.666906
	WASHC2A	4.56548	-0.255314	0.999532		4.31523	-0.818663	0.269704		3.38224	-0.544761	0.655993
	C8orf74	6.73868	-0.160057	0.999532		6.45084	-0.74119	0.269704		5.08449	-0.559899	0.540342
	GP6	5.89608	-0.122698	0.999532		5.24047	-0.740566	0.269704		4.67501	-0.607719	0.566812
	ACSM2B	10.6268	0.10529	0.999532		16.2929	0.889554	0.269704		14.082	0.822596	0.363418
	CD59	14.6365	0.152654	0.999532		19.2184	0.567419	0.269704		16.9972	0.442416	0.515762
	RBX1	5.78605	-0.202122	0.999532		8.57124	0.602419	0.269704		6.73118	0.818824	0.178337
	NES	9.106	0.154695	0.999532		12.3116	0.6818	0.269704		10.9242	0.554271	0.444687
	RPS20	41.5546	-0.114923	0.999532		56.6634	0.403665	0.270139		46.3279	0.547904	0.188098
	SCTR	19.2066	0.0331262	0.999532		17.8361	-0.535284	0.270139		15.2087	-0.542303	0.286063
	COL3A1	12.2706	0.129164	0.999532		23.6199	1.36149	0.270139		20.6889	1.24888	0.274496
	ZNF572	3.80024	0.132301	0.999532		3.01878	-1.05438	0.270139		2.94426	-1.16775	0.314028
	C8orf58	7.87558	0.067384	0.999532		11.0076	0.588191	0.273559		9.61086	0.538749	0.386321
	XAGE1A	3.13776	0.0315429	0.999532		2.57605	-1.18107	0.275453		2.35696	-1.20584	0.298628
	EIF4A2	16.0661	0.254104	0.999532		19.4835	0.45122	0.275511		17.7351	0.221626	0.736481
	SSX2	3.51031	0.051569	0.999532		2.87211	-1.03466	0.275511		2.63126	-1.06812	0.359441
	MSRA	3.67538	0.36906	0.999532		4.65549	0.81452	0.276996		4.49341	0.461289	0.66232
	ZNF764	6.45613	-0.164899	0.999532		6.26088	-0.768102	0.276996		5.0008	-0.583492	0.543177
	TRIM52	3.7651	0.466814	0.999532		4.95834	0.796439	0.276996		4.64662	0.34939	0.740093
	JUP	7.07995	0.0370292	0.999532		10.1287	0.649094	0.277906		8.46259	0.634839	0.412558
	KRTAP4-7	6.26946	-0.0231954	0.999532		5.63796	-0.822748	0.277906		4.92075	-0.788435	0.423641
	ZNF776	15.928	0.0487425	0.999532		14.868	-0.540652	0.277906		13.2643	-0.563437	0.431254
	MRGPRF	7.98359	0.651706	0.999532		8.95734	0.71812	0.277906		9.5514	0.0785385	0.950895
	OR11H1	3.05769	0.333668	0.999532		2.17932	-1.17156	0.277906		2.26355	-1.48676	0.158141
	ARRDC4	17.5941	0.0041782	0.999532		23.4891	0.51242	0.277906		20.2622	0.523564	0.414073
	SCARB2	16.8238	0.192332	0.999532		21.9361	0.592267	0.277906		19.8621	0.421897	0.475974
	SPATA31A6	5.05504	0.00791525	0.999532		4.50477	-0.903431	0.277906		3.85259	-0.889439	0.35437
	SLC17A3	2.61228	0.816332	0.999532		3.30086	1.04269	0.277906		3.42515	0.250618	0.877238
	QKI	11.1038	0.144763	0.999532		14.3637	0.516197	0.277906		12.6558	0.390972	0.531935
	ESYT1	10.021	0.193446	0.999532		13.1385	0.558246	0.277906		11.8496	0.386367	0.570037
	SCARA5	2.69221	-0.393496	0.999532		2.53303	-1.09916	0.277906		1.92297	-0.692669	0.652925
	PPP3CB	6.45245	0.251163	0.999532		8.26323	0.586762	0.277906		7.55622	0.353973	0.658435
	NKG7	3.36464	-0.331783	0.999532		3.07421	-0.954874	0.277906		2.49277	-0.593602	0.664512
	PRDX5	7.44892	0.137671	0.999532		9.99488	0.635175	0.277906		8.87619	0.512467	0.536289
	CNDP2	6.40133	0.0959993	0.999532		9.05981	0.63596	0.277906		7.83186	0.553535	0.475206
	HEG1	15.9125	-0.426317	0.999532		24.6471	0.458035	0.277906		18.7173	0.902941	0.0170974	UP
	HSPA1A	13.4027	0.160929	0.999532		17.205	0.509538	0.277906		15.2391	0.37406	0.532828
	AMOTL2	12.6356	0.194726	0.999532		15.7941	0.516462	0.279071		14.3257	0.341882	0.623462
	STMN1	3.91574	0.366101	0.999532		5.04006	0.797955	0.279071		4.59994	0.430139	0.702061
	CYP2D7	6.12171	0.123308	0.999532		5.44751	-0.768194	0.279071		4.66798	-0.860708	0.269743
	TLN1	17.2557	-0.207448	0.999532		25.4658	0.484624	0.279071		20.2605	0.713168	0.108014
	RCAN1	19.0342	-0.367717	0.999532		30.4449	0.595556	0.279071		23.5435	0.992688	0.0626266	UP
	PNOC	3.58748	-0.0463833	0.999532		3.01586	-0.991339	0.279071		2.5795	-0.929912	0.424976
	KCTD6	2.72101	0.708766	0.999532		3.13513	0.923829	0.279071		3.32954	0.227936	0.877586
	TRIM48	2.69295	-0.274086	0.999532		2.63893	-1.1136	0.279071		1.88528	-0.809798	0.581287
	SAT2	9.04317	0.643749	0.999532		9.99373	0.640411	0.279071		10.2798	0.0170998	0.993618
	ATAD1	3.80986	0.146132	0.999532		5.81103	0.709283	0.279071		4.88586	0.572769	0.532088
	MRPL16	4.45773	0.435249	0.999532		5.49978	0.710683	0.279071		5.32295	0.291328	0.78258
	PARVA	23.5638	0.19803	0.999532		29.8137	0.510543	0.279071		26.8143	0.340538	0.563885
	CHD3	8.10803	-0.0357707	0.999532		11.1406	0.547798	0.279071		9.28249	0.602376	0.283785
	ODF3	3.37962	-0.322381	0.999532		3.16078	-0.953394	0.279071		2.41614	-0.612792	0.66232
	TSPAN1	4.0329	0.308655	0.999532		5.86971	0.906411	0.279071		5.24752	0.642441	0.589729
	RHOC	16.6254	-0.0465487	0.999532		22.7968	0.535771	0.279071		19.4906	0.598173	0.205283
	NFKBIZ	4.34784	-0.81861	0.999532		4.6854	-0.889076	0.279071		2.932	-0.0376417	0.989045
	NDUFB8	16.0611	-0.0280214	0.999532		21.3909	0.49998	0.279071		18.2123	0.544823	0.304062
	FMO1	4.80964	0.186472	0.999532		7.02611	0.834283	0.279564		6.24613	0.671074	0.547092
	TAS2R38	2.65952	-0.123411	0.999532		2.27658	-1.13276	0.279743		1.9214	-0.993699	0.488953
	PSME3	4.82935	0.2857	0.999532		6.46539	0.688262	0.280676		5.82605	0.423507	0.646821
	TRIM28	7.84132	-0.202126	0.999532		11.9929	0.573183	0.281266		9.47063	0.795616	0.154583
	PPP1CA	9.32188	0.0797051	0.999532		12.6524	0.603786	0.281266		11.3194	0.547763	0.37596
	ESAM	16.845	-0.178435	0.999532		24.2547	0.499907	0.281266		19.7058	0.699823	0.154583
	DEFB108B	3.71269	0.0356904	0.999532		3.31982	-0.970489	0.281266		2.83857	-0.988327	0.342845
	PARM1	8.4092	-0.0697011	0.999532		7.88809	-0.614416	0.281266		6.53073	-0.52882	0.510412
	SNCA	5.79209	0.17579	0.999532		7.91364	0.649813	0.281266		7.14317	0.49074	0.542124
	SLC36A4	4.08985	0.240186	0.999532		6.34734	0.945282	0.282217		5.80453	0.720463	0.527774
	CAPRIN1	6.1571	-0.178101	0.999532		9.22939	0.619767	0.282349		7.46403	0.809681	0.241605
	EZHIP	2.88532	0.155009	0.999532		2.044	-1.21055	0.282349		2.12685	-1.33768	0.299463
	RPL5	27.9238	0.0880959	0.999532		35.171	0.402333	0.282349		30.5951	0.336185	0.540342
	PPP2CB	8.41753	-0.15665	0.999532		12.145	0.614556	0.282349		9.92953	0.790876	0.199116
	USP9X	5.04787	0.563816	0.999532		6.16345	0.667059	0.282427		6.12697	0.127395	0.920025
	PCM1	4.39398	0.669261	0.999532		5.14027	0.754541	0.282431		5.34231	0.10464	0.939913
	ATP5PB	10.1467	0.322833	0.999532		11.8497	0.507023	0.283559		11.2117	0.195027	0.816372
	CMTM7	4.04513	0.0768375	0.999532		3.13149	-0.941892	0.284054		3.0139	-1.01189	0.311486
	VTA1	2.94783	0.799641	0.999532		3.71061	0.888979	0.284987		3.73846	0.117583	0.941559
	RAB11A	12.697	-0.309683	0.999532		18.0257	0.463992	0.284987		14.2091	0.78445	0.105617
	RPL4	28.5478	0.000387281	0.999532		39.7932	0.56299	0.284987		33.7705	0.587001	0.359638
	SETD5	5.7979	0.21547	0.999532		7.64336	0.653729	0.285161		6.78089	0.455429	0.57215
	FCMR	3.96023	-0.179995	0.999532		3.81577	-0.870584	0.285552		3.03496	-0.663162	0.575547
	MIOX	5.48056	0.713434	0.999532		6.90042	1.01197	0.285722		6.9445	0.326229	0.861737
	CLDN5	10.5807	0.349214	0.999532		13.0391	0.587655	0.285722		12.3471	0.260345	0.75038
	GBP5	2.48804	-0.356249	0.999532		2.23321	-1.17729	0.285722		1.82262	-0.802138	0.600081
	SMARCA1	3.69437	-0.360478	0.999532		5.89775	0.687591	0.285722		4.4995	1.05947	0.15668
	XAF1	8.08493	0.620458	0.999532		8.42318	0.581755	0.285722		9.13801	-0.0134584	0.996681
	ENO1	7.12509	0.40756	0.999532		9.09886	0.725312	0.285722		8.51734	0.352313	0.723933
	TK1	4.51724	-0.371176	0.999532		4.3443	-0.873042	0.285722		3.18994	-0.470942	0.699971
	CANX	25.8009	0.0119364	0.999532		34.5808	0.467155	0.285722		29.3663	0.479578	0.398124
	ATP5ME	10.5307	-0.105161	0.999532		15.0386	0.529931	0.285722		12.4335	0.656468	0.278559
	TTC26	2.79105	-0.459893	0.999532		2.58156	-1.03298	0.285722		1.93967	-0.56103	0.735469
	AP3D1	5.24455	0.0427176	0.999532		7.37051	0.603755	0.287248		6.28076	0.575919	0.451915
	KRTAP3-3	2.9694	0.224641	0.999532		2.15434	-1.17759	0.287639		2.14212	-1.38016	0.241605
	IFI6	11.7907	0.411241	0.999532		14.0576	0.677215	0.289698		13.9763	0.288747	0.76302
	RPLP2	27.9185	-0.0113468	0.999532		37.8175	0.520512	0.290751		32.3538	0.546315	0.274496
	RSU1	13.0159	0.204644	0.999532		16.571	0.567775	0.292608		15.2755	0.376912	0.570037
	H3-3A	36.9081	0.00803627	0.999532		47.2835	0.396208	0.292608		40.6534	0.410598	0.283071
	MORF4L1	37.4132	-0.0433051	0.999532		50.1785	0.414491	0.292608		41.9846	0.484715	0.282041
	FOXD4L4	5.48558	0.185011	0.999532		4.57042	-0.837909	0.292608		4.15032	-1.00173	0.216015
	CDK2AP2	6.09262	-0.238175	0.999532		5.93288	-0.785568	0.292608		4.54753	-0.527699	0.619423
	SHROOM3	5.1956	0.401444	0.999532		6.42837	0.667896	0.294412		6.09614	0.278843	0.774044
	GDF15	4.65722	-1.2029	0.912432		5.55038	-1.05628	0.294713		2.83305	0.129403	0.944635
	SERF2	21.439	-0.0406792	0.999532		28.2562	0.402177	0.295363		23.644	0.460405	0.340167
	SORBS2	5.96876	0.267382	0.999532		7.21379	0.632451	0.296724		6.97209	0.379522	0.666492
	BCAP31	7.56865	0.0497313	0.999532		10.3315	0.529685	0.298283		8.8306	0.4988	0.486743
	KCNE2	3.66151	0.158539	0.999532		2.94513	-0.948358	0.298283		2.84292	-1.09416	0.273545
	PGK1	8.898	-0.0818168	0.999532		12.9032	0.544889	0.298283		10.2795	0.662292	0.300261
	CDC73	9.50318	0.0190582	0.999532		12.7088	0.499124	0.299666		10.7634	0.496698	0.37596
	EHD4	3.75714	-0.104084	0.999532		5.59149	0.712373	0.299666		4.72268	0.829368	0.298614
	DSTN	12.1269	-0.0941544	0.999532		16.9863	0.554675	0.300258		14.3003	0.672245	0.196145
	RSPH10B2	2.94361	-0.0794545	0.999532		2.6042	-1.04362	0.300258		2.12403	-0.945596	0.484303
	EIF3H	8.00298	-0.109212	0.999532		11.4482	0.531956	0.300258		9.48786	0.660601	0.241605
	COX7C	5.84026	0.372082	0.999532		7.37945	0.698619	0.300258		6.93392	0.344868	0.738316
	SERINC5	4.96673	0.608301	0.999532		5.67405	0.702777	0.300258		5.80049	0.111603	0.932589
	EEF1AKMT3	2.89878	-0.303459	0.999532		2.53494	-1.05362	0.300258		2.02731	-0.737323	0.638015
	FARP1	9.8919	0.0983117	0.999532		12.9636	0.517163	0.300258		11.1601	0.43631	0.531935
	SQSTM1	13.9753	0.0409421	0.999532		18.0639	0.45167	0.300258		15.2896	0.425555	0.49299
	OR2H2	3.29882	-0.375915	0.999532		3.31015	-0.935689	0.300258		2.32305	-0.53797	0.709633
	TAMALIN	8.2842	-1.02879	0.51089		10.0127	-0.750667	0.300258		5.66973	0.293134	0.760473
	SYNJ2BP	2.64303	0.488469	0.999532		3.64611	0.848243	0.300258		3.42555	0.377406	0.764149
	HADHA	4.23535	0.311082	0.999532		5.40592	0.700018	0.300258		5.19733	0.405269	0.679818
	EFCAB13	5.01666	-0.0797136	0.999532		7.6966	0.800489	0.300258		6.28962	0.887538	0.332351
	RPL28	28.3273	0.090332	0.999532		37.8661	0.566297	0.300258		33.1372	0.495342	0.480252
	MAGED1	5.82071	0.125487	0.999532		7.8691	0.632096	0.300258		6.94138	0.521988	0.540342
	CSNK2A3	5.85834	0.209136	0.999532		8.05553	0.676055	0.300258		7.03028	0.502383	0.566812
	MIF	12.7635	0.297713	0.999532		15.6181	0.549455	0.300258		14.6015	0.2704	0.745881
	TDRD9	2.7743	-0.852578	0.999532		3.14445	-0.931593	0.300258		1.81644	-0.0509234	0.986811
	ARL6IP5	10.4863	-0.0225018	0.999532		14.6796	0.54655	0.300258		12.4264	0.589151	0.342845
	SEL1L	16.9108	0.121396	0.999532		21.8559	0.409385	0.300258		19.1288	0.308343	0.590692
	PRPF38A	6.26318	-0.0413443	0.999532		5.66927	-0.69488	0.300258		4.83763	-0.635587	0.464732
	PLK3	7.16416	-0.799188	0.999532		8.37569	-0.738454	0.300258		4.92435	0.0757194	0.962716
	WDR83OS	4.32313	0.745998	0.999532		4.62893	0.73655	0.300258		5.10918	0.00746327	0.996891
	TMED9	9.43977	0.179771	0.999532		12.5529	0.645195	0.300258		11.2826	0.487397	0.520499
	TXN2	6.81296	-0.164824	0.999532		9.93924	0.530802	0.30037		8.35134	0.720851	0.222057
	SLFN12L	3.8771	0.0732259	0.999532		3.16765	-0.958902	0.300835		3.00394	-1.00749	0.369628
	OR9Q2	4.0286	0.0612666	0.999532		3.35192	-0.934374	0.300835		3.04654	-0.980036	0.324867
	RNASEK	9.70143	0.1785	0.999532		12.2424	0.510581	0.300957		10.8988	0.34948	0.628895
	DNM2	9.89932	0.215043	0.999532		12.8778	0.567909	0.301248		11.4579	0.376726	0.649725
	NSMF	8.49767	0.189148	0.999532		10.3603	0.565935	0.301248		9.58525	0.385518	0.625173
	DYSF	6.89788	-0.17602	0.999532		9.99483	0.533086	0.301248		8.23465	0.727011	0.209531
	CYBA	10.0422	-0.0746337	0.999532		13.6506	0.490183	0.301248		11.4698	0.58458	0.274496
	RPLP0	11.1374	0.0287546	0.999532		15.4055	0.639032	0.301248		13.2769	0.628086	0.379978
	GUSB	3.95013	0.343881	0.999532		5.09422	0.723326	0.301248		4.75499	0.398219	0.690611
	SYPL1	6.10596	0.368697	0.999532		7.24327	0.632313	0.301248		7.04562	0.290312	0.739301
	LRCOL1	3.30316	-0.0375449	0.999532		2.99386	-0.920748	0.301248		2.45663	-0.859697	0.458377
	FAM217A	2.49605	-0.180969	0.999532		2.13477	-1.13085	0.301248		1.72876	-0.939523	0.536289
	ADAM21	2.67094	-0.0956853	0.999532		2.32191	-1.18094	0.303037		1.83457	-1.06861	0.445382
	GAK	12.284	0.336532	0.999532		14.2468	0.449283	0.303037		13.5026	0.127061	0.88476
	WNK2	2.91571	-0.154331	0.999532		2.69984	-1.0795	0.303037		1.99419	-0.904631	0.506666
	PRRC1	6.65236	0.167657	0.999532		8.58299	0.565553	0.303037		7.86331	0.419873	0.547092
	ARHGAP5	4.5184	0.358896	0.999532		5.95261	0.690783	0.303054		5.75501	0.349554	0.722703
	PDIA3	18.1807	-0.162355	0.999532		25.6429	0.509358	0.303054		20.9718	0.681745	0.242703
	SYNGR2	10.2544	0.34566	0.999532		12.4217	0.543974	0.303054		11.7822	0.218693	0.776852
	HSP90AA1	12.9573	-0.0259527	0.999532		17.8296	0.496556	0.303339		14.7771	0.547288	0.389965
	TUBB8	4.26172	0.29691	0.999532		3.28949	-0.924451	0.303339		3.17916	-1.20341	0.189136
	UGP2	4.95845	0.261527	0.999532		6.24237	0.690531	0.303896		5.97963	0.434843	0.666566
	TMEM165	9.18255	0.295328	0.999532		11.8534	0.531961	0.303896		10.898	0.261672	0.737539
	PIGH	5.13847	0.0261443	0.999532		4.61315	-0.811602	0.304163		3.92507	-0.816614	0.403558
	USO1	6.45799	0.328528	0.999532		7.91563	0.614385	0.304163		7.76331	0.297481	0.732486
	HTATIP2	4.48635	-0.490366	0.999532		4.63403	-0.768806	0.304773		3.25305	-0.260771	0.854533
	FSIP1	2.94828	-0.188751	0.999532		2.57381	-0.996897	0.305082		2.20525	-0.790076	0.557909
	BCL2L11	6.61465	0.0672712	0.999532		5.65893	-0.740465	0.307126		5.12897	-0.792203	0.292884
	TUSC3	4.36578	0.648259	0.999532		5.21259	0.792912	0.308039		5.35108	0.168917	0.895237
	SENP6	5.90197	0.215903	0.999532		7.77946	0.598196	0.308051		7.13767	0.402657	0.621895
	NBR1	7.63552	0.0813181	0.999532		10.2427	0.542275	0.308051		9.07116	0.479975	0.513365
	SNRPD3	9.68033	0.121215	0.999532		12.2099	0.516194	0.308424		11.0326	0.411174	0.539774
	SNAPC1	6.02091	-0.0110114	0.999532		5.68391	-0.692382	0.308628		4.77989	-0.646041	0.493137
	COX6C	11.4691	0.239024	0.999532		14.3332	0.499662	0.30883		12.7969	0.283602	0.718735
	SLC36A2	3.05842	0.616409	0.999532		4.01918	0.950176	0.308898		3.83404	0.389909	0.794473
	PAH	2.82899	0.406352	0.999532		4.75467	1.31199	0.309119		4.41712	0.930681	0.484303
	UBE4B	3.34645	0.44226	0.999532		4.11331	0.781052	0.309119		4.0037	0.350949	0.765852
	SND1	9.24558	0.426392	0.999532		10.8072	0.520866	0.309119		10.6436	0.115994	0.900848
	CTSF	5.29858	-0.0279227	0.999532		7.72986	0.699861	0.312059		6.80067	0.752866	0.254225
	RRS1	2.38361	0.483119	0.999532		3.31719	0.930675	0.312059		3.20173	0.474521	0.724386
	ADD3	11.0823	0.237924	0.999532		13.2612	0.492183	0.312109		12.0416	0.274992	0.702463
	CAMP	3.9962	0.0138247	0.999532		3.36208	-0.893272	0.312784		2.94847	-0.896358	0.426561
	CNNM4	3.23978	-0.130069	0.999532		2.88428	-0.956108	0.312784		2.39877	-0.807421	0.534852
	TGOLN2	11.6787	0.278498	0.999532		14.2875	0.518763	0.312784		12.9422	0.2606	0.759211
	LRP1	9.83247	-0.33417	0.999532		14.7129	0.506536	0.313154		11.2238	0.854863	0.154583
	PSMD4	8.14079	0.154557	0.999532		10.6878	0.544077	0.313384		9.6851	0.408891	0.542124
	OR8G1	5.5023	-0.163268	0.999532		5.25204	-0.737742	0.313384		4.20619	-0.555527	0.611214
	SERPINB6	14.7833	-0.267364	0.999532		21.5397	0.454496	0.313785		17.0878	0.746571	0.107433
	AFF1	8.13187	-0.3482	0.999532		12.5261	0.490739	0.313785		9.4416	0.865896	0.150518
	SMARCA2	7.36754	0.172181	0.999532		9.44195	0.571383	0.313785		8.35611	0.417486	0.575547
	SMIM26	4.35784	0.269197	0.999532		5.85575	0.67847	0.313785		5.28289	0.426013	0.647218
	BORCS7	3.00155	0.382782	0.999532		3.94731	0.795452	0.313785		3.67264	0.427647	0.709825
	PADI1	2.59229	0.026336	0.999532		2.16039	-1.12484	0.313785		1.86842	-1.13439	0.397994
	SRP9	12.9069	0.222107	0.999532		15.38	0.435487	0.313785		14.3636	0.233155	0.720106
	PRAMEF18	3.61964	-0.0224674	0.999532		3.02747	-0.959317	0.313785		2.65104	-0.915993	0.416028
	TSG101	2.3426	0.358594	0.999532		3.18999	0.881278	0.313907		2.86643	0.536641	0.660958
	RPS8	35.3826	0.0799675	0.999532		46.0452	0.468305	0.313938		39.9587	0.413775	0.515762
	OAT	3.25834	0.666322	0.999532		3.98677	0.780457	0.313938		4.10575	0.130866	0.925486
	TMCO2	2.96503	-0.282529	0.999532		2.77199	-0.99107	0.313938		2.16041	-0.689741	0.655993
	ZNF346	12.1131	-0.15249	0.999532		11.9912	-0.597759	0.313938		9.81416	-0.422536	0.660097
	ELOVL1	5.31729	0.592571	0.999532		6.09566	0.652764	0.314269		6.27609	0.0789113	0.953948
	BMP7	6.43704	0.484904	0.999532		7.78283	0.630931	0.314462		7.29903	0.16371	0.883792
	TMEM196	2.47702	-0.566387	0.999532		2.48069	-1.06588	0.314462		1.74407	-0.48396	0.792416
	CALR	47.0829	0.109534	0.999532		62.4596	0.536218	0.314462		54.9272	0.447583	0.451915
	CFI	2.37846	0.740573	0.999532		2.8412	0.923357	0.314462		2.85272	0.202298	0.895006
	CRABP1	3.13037	0.574098	0.999532		2.23729	-1.13793	0.314462		2.32997	-1.69121	0.107433
	PIGT	5.62243	0.261443	0.999532		7.43127	0.612361	0.314462		6.58749	0.356788	0.722703
	CHKA	3.33187	-0.12678	0.999532		2.89287	-0.915928	0.314783		2.41109	-0.773015	0.532088
	KRT7	2.24101	0.683632	0.999532		2.62712	0.960265	0.315273		2.78324	0.287302	0.857394
	RPL23	16.7183	-0.229825	0.999532		24.0445	0.499957	0.316978		19.279	0.743649	0.150518
	AIF1	10.2922	0.432147	0.999532		11.8848	0.526963	0.316978		11.708	0.115946	0.904801
	CSNK1A1L	3.2127	-0.0310376	0.999532		2.67581	-1.02358	0.316978		2.23538	-0.983851	0.455544
	ABCC8	2.4388	-0.824263	0.999532		2.65816	-1.0201	0.316978		1.68049	-0.177807	0.939549
	MRPL22	2.67653	0.609281	0.999532		3.48643	0.837715	0.319209		3.49803	0.248	0.858767
	FADD	4.04982	0.537739	0.999532		4.97167	0.695388	0.319209		5.02161	0.175267	0.881837
	CROT	3.87122	0.166901	0.999532		3.25808	-0.898851	0.319209		2.86385	-1.04124	0.282041
	VCAM1	5.42136	-0.531769	0.999532		9.28901	0.674956	0.319209		6.96982	1.22631	0.0758295	UP
	CNOT2	3.88629	0.486853	0.999532		4.75791	0.741261	0.319372		4.51	0.278146	0.803301
	CTCF	2.94372	0.360294	0.999532		3.9454	0.792798	0.319372		3.72593	0.448164	0.723933
	SPECC1	2.53797	0.658551	0.999532		3.23976	0.881015	0.319419		3.35539	0.241444	0.869579
	PDILT	3.49948	-0.712078	0.999532		3.94618	-0.837858	0.319419		2.38287	-0.0982696	0.963492
	ATXN10	8.38516	0.467653	0.999532		9.43011	0.556561	0.319495		9.35428	0.103552	0.920527
	SSX4B	3.85752	0.0409922	0.999532		3.31893	-0.855482	0.320635		2.97513	-0.878818	0.397548
	DPH1	6.00128	0.243525	0.999532		7.65362	0.637899	0.320635		7.06699	0.419831	0.630705
	RNF225	2.90831	0.0170032	0.999532		2.35659	-1.06229	0.320635		2.21431	-1.06669	0.422058
	ALDH4A1	6.03716	-0.185061	0.999532		9.60396	0.695628	0.320635		7.56863	0.912682	0.323846
	RAB5C	18.2483	-0.00945911	0.999532		24.1754	0.455728	0.320635		20.7207	0.482519	0.333968
	TUBB3	2.2282	-0.995187	0.999532		2.53294	-0.979247	0.320635		1.58058	0.0363698	0.992286
	GPR84	2.53096	-0.419904	0.999532		2.38029	-1.06042	0.321983		1.79161	-0.623281	0.717138
	MED8	3.06665	0.457839	0.999532		3.91795	0.809362	0.322176		3.74689	0.366378	0.759211
	DECR1	6.77745	0.253075	0.999532		8.33101	0.567581	0.322176		7.5872	0.312775	0.760572
	SLC2A4RG	5.67648	0.205878	0.999532		7.17955	0.59909	0.322665		6.6429	0.402288	0.652925
	OAZ1	36.08	-0.0980547	0.999532		50.2854	0.480691	0.323274		41.6468	0.600266	0.188098
	HOXC12	2.4295	-0.276989	0.999532		2.14886	-1.07959	0.323724		1.82452	-0.78907	0.630705
	NUTM2G	9.64827	0.129543	0.999532		8.64016	-0.641868	0.32417		7.76338	-0.756136	0.264219
	GNPDA2	3.78241	-0.0449723	0.999532		3.20252	-0.88677	0.324328		2.8754	-0.819813	0.483244
	NEGR1	4.29415	0.331193	0.999532		5.51933	0.712542	0.324328		5.05149	0.403075	0.682968
	BTAF1	4.80069	0.0490186	0.999532		6.99305	0.644039	0.324328		5.7814	0.62074	0.456688
	FKBP8	9.40004	0.0683023	0.999532		12.1895	0.561056	0.324328		10.7962	0.483727	0.536289
	CRAT	5.40224	0.391709	0.999532		6.93476	0.666538	0.324328		6.54871	0.300902	0.790999
	RTF2	5.43023	0.37864	0.999532		6.52223	0.6232	0.324328		6.27423	0.253976	0.821113
	PPP6R1	5.16274	0.0200409	0.999532		7.67399	0.61195	0.324328		6.42608	0.612942	0.445382
	PPP1R26	5.16905	0.0339095	0.999532		4.75962	-0.800423	0.325612		4.21045	-0.809187	0.418768
	ANO8	4.04169	-0.432636	0.999532		4.4266	-0.793797	0.325612		2.81738	-0.348771	0.806394
	METRNL	5.54988	-0.268233	0.999532		5.77562	-0.736093	0.325612		4.36838	-0.431017	0.718643
	CELA2A	2.34428	-0.474196	0.999532		2.32118	-1.04942	0.325612		1.66905	-0.558479	0.750371
	SUPT5H	7.44085	0.400624	0.999532		8.47762	0.552586	0.325612		8.17371	0.172293	0.855083
	TMTC1	9.63461	0.0913776	0.999532		12.8283	0.561194	0.325612		11.4917	0.479088	0.520178
	ZNF726	3.56658	-0.330536	0.999532		3.54017	-0.955991	0.325612		2.50696	-0.60378	0.661666
	TTLL1	2.85121	-0.239872	0.999532		2.61152	-0.946259	0.325612		2.00049	-0.687601	0.630705
	RAMP2	7.72796	-0.0244945	0.999532		11.1454	0.638775	0.325612		9.44138	0.688777	0.282041
	TMEM9B	5.00344	0.378579	0.999532		6.01292	0.649368	0.325612		5.8984	0.288015	0.776852
	MSMP	2.39574	-0.907076	0.999532		2.60189	-0.984193	0.326363		1.68004	-0.0626007	0.98514
	HMGN2	39.0329	0.00327526	0.999532		39.9	-0.290152	0.326363		34.0521	-0.272621	0.486743
	IL1RL1	30.81	-0.972542	0.124973		39.0035	-0.484869	0.326374		23.5692	0.49251	0.577942
	SLC6A9	3.07534	0.107678	0.999532		2.50716	-0.996414	0.326374		2.20136	-1.08456	0.340167
	RRM1	2.64013	0.0747278	0.999532		2.19808	-1.02948	0.326374		1.96495	-1.08648	0.369628
	MRPL33	8.23071	0.23269	0.999532		9.78955	0.541783	0.326374		9.08105	0.30519	0.735469
	BAX	6.58634	-0.0813353	0.999532		9.33665	0.58698	0.326374		7.96421	0.680976	0.300261
	SPATA46	4.21773	-0.000322047	0.999532		3.74019	-0.839163	0.326374		3.17351	-0.819171	0.456688
	KCTD12	2.58497	-0.490353	0.999532		4.25059	0.791415	0.326374		3.35654	1.27895	0.15668
	ST6GALNAC6	25.0138	0.16405	0.999532		30.4026	0.392622	0.326374		27.3095	0.254897	0.589729
	SPIN2B	6.57632	-0.226074	0.999532		6.55321	-0.638977	0.326374		5.08956	-0.395051	0.708052
	SLC25A40	2.09602	0.600554	0.999532		2.70039	0.928558	0.326374		2.71254	0.346384	0.809832
	PACSIN2	6.46495	0.00630716	0.999532		8.79747	0.534298	0.326374		7.61992	0.54685	0.436389
	RIDA	3.89924	0.464763	0.999532		4.92689	0.918946	0.326374		4.81062	0.446715	0.764149
	PLXNB2	12.092	-0.0159527	0.999532		16.3225	0.487143	0.32813		13.6073	0.530894	0.344798
	HCLS1	3.02414	0.059864	0.999532		4.06019	0.782072	0.328927		3.74974	0.706232	0.519358
	RHOD	3.67269	-0.125428	0.999532		3.35309	-0.856011	0.329255		2.70882	-0.711851	0.542124
	MT1A	11.911	-0.518475	0.999532		13.197	-0.650437	0.329255		8.88549	-0.117998	0.907968
	CGN	2.34258	0.52515	0.999532		2.99246	0.858204	0.329255		2.91194	0.348987	0.793131
	CSKMT	3.16459	-0.424589	0.999532		3.11554	-0.914469	0.329378		2.37885	-0.474812	0.758124
	DYNLL1	23.0528	0.00684492	0.999532		29.7027	0.368245	0.329378		25.1376	0.381144	0.476841
	SMYD1	2.54933	-0.561592	0.999532		2.59457	-1.0473	0.329378		1.77502	-0.465709	0.799944
	SELENOW	16.9463	0.00178571	0.999532		22.4869	0.454156	0.329378		19.2292	0.476222	0.374565
	HLA-C	42.401	0.06947	0.999532		55.5832	0.493274	0.329378		48.6445	0.442003	0.459697
	TNKS2	5.64529	0.196766	0.999532		7.03997	0.579994	0.329378		6.54774	0.405477	0.630278
	RPL9	25.4961	0.0219827	0.999532		33.6449	0.476233	0.329378		29.0996	0.477806	0.263754
	POLR2G	4.23593	-0.0077659	0.999532		5.88229	0.638818	0.329378		5.20082	0.667089	0.436389
	TFPI	10.4991	-0.0373344	0.999532		13.984	0.46903	0.329378		11.8471	0.524003	0.362433
	TMEM94	4.97534	0.596946	0.999532		5.97124	0.669455	0.329378		5.88966	0.0956105	0.946572
	WDTC1	4.279	0.244215	0.999532		5.77094	0.666697	0.329378		5.20771	0.445116	0.647581
	AGAP9	10.5319	0.127551	0.999532		9.26663	-0.54575	0.329378		8.52341	-0.665356	0.289131
	H3Y2	3.04108	-0.715523	0.999532		3.26913	-0.94162	0.329378		2.04269	-0.20514	0.915533
	OR10A2	2.71226	-0.0551861	0.999532		2.43965	-1.06059	0.329378		1.88331	-0.982322	0.465298
	TFG	10.8836	0.104243	0.999532		14.2056	0.498817	0.329378		12.3882	0.410363	0.546858
	ADH1B	5.70943	0.626536	0.999532		6.46088	0.727684	0.329378		6.86549	0.109741	0.942695
	CCDC51	3.56781	-0.0526552	0.999532		3.42024	-0.873955	0.329378		2.7799	-0.778114	0.532278
	NRG4	3.81959	0.109035	0.999532		3.11058	-0.899302	0.329378		2.89771	-0.99487	0.359441
	PLEKHO1	6.75413	0.250889	0.999532		9.05306	0.600251	0.329378		8.18106	0.37444	0.668481
	SOS1	4.8462	-0.0455891	0.999532		6.57878	0.648526	0.329378		5.88784	0.69323	0.421517
	RNF175	3.04395	-0.35312	0.999532		2.815	-0.941951	0.329596		2.07743	-0.57381	0.702463
	SUGP2	5.10479	-0.0579979	0.999532		7.16126	0.586489	0.329634		5.8991	0.658759	0.366512
	ALOX12B	2.60971	-0.0410983	0.999532		2.24016	-1.08937	0.329634		1.82944	-1.02889	0.452319
	OR2T29	3.36988	-0.331266	0.999532		3.41363	-0.925914	0.329918		2.51431	-0.568335	0.698562
	TFF1	2.55881	-0.643951	0.999532		2.63335	-1.00265	0.330751		1.68304	-0.340971	0.863979
	BAP1	7.00622	0.0982611	0.999532		9.24709	0.531958	0.330751		8.14479	0.452731	0.540342
	IGF2	3.81642	0.269228	0.999532		5.52674	0.81936	0.330751		5.01112	0.569909	0.60629
	ATG4B	6.2844	0.169777	0.999532		8.37257	0.564721	0.33116		7.45024	0.414222	0.60608
	MARS2	2.90482	-0.358079	0.999532		2.66042	-0.99297	0.33116		2.13762	-0.619382	0.699971
	TRIM64B	4.21604	-0.0249578	0.999532		3.73953	-0.839622	0.331232		3.18885	-0.797282	0.465298
	KRTAP19-1	3.41806	-0.0147921	0.999532		2.91041	-0.925775	0.331232		2.57931	-0.895513	0.465298
	DRD5	5.86107	-0.545076	0.999532		6.29373	-0.779239	0.331232		4.52716	-0.228876	0.881837
	DOC2B	3.57395	0.463487	0.999532		4.46314	0.741615	0.331232		4.46747	0.292532	0.808571
	H2AJ	9.58087	0.276661	0.999532		12.1982	0.523128	0.331971		11.169	0.26807	0.735233
	IFI16	8.69224	-0.21636	0.999532		13.4694	0.651126	0.331971		10.8558	0.894484	0.186007
	PEBP1	15.0483	0.278796	0.999532		17.0138	0.415665	0.331971		16.0547	0.136948	0.872591
	C5orf34	2.72191	-0.320353	0.999532		2.6289	-1.01642	0.331971		1.92148	-0.6752	0.661666
	S100A10	10.1324	-0.00804561	0.999532		14.06	0.52116	0.331971		11.6974	0.561185	0.402522
	SLC35G6	4.01789	-0.384847	0.999532		4.03366	-0.821055	0.331971		3.01028	-0.41548	0.776852
	VPS8	3.54507	0.498831	0.999532		4.36825	0.74196	0.331971		4.15882	0.261538	0.831749
	ENTR1	4.04635	-0.268812	0.999532		3.80592	-0.803714	0.331971		3.14503	-0.526511	0.67937
	EMC2	6.35491	0.510407	0.999532		7.1919	0.59057	0.332398		7.17545	0.0976682	0.934572
	RPL15	46.9096	-0.039653	0.999532		60.5409	0.348868	0.332398		50.7083	0.411548	0.3556
	HTRA1	74.1979	0.546415	0.999532		83.9709	0.561271	0.332398		84.5161	0.0415229	0.97179
	IGF2R	5.02885	0.0320867	0.999532		7.40681	0.657006	0.332398		6.24407	0.652292	0.468942
	SERPINH1	8.42297	0.0931477	0.999532		11.1857	0.588094	0.332398		9.65693	0.524277	0.515762
	POMP	7.20176	-0.279735	0.999532		10.154	0.508342	0.332682		8.29863	0.797723	0.175031
	RBM33	2.37423	0.0946574	0.999532		3.50792	0.784492	0.333207		3.04288	0.709227	0.516948
	SUMO3	5.21123	0.00856098	0.999532		7.69507	0.658429	0.334394		6.38623	0.669494	0.397004
	XPO1	4.67175	0.487918	0.999532		5.56946	0.647441	0.335281		5.60436	0.178112	0.880577
	FAM149A	2.77563	1.14645	0.871349		2.86802	0.913132	0.335853		3.34327	-0.219201	0.878742
	ATP6V1E1	14.1628	-0.0688603	0.999532		19.2546	0.437095	0.336198		15.9527	0.528516	0.266933
	EMILIN1	4.82061	0.161684	0.999532		6.4501	0.674519	0.336198		5.79529	0.528171	0.565022
	TFB2M	3.11353	-0.478594	0.999532		2.93653	-0.910318	0.337286		2.19211	-0.426766	0.799627
	CAT	6.26446	0.0247741	0.999532		8.79489	0.576908	0.337286		7.54564	0.56718	0.410504
	DDN	13.6631	0.575486	0.999532		16.3084	0.728628	0.337286		16.5231	0.175157	0.894612
	CLDN2	3.1222	0.388398	0.999532		4.07776	0.783923	0.337286		3.76388	0.410329	0.724411
	SMIM28	3.48353	-0.368625	0.999532		3.5722	-0.852691	0.337736		2.57681	-0.456989	0.750371
	FAM86B1	6.82165	-0.0615729	0.999532		6.5519	-0.647991	0.33784		5.07379	-0.564059	0.53177
	ECE2	4.83487	-0.143888	0.999532		4.529	-0.756106	0.33784		3.84872	-0.600502	0.573903
	WDR6	7.0768	0.527387	0.999532		8.39247	0.551021	0.338643		7.94089	0.0472208	0.974421
	WNT8A	12.8785	0.0660308	0.999532		11.8575	-0.511295	0.339219		10.5742	-0.560123	0.387954
	TRIM49D2	3.4139	0.0786827	0.999532		2.88861	-0.912486	0.339219		2.66097	-0.975967	0.394331
	CAPZB	7.89615	-0.117248	0.999532		11.1747	0.545344	0.339702		9.28631	0.673031	0.323635
	MCRIP2	11.1831	0.228589	0.999532		9.66699	-0.594726	0.339702		9.1324	-0.805502	0.222058
	POTEG	4.69585	0.0542268	0.999532		4.14432	-0.856013	0.339702		3.74193	-0.896229	0.386771
	TTC21A	3.3352	-0.0893521	0.999532		2.88667	-0.922392	0.340005		2.40204	-0.816969	0.524542
	TMEM258	11.7352	-0.0644479	0.999532		15.3555	0.449908	0.340005		13.0241	0.531405	0.342845
	CALCOCO1	8.21732	-0.0688759	0.999532		11.4429	0.533308	0.340248		9.52002	0.620426	0.350296
	AQR	3.49361	-0.856049	0.999532		3.94293	-0.798149	0.340248		2.34198	0.0740005	0.974421
	OR5V1	4.14676	-0.59198	0.999532		4.30846	-0.789589	0.340248		3.05233	-0.192229	0.91411
	CLCN7	4.14004	0.331397	0.999532		5.18051	0.653183	0.340248		4.86472	0.337474	0.737426
	TACC2	7.83866	0.57425	0.999532		8.65905	0.574576	0.341618		8.71218	0.00933187	0.996891
	KRTAP12-3	6.53128	0.218243	0.999532		5.60913	-0.704434	0.341746		5.2836	-0.901464	0.263754
	CXCL9	8.5524	-0.365265	0.999532		7.90946	-1.10196	0.341746		5.72178	-0.709317	0.540342
	EIF5AL1	2.49966	-0.346137	0.999532		2.41475	-1.01426	0.341746		1.73271	-0.647974	0.686214
	ARL2	8.02345	0.190982	0.999532		10.3587	0.479384	0.341838		9.05599	0.302249	0.70257
	TNFAIP1	7.04521	-0.0540151	0.999532		9.6694	0.540523	0.342319		8.13261	0.61298	0.35437
	ABCA8	1.99361	0.165357	0.999532		2.81666	0.873408	0.343043		2.54666	0.728295	0.540342
	TRIM11	3.59302	-0.00150546	0.999532		3.01234	-0.873039	0.343043		2.60137	-0.856621	0.456688
	IGFBP5	263.692	-0.0340341	0.999532		348.968	0.407494	0.343147		294.401	0.469682	0.304062
	METTL9	4.06848	0.220396	0.999532		5.18089	0.672188	0.343147		4.81876	0.473104	0.632802
	S1PR3	6.59515	-0.248105	0.999532		6.23496	-0.683028	0.343147		4.80641	-0.402174	0.686214
	ZNF91	4.33264	0.508615	0.999532		5.15473	0.689631	0.34406		5.196	0.200416	0.885892
	ERLIN2	3.32684	1.05438	0.635439		3.29822	0.787979	0.344576		3.91532	-0.248867	0.839554
	LAG3	3.21541	-0.544419	0.999532		3.28087	-0.835952	0.344591		2.2837	-0.27638	0.872591
	LMO2	13.4402	0.263619	0.999532		16.7325	0.543978	0.344591		15.6747	0.304489	0.647218
	ZNF564	3.24542	-0.154682	0.999532		2.89818	-0.864149	0.344816		2.41455	-0.696307	0.579378
	PNISR	9.38382	0.283628	0.999532		11.6612	0.516915	0.344816		10.7416	0.25504	0.755206
	SLCO3A1	6.94421	-0.0239896	0.999532		9.76925	0.53038	0.346271		8.21011	0.575727	0.421517
	BHMT2	11.949	0.103653	0.999532		17.7998	0.784567	0.346271		15.3415	0.718333	0.587187
	OBP2B	2.27205	-0.655173	0.999532		2.44924	-0.983141	0.346271		1.66528	-0.304904	0.881837
	PPP1R9B	3.69593	0.326947	0.999532		4.62344	0.749104	0.346271		4.54366	0.444984	0.672584
	BMP8A	3.84492	-0.114206	0.999532		3.51968	-0.803617	0.346271		2.85159	-0.671223	0.552672
	RPL8	26.0333	-0.0660677	0.999532		34.8356	0.440138	0.346271		28.9948	0.524926	0.359441
	SMAD1	5.24134	0.706228	0.999532		5.97984	0.724929	0.346638		6.40135	0.0253831	0.991103
	SLC15A1	3.76391	0.271483	0.999532		3.03624	-0.88308	0.346732		2.80574	-1.13446	0.274496
	RNF24	3.99949	-0.354638	0.999532		4.01786	-0.778623	0.346732		3.07852	-0.408321	0.760136
	C9orf152	2.89146	-0.351236	0.999532		2.9741	-0.914537	0.347442		2.1076	-0.533102	0.724646
	MTCH2	5.30294	-0.0111711	0.999532		7.12582	0.5934	0.347442		6.23412	0.628838	0.415282
	ZNF83	4.47085	0.231899	0.999532		5.95019	0.67454	0.348299		5.33358	0.465	0.628895
	KLK7	10.7959	0.250205	0.999532		14.1496	0.598605	0.348375		12.8407	0.380072	0.647218
	SRRM2	25.9483	0.167858	0.999532		30.9439	0.357333	0.3486		27.6234	0.197682	0.784779
	RPL37A	47.5297	-0.0834152	0.999532		63.9611	0.418181	0.3486		53.0367	0.524713	0.274496
	TSPYL1	7.28331	0.06183	0.999532		9.92523	0.547165	0.3486		8.42746	0.504646	0.50916
	MDH2	7.26247	0.0623253	0.999532		9.29283	0.563689	0.3486		8.16125	0.508533	0.536289
	RPS18	21.8011	-0.234864	0.999532		31.0003	0.431087	0.3486		24.6479	0.690445	0.121156
	POLR2F	3.79704	0.0738298	0.999532		5.58757	0.661475	0.349218		4.7572	0.609023	0.515762
	PRAC1	6.69026	-0.219498	0.999532		6.91827	-0.598798	0.349218		5.24125	-0.35789	0.71343
	FGD3	2.82255	0.485909	0.999532		3.53658	0.793671	0.349218		3.45673	0.324061	0.801905
	YY1AP1	4.19832	0.0992469	0.999532		5.97192	0.616549	0.349218		5.08695	0.532271	0.540342
	ATXN2L	7.41817	0.133947	0.999532		9.85005	0.566049	0.349218		8.69141	0.451419	0.621015
	LILRB3	4.34358	-0.132422	0.999532		3.82033	-0.801066	0.349218		3.37684	-0.645056	0.570037
	NR2F2	29.4276	0.181072	0.999532		38.4153	0.574269	0.349862		34.6711	0.411728	0.572756
	CRYAB	19.3641	0.262918	0.999532		24.4622	0.578659	0.349862		22.4572	0.339738	0.66232
	AP2B1	12.8093	-0.177424	0.999532		18.9413	0.539756	0.349862		15.4343	0.735027	0.154583
	ATP2B1	5.04087	0.414033	0.999532		6.26707	0.653354	0.351117		6.01407	0.255324	0.827488
	GLRX	6.68833	-0.209331	0.999532		9.73061	0.506411	0.352762		7.56856	0.736182	0.254511
	AXIN1	4.92099	-0.247809	0.999532		4.90624	-0.732946	0.352893		3.81406	-0.465242	0.699971
	ZCCHC24	5.63374	-0.150201	0.999532		7.97347	0.541151	0.352893		6.68574	0.707049	0.286063
	ADIPOQ	2.71769	-0.349416	0.999532		2.75117	-0.945477	0.352893		1.99822	-0.571678	0.715922
	SEC61B	6.48959	0.0550725	0.999532		8.99868	0.530584	0.353429		7.6751	0.492852	0.505689
	NRGN	22.2532	0.0565234	0.999532		29.7086	0.535839	0.353429		26.1222	0.491861	0.522078
	SIRT2	5.2886	0.0412242	0.999532		7.20743	0.563574	0.35361		6.14331	0.540244	0.484303
	TICRR	2.73224	0.0670202	0.999532		2.16586	-1.09473	0.353891		1.91141	-1.13774	0.397004
	SMAD4	7.88052	0.106822	0.999532		10.4542	0.474694	0.353891		9.04681	0.386701	0.578798
	EMC4	6.24762	-0.117848	0.999532		8.95606	0.540821	0.353891		7.58316	0.680732	0.282041
	CAVIN1	9.70411	-0.214999	0.999532		13.8186	0.541767	0.353891		11.4332	0.76725	0.222058
	CFAP157	3.56003	-0.277438	0.999532		3.30594	-0.863143	0.354035		2.49839	-0.563758	0.672963
	CLGN	2.38661	-0.148872	0.999532		2.16051	-1.03985	0.354133		1.70727	-0.870216	0.563729
	ARHGEF10	7.28933	0.508021	0.999532		8.31597	0.580574	0.354133		8.50548	0.0848145	0.947322
	CD46	21.9093	-0.0915313	0.999532		29.8337	0.384751	0.35421		24.2684	0.496976	0.271669
	TXNL1	6.45138	0.503869	0.999532		7.72196	0.602139	0.35421		7.61308	0.108251	0.920259
	INSIG2	2.55134	-0.269793	0.999532		2.40522	-0.971945	0.354257		1.88815	-0.679458	0.66232
	CTTNBP2	3.31863	0.264486	0.999532		4.68157	0.70882	0.354649		4.1124	0.46433	0.666566
	KITLG	3.23339	0.200257	0.999532		4.24158	0.78543	0.356139		3.95283	0.576388	0.630705
	RPS17	60.6218	-0.067073	0.999532		79.2632	0.366156	0.357597		66.1112	0.453557	0.310637
	ATP6AP2	9.2568	0.0356796	0.999532		12.4839	0.499017	0.358959		10.659	0.486564	0.485816
	FAM107A	4.51113	-0.992728	0.831313		5.29135	-0.791847	0.359225		2.95705	0.237553	0.886495
	ZNF430	3.32016	-0.0759548	0.999532		2.95124	-0.92956	0.360435		2.32262	-0.834362	0.515762
	EHHADH	3.07438	0.00638535	0.999532		4.39759	0.758745	0.36064		3.78908	0.758715	0.484303
	TRAPPC13	3.35437	-0.215212	0.999532		3.11754	-0.833217	0.36064		2.46905	-0.602558	0.647581
	AKT1	3.46965	0.0417784	0.999532		5.25999	0.641029	0.361106		4.27674	0.607884	0.515762
	VEGFB	8.70505	0.219212	0.999532		11.1085	0.505622	0.361106		10.1662	0.304065	0.666566
	SCAMP2	4.95178	-0.0569963	0.999532		7.24802	0.569344	0.361106		5.79847	0.647045	0.413122
	CLTC	23.8835	-0.129665	0.999532		32.883	0.420889	0.361603		26.8135	0.577464	0.168532
	OR2S2	4.32643	-0.151321	0.999532		4.20136	-0.865541	0.361603		3.26246	-0.700705	0.542124
	PTPRS	3.32512	0.454318	0.999532		4.00217	0.731096	0.363112		3.92549	0.294969	0.809832
	SLC22A18AS	4.39088	0.477233	0.999532		3.13717	-0.867967	0.363112		3.3504	-1.32836	0.129363
	MET	2.3118	0.391919	0.999532		3.04799	0.826939	0.363112		2.86832	0.452032	0.722703
	COX5A	8.29677	0.205331	0.999532		10.5087	0.487775	0.363112		9.29442	0.296035	0.718633
	PERM1	3.80407	0.541744	0.999532		2.86916	-0.901801	0.363884		2.91599	-1.42148	0.107433
	CD63	39.1129	-0.0622121	0.999532		54.7873	0.533647	0.363884		45.9216	0.61546	0.295094
	CCL24	4.56924	-0.131065	0.999532		4.28386	-0.859583	0.363884		3.46589	-0.723004	0.524206
	ASAH2B	2.58905	-0.289722	0.999532		2.49826	-0.983976	0.363884		1.88021	-0.673741	0.665886
	ATP10D	3.56191	0.0974427	0.999532		5.2892	0.734212	0.364663		4.72679	0.650741	0.535342
	ADGRE1	2.89533	-0.495958	0.999532		2.8312	-0.904654	0.364663		2.07876	-0.395772	0.815886
	YWHAE	35.3837	0.0182281	0.999532		46.2312	0.423447	0.364663		39.1514	0.44006	0.454116
	LOX	3.56757	0.921815	0.999532		3.63418	0.776735	0.365798		4.18458	-0.124987	0.933644
	SIRPA	5.65496	0.586441	0.999532		6.59852	0.664115	0.366664		6.50259	0.10033	0.941197
	HK1	5.04561	-0.0685634	0.999532		7.4826	0.563897	0.368719		6.159	0.648335	0.359638
	DVL2	5.09925	0.230487	0.999532		6.69877	0.579265	0.368719		6.07683	0.365109	0.67937
	SLC24A4	3.2345	-0.328946	0.999532		3.33333	-0.848955	0.368784		2.5608	-0.485559	0.746666
	SCO2	5.00076	0.140369	0.999532		4.41366	-0.704916	0.368784		3.94738	-0.823555	0.340167
	MME	50.9993	0.362371	0.999532		62.0048	0.555614	0.368784		58.4938	0.222986	0.791466
	ALKBH1	2.41019	0.0232185	0.999532		2.19103	-1.03052	0.368784		1.72246	-1.02676	0.459697
	PPME1	3.62681	0.413672	0.999532		4.53966	0.704153	0.368828		4.29687	0.30904	0.799112
	SEC24B	5.72934	0.208748	0.999532		7.28644	0.540992	0.369052		6.72633	0.353434	0.666906
	DTD2	7.41085	0.319746	0.999532		6.16766	-0.667872	0.370114		6.25637	-0.957333	0.24893
	TMC8	3.1268	-0.30974	0.999532		3.00201	-0.881765	0.370114		2.38891	-0.557656	0.705425
	EPB42	3.00472	-0.218426	0.999532		2.85369	-0.912347	0.370114		2.31606	-0.673598	0.647218
	ATP5PO	11.8783	-0.27684	0.999532		16.806	0.409271	0.370114		13.3184	0.704208	0.121156
	SELENOT	5.49161	-0.0495922	0.999532		7.63467	0.562432	0.370114		6.53755	0.624405	0.433186
	TCF4	5.25285	-0.563255	0.999532		8.61214	0.59674	0.370114		6.51473	1.16959	0.0686386	UP
	ULBP2	2.74381	0.0358226	0.999532		2.4952	-1.00156	0.370114		2.15824	-1.0207	0.436389
	RMND5A	3.51835	-0.146545	0.999532		5.22738	0.633935	0.370114		4.38525	0.800754	0.323635
	UQCRC1	10.7097	0.306567	0.999532		12.7984	0.497341	0.370114		11.5597	0.223297	0.793131
	AP2M1	16.9986	-0.0478212	0.999532		22.5035	0.410178	0.370114		18.5939	0.481899	0.413122
	PDCL	3.28958	0.174148	0.999532		4.61453	0.668398	0.370114		4.00063	0.504451	0.632847
	SLC2A4	3.21979	0.200136	0.999532		2.79217	-0.89485	0.370114		2.49099	-1.066	0.323635
	PDHA1	2.40311	0.489961	0.999532		3.23567	0.803419	0.370847		3.163	0.332649	0.803301
	EPB41L5	11.7668	0.264033	0.999532		14.4684	0.501811	0.370847		12.9535	0.267864	0.728277
	CDCA3	2.49687	-0.41235	0.999532		2.4057	-0.968982	0.370847		1.69484	-0.539385	0.747677
	HLTF	4.37644	-0.09646	0.999532		4.24866	-0.71374	0.371635		3.20771	-0.595739	0.566812
	DEGS1	4.79793	0.0105681	0.999532		6.74127	0.596577	0.372223		5.61537	0.605481	0.452319
	CCL8	2.63344	-0.691907	0.999532		2.73221	-0.936749	0.372237		1.7306	-0.220822	0.911581
	ALX1	2.58352	-0.167624	0.999532		2.54493	-0.911183	0.372237		1.97682	-0.717261	0.619423
	CCDC144NL	5.07083	0.133724	0.999532		4.14756	-0.835163	0.372247		3.81517	-0.936095	0.300261
	SAMD10	6.81873	-0.0508914	0.999532		6.43111	-0.63594	0.372247		5.45672	-0.570961	0.552672
	SLC4A4	4.42201	0.779064	0.999532		4.52932	0.733517	0.372247		5.18754	-0.0570798	0.977359
	EGR3	5.43396	-0.815159	0.999532		6.11288	-0.740934	0.373313		3.5793	0.115563	0.946311
	SOCS3	4.55157	-0.301105	0.999532		4.49999	-0.928938	0.373313		3.12133	-0.627322	0.572297
	BRD3	4.35172	0.218211	0.999532		5.98312	0.593146	0.373313		5.11717	0.384848	0.694961
	MAFA	3.55685	-0.311479	0.999532		3.57182	-0.865005	0.373313		2.68908	-0.530002	0.720106
	PLPP3	43.4036	-0.251001	0.999532		61.4847	0.401191	0.373408		48.9534	0.680099	0.105617
	LRRC73	3.61081	-0.00403804	0.999532		3.17227	-0.86192	0.374817		2.82273	-0.848777	0.496445
	ABRAXAS1	4.01243	0.527075	0.999532		4.65833	0.67573	0.375864		4.65027	0.168092	0.895237
	XKR7	2.4642	-0.498812	0.999532		2.52397	-0.979977	0.37588		1.7836	-0.459427	0.805825
	DDX53	2.40749	0.0507949	0.999532		2.09382	-1.02022	0.37588		1.78888	-1.05018	0.436389
	ARHGAP28	4.99268	0.221786	0.999532		6.66144	0.594007	0.37588		5.93376	0.395503	0.68597
	RNF103	3.66887	0.806071	0.999532		3.82878	0.725712	0.375996		4.2411	-0.0668885	0.970811
	GPR26	2.34566	-0.156477	0.999532		2.04289	-1.07385	0.375996		1.66469	-0.902208	0.570037
	RAB7A	19.87	-0.204764	0.999532		27.3553	0.380736	0.375996		21.8873	0.605549	0.162189
	COQ5	1.8177	0.56348	0.999532		2.33956	0.957888	0.377486		2.2821	0.407342	0.79686
	KRT6A	3.2623	-0.239934	0.999532		3.18287	-0.932634	0.377486		2.47969	-0.679586	0.634624
	RAB18	4.75814	0.112061	0.999532		6.70437	0.594884	0.37793		5.61311	0.50003	0.563461
	LAMTOR5	6.57964	0.0042267	0.999532		9.08805	0.539102	0.378199		7.55431	0.560199	0.515762
	FAM106A	5.75369	9.56746e-05	0.99982		5.02863	-0.707274	0.378199		4.62634	-0.691713	0.515762
	RPL6	27.4492	0.0715229	0.999532		35.4128	0.446495	0.378199		30.7805	0.396352	0.532889
	DENND2B	3.3625	-0.277027	0.999532		3.45837	-0.8229	0.379037		2.40928	-0.516398	0.706407
	ERVV-1	3.13597	-0.14921	0.999532		3.15981	-0.893166	0.379414		2.30641	-0.716359	0.58626
	MYOM1	2.34344	0.431094	0.999532		2.80763	0.850907	0.379414		2.85081	0.429686	0.769793
	CRTAP	9.44196	0.188093	0.999532		12.2219	0.503764	0.379416		10.8741	0.346185	0.672584
	ADAMTS1	4.25243	0.195547	0.999532		5.66469	0.681988	0.379416		4.98864	0.515173	0.623565
	LUM	5.90362	0.132845	0.999532		8.32115	0.735761	0.379416		7.34322	0.621205	0.566812
	ISCU	18.3134	-0.0982869	0.999532		25.3023	0.434636	0.379761		20.7184	0.552803	0.254225
	MED18	2.41225	-0.52125	0.999532		2.42945	-0.924026	0.379761		1.74349	-0.384483	0.837256
	GALE	2.28986	-0.0960272	0.999532		3.58819	0.792012	0.380128		2.93849	0.905721	0.396754
	C2CD2	4.35254	-0.367296	0.999532		4.4655	-0.688277	0.38091		3.22468	-0.30533	0.819366
	GTF2I	14.1194	0.165585	0.999532		17.7907	0.489318	0.38091		16.0696	0.336147	0.662584
	ZNF723	14.6961	0.00941737	0.999532		14.3095	-0.42791	0.382264		12.5112	-0.412437	0.568257
	ZNF519	3.84257	-0.600355	0.999532		4.12134	-0.750844	0.383136		2.76306	-0.129546	0.945759
	DYNC2H1	2.45365	-0.212268	0.999532		2.19233	-0.980174	0.383785		1.80912	-0.753162	0.646739
	HIPK2	12.3104	0.328038	0.999532		14.3726	0.457598	0.384095		13.3252	0.156902	0.844881
	CIRBP	28.5132	0.21133	0.999532		33.2242	0.359072	0.384134		30.7866	0.163048	0.791466
	UBE2B	7.50712	-0.0719791	0.999532		10.7261	0.48722	0.384134		8.76166	0.571831	0.339404
	CSE1L	3.04036	0.15668	0.999532		4.32003	0.717613	0.384134		3.8542	0.576066	0.574633
	CDC27	4.30701	0.33123	0.999532		5.41948	0.610333	0.384419		5.12181	0.296837	0.761699
	TSPAN2	18.5743	0.112878	0.999532		24.2244	0.51708	0.38524		21.1415	0.429891	0.565022
	MSI2	7.08327	0.277166	0.999532		9.17099	0.612755	0.386024		8.04196	0.389857	0.699086
	POLR2I	5.42398	0.0766385	0.999532		7.34999	0.548655	0.386024		6.36279	0.490896	0.542124
	PSMD8	14.1914	0.210596	0.999532		17.2521	0.375551	0.386024		15.7093	0.187379	0.790999
	TSC22D3	10.2014	-1.19303	0.299285		12.832	-0.746923	0.386024		6.67061	0.47056	0.566812
	ZC3H11A	10.159	0.199856	0.999532		12.3029	0.443943	0.386024		11.3341	0.262097	0.720106
	UBTF	6.92419	-0.132901	0.999532		9.67311	0.509218	0.386024		7.76211	0.657996	0.333577
	PTPN14	6.29725	0.56986	0.999532		7.32154	0.617841	0.386024		7.38723	0.0711781	0.961366
	TNFRSF14	3.28816	0.365646	0.999532		4.254	0.72355	0.386024		3.82267	0.377938	0.735469
	TRIM44	4.68873	0.415194	0.999532		5.50317	0.647421	0.386024		5.50668	0.250307	0.823571
	ARHGEF28	2.58085	0.416694	0.999532		3.48518	0.794349	0.38682		3.2235	0.399496	0.75311
	TAS2R43	3.82991	-0.103529	0.999532		3.32858	-0.810319	0.38682		3.01579	-0.69669	0.587596
	PYGB	5.47935	-0.503833	0.999532		5.98843	-0.634038	0.38695		4.00378	-0.101066	0.952656
	PTGES3	9.95361	-0.0699597	0.999532		13.41	0.449747	0.38695		11.1332	0.53882	0.366244
	DNASE1L3	2.33933	0.25097	0.999532		3.31191	0.785543	0.387445		2.98637	0.552414	0.652925
	DHX36	4.75915	0.416647	0.999532		5.63695	0.628466	0.38765		5.38487	0.23007	0.838268
	PSG7	3.87026	-0.551424	0.999532		4.2009	-0.923777	0.38765		2.80163	-0.33278	0.855173
	PLA2R1	39.292	0.32927	0.999532		49.6749	0.625359	0.38765		46.4812	0.318906	0.717627
	LILRB4	2.83497	-0.195888	0.999532		2.80927	-0.922134	0.38824		2.18004	-0.718597	0.60646
	ZDHHC22	3.09206	-0.305404	0.999532		2.99399	-0.89864	0.3888		2.20742	-0.572197	0.703463
	ADGRG7	2.43173	-0.379262	0.999532		2.32888	-0.993678	0.388912		1.81823	-0.591153	0.737452
	DLGAP4	10.1537	-0.0131831	0.999532		13.1152	0.427275	0.388912		11.2734	0.458767	0.454116
	C22orf42	2.54361	-0.2297	0.999532		2.36324	-0.966839	0.388912		1.89469	-0.71871	0.649136
	EFNB2	12.1365	0.425589	0.999532		14.3792	0.566022	0.388912		13.9077	0.162095	0.874653
	TUFM	6.29528	0.562452	0.999532		7.24615	0.577657	0.389092		7.45576	0.03126	0.985675
	COX14	4.73584	-0.00837202	0.999532		6.72133	0.550658	0.389092		5.42751	0.578287	0.49299
	NDUFS4	6.08288	0.339191	0.999532		7.38295	0.5687	0.389092		7.15017	0.246272	0.824012
	TBC1D22A	9.99826	-0.176744	0.999532		13.7398	0.422254	0.389318		11.2289	0.614003	0.266933
	RAC1	12.5342	0.306911	0.999532		15.0393	0.507161	0.390039		14.1843	0.219563	0.796937
	CST2	3.34836	-0.366275	0.999532		3.55073	-0.816654	0.390039		2.58072	-0.428987	0.765852
	TNNT2	14.4443	0.555422	0.999532		15.6018	0.481574	0.390531		15.867	-0.0486322	0.965649
	ECI2	4.01428	0.304449	0.999532		4.89613	0.664087	0.39122		4.58004	0.368209	0.746876
	UBE2D1	2.67667	0.408389	0.999532		3.19743	0.760503	0.391269		3.26025	0.370532	0.776359
	CPHXL	2.72146	0.044409	0.999532		2.16807	-0.974701	0.391269		2.04941	-0.999157	0.452179
	XRCC5	9.93658	-0.261646	0.999532		14.1467	0.447046	0.391269		11.3112	0.724698	0.158141
	RSRC2	4.77821	0.25839	0.999532		6.22064	0.593158	0.391629		5.65633	0.354754	0.713778
	CERS2	6.65881	0.231694	0.999532		8.37701	0.568912	0.391629		7.55239	0.360294	0.679818
	PRKCG	3.32843	-0.137757	0.999532		3.25171	-0.818354	0.392764		2.50035	-0.649234	0.630705
	NCR3	3.39701	-0.0292157	0.999532		3.1658	-0.891222	0.395166		2.7838	-0.811516	0.57215
	CNTN3	3.84657	0.00043309	0.999532		5.42218	0.623691	0.395166		4.88258	0.645656	0.493644
	RPS6	44.1729	0.0951366	0.999532		56.2168	0.434932	0.396348		49.1197	0.36291	0.563285
	ZNF160	3.27459	0.0264366	0.999532		4.5197	0.675947	0.396407		3.98121	0.675419	0.486743
	PHLDB2	5.90117	-0.220239	0.999532		9.10941	0.549202	0.396407		7.29871	0.800418	0.254225
	PPBP	4.5265	-0.044767	0.999532		4.33679	-0.762333	0.396407		3.39505	-0.702238	0.496445
	PILRB	9.48968	0.519395	0.999532		11.0623	0.649744	0.396407		11.097	0.146061	0.90424
	LMAN2	5.28314	0.225902	0.999532		6.69078	0.57922	0.396407		6.21485	0.372673	0.680428
	ITM2A	4.04856	0.529183	0.999532		4.45413	0.665046	0.396407		4.63206	0.154576	0.903339
	GPX4	11.1444	0.0110283	0.999532		14.43	0.467746	0.396407		12.6423	0.463383	0.515852
	TRIB2	11.7431	0.514185	0.999532		12.8877	0.487891	0.396823		12.7961	0.00444228	0.997967
	PMEPA1	8.21731	0.415715	0.999532		9.77296	0.518968	0.396921		9.39601	0.123726	0.903054
	TAX1BP3	6.24951	-0.0249964	0.999532		8.79976	0.532037	0.396921		7.19393	0.586734	0.512069
	SLC5A12	3.65271	0.053769	0.999532		5.60932	0.878858	0.396921		4.76183	0.867621	0.461117
	C9orf50	2.65309	-0.281994	0.999532		2.67903	-0.914052	0.396921		1.98554	-0.603263	0.702463
	TMBIM1	15.0453	-0.101169	0.999532		19.7818	0.382383	0.396921		16.3988	0.505592	0.271669
	EIF4EBP3	3.1348	-0.26961	0.999532		2.84303	-0.837532	0.396921		2.30265	-0.560427	0.699971
	UBD	4.38881	0.450821	0.999532		5.01903	-1.11866	0.397519		3.85136	-0.778925	0.539774
	UBE2J1	6.52555	0.349385	0.999532		7.99842	0.566173	0.397519		7.48554	0.238521	0.81294
	SLC17A1	4.2874	0.34132	0.999532		5.66673	0.749689	0.397519		5.18421	0.436581	0.751138
	AMZ1	5.06682	0.0125399	0.999532		4.61424	-0.711458	0.399603		4.05463	-0.705168	0.515762
	GBP3	8.67932	-0.287406	0.999532		9.00574	-0.525715	0.400394		7.09095	-0.213851	0.836935
	PTN	3.60406	0.0474911	0.999532		5.00321	0.675559	0.400406		4.28876	0.64317	0.540342
	BRI3	14.56	0.0485446	0.999532		19.2068	0.421036	0.400406		16.3723	0.403094	0.541136
	P3H2	7.80568	0.475138	0.999532		9.06383	0.601581	0.400406		8.74445	0.154612	0.90016
	NT5E	2.94772	-0.501105	0.999532		4.75355	0.683983	0.400406		3.61257	1.20603	0.154583
	POLR1E	3.30139	0.253605	0.999532		2.51519	-0.887015	0.400406		2.51099	-1.12957	0.300261
	OCIAD1	9.85183	0.174194	0.999532		12.0006	0.465092	0.400558		10.898	0.312708	0.660097
	PRKACB	3.56061	0.326705	0.999532		4.56938	0.668487	0.40109		4.39776	0.359317	0.741003
	NDUFS2	4.58665	-0.183169	0.999532		6.83415	0.548323	0.40109		5.31082	0.745111	0.323644
	FUT6	4.03162	0.676996	0.999532		4.92248	0.816761	0.40109		5.03171	0.157522	0.916585
	TSPAN9	16.5312	-0.194751	0.999532		22.5176	0.332823	0.40109		17.7778	0.547649	0.200192
	LCN1	3.5758	-0.41364	0.999532		3.59003	-0.850335	0.40109		2.48058	-0.410697	0.791466
	MGST3	14.1559	-0.231938	0.999532		20.1714	0.427472	0.40127		15.9552	0.684728	0.15668
	ACTR2	7.95392	-0.242006	0.999532		11.7371	0.506312	0.40127		9.26433	0.766169	0.241605
	CCNO	4.40965	-0.336214	0.999532		4.52262	-0.691629	0.40127		3.38542	-0.33636	0.79686
	DLD	2.92641	0.225484	0.999532		3.92894	0.701201	0.401319		3.44263	0.491012	0.660097
	RAPGEF1	6.46085	0.347267	0.999532		8.00527	0.579157	0.401526		7.49107	0.253689	0.811123
	MTLN	2.34546	-0.369512	0.999532		2.2357	-0.9386	0.401647		1.7335	-0.553816	0.742129
	BHMT	5.54502	1.0114	0.999532		5.41034	0.795529	0.401732		6.36493	-0.232308	0.907626
	TOM1L1	3.72204	0.011642	0.999532		5.37966	0.66282	0.401732		4.34614	0.670498	0.515473
	MARCKS	8.35247	0.140018	0.999532		11.1085	0.532898	0.401732		9.73755	0.420441	0.628053
	DYNC1LI2	5.46691	-0.151338	0.999532		8.05635	0.573454	0.401732		6.49524	0.73447	0.282041
	CLINT1	6.65832	0.142375	0.999532		8.53287	0.552752	0.402008		7.60331	0.428893	0.613126
	P4HB	15.0563	-0.0378674	0.999532		20.0875	0.425057	0.402008		17.0116	0.483059	0.380222
	PRRC2C	5.94659	0.0508362	0.999532		7.93402	0.517568	0.402008		7.10216	0.494888	0.524206
	RTP2	4.43494	0.208085	0.999532		3.50917	-0.786095	0.40204		3.42347	-0.982126	0.297055
	AZGP1	3.97809	-0.252795	0.999532		5.87642	0.664457	0.402668		4.91386	0.940275	0.282041
	CCT8	5.10964	0.299693	0.999532		6.16202	0.574444	0.403205		5.96506	0.29127	0.757037
	RPL34	57.7565	0.0365144	0.999532		71.4888	0.294819	0.404511		61.7555	0.281947	0.515762
	SYK	2.41633	0.589432	0.999532		2.9659	0.812384	0.404554		2.89235	0.247364	0.872493
	MINK1	5.03762	0.0625203	0.999532		7.0837	0.548217	0.405399		6.00008	0.505307	0.541136
	FCN3	11.3245	0.27767	0.999532		14.7349	0.662623	0.405406		13.5294	0.41214	0.677173
	TMEM30A	29.0407	-0.119983	0.999532		39.2443	0.426154	0.405406		32.6572	0.56637	0.24893
	SELE	4.00709	0.0662971	0.999532		3.45252	-0.810575	0.405406		3.17654	-0.862231	0.443752
	OR10G7	2.61405	-0.181003	0.999532		2.44048	-0.933841	0.405406		1.93122	-0.732658	0.630705
	NTRK3	4.02959	-0.154459	0.999532		3.65065	-0.741795	0.405949		2.98837	-0.590706	0.644433
	MT3	3.59073	-0.120302	0.999532		3.24559	-0.787875	0.406886		2.67911	-0.651566	0.621895
	ZDHHC6	17.1283	0.478711	0.999532		19.1529	0.506551	0.406886		18.8173	0.0505305	0.971732
	RNF146	2.77924	0.0845805	0.999532		3.84806	0.705375	0.406886		3.47787	0.640139	0.541136
	NTRK2	4.2915	0.365982	0.999532		5.434	0.593766	0.406886		4.98022	0.238824	0.836935
	EDF1	15.443	-0.0452196	0.999532		21.1042	0.426069	0.406886		17.4396	0.484395	0.421517
	C4B	5.31053	0.639569	0.999532		7.21204	1.02185	0.407045		7.1673	0.425505	0.824012
	NDUFAB1	5.94493	0.0211063	0.999532		7.96559	0.529796	0.407212		6.86185	0.521261	0.515762
	YPEL4	2.98119	-0.367631	0.999532		2.92764	-0.874559	0.407212		2.14857	-0.48682	0.75311
	PLA1A	4.68935	-0.73023	0.999532		5.1768	-0.665341	0.40785		3.44492	0.0795069	0.970268
	POLR2K	5.81619	-0.441827	0.999532		9.09558	0.470404	0.40785		6.79408	0.928944	0.11254
	SELENOP	28.0627	0.0935257	0.999532		37.3384	0.535311	0.408176		32.4114	0.47346	0.51741
	HAO2	4.9711	0.709366	0.999532		5.27958	0.713084	0.408689		5.61077	0.0197674	0.994192
	DDB1	6.66987	0.196984	0.999532		8.71442	0.570434	0.408689		7.8217	0.39421	0.644433
	CCDC90B	3.76677	0.126458	0.999532		5.18398	0.651335	0.408689		4.59566	0.543818	0.598329
	RHOV	3.08969	-0.369107	0.999532		3.02885	-0.815333	0.408977		2.22248	-0.433057	0.788426
	OR10S1	2.36677	-0.207092	0.999532		2.15423	-0.966795	0.408977		1.69986	-0.741849	0.646821
	VN1R2	3.33572	-0.376109	0.999532		3.42225	-0.777535	0.409253		2.54321	-0.382857	0.796847
	JAK3	5.61929	-0.591158	0.999532		6.25042	-0.561598	0.409253		4.42547	0.0447114	0.979089
	XAGE5	3.19136	-0.159476	0.999532		2.9603	-0.798261	0.409253		2.3681	-0.619558	0.645376
	CLIP3	9.22694	0.123244	0.999532		11.7052	0.448686	0.409298		10.0455	0.334087	0.669356
	NUP37	1.94914	0.66965	0.999532		2.58974	0.895486	0.409298		2.57906	0.250538	0.88476
	MFSD6	4.04366	0.512709	0.999532		5.10975	0.706576	0.410567		4.78725	0.249105	0.862823
	CDS2	3.68688	0.425128	0.999532		4.65443	0.692139	0.410567		4.38611	0.287977	0.806394
	CLDN1	3.36688	0.405108	0.999532		4.25406	0.747408	0.411718		4.0705	0.363102	0.765012
	COX4I1	17.7966	-0.104132	0.999532		24.2593	0.40579	0.412373		19.8351	0.537101	0.358109
	MYO5B	4.52939	-0.287127	0.999532		4.63499	-0.751472	0.412691		3.28152	-0.439859	0.720106
	STOML1	6.07145	-0.057697	0.999532		5.62767	-0.687946	0.412691		4.69177	-0.612995	0.542124
	AGPAT1	6.36566	0.0234202	0.999532		8.63229	0.539161	0.413198		7.36818	0.538368	0.485816
	ACP5	2.59087	-0.3104	0.999532		4.29611	0.700736	0.413387		3.28738	1.02653	0.266933
	BLCAP	4.1138	0.0287191	0.999532		6.16038	0.607	0.413387		5.17041	0.604932	0.515762
	OR52J3	2.46324	-0.00615221	0.999532		2.05396	-0.980768	0.413387		1.88365	-0.962671	0.515762
	FAM205A	2.47656	-0.00724512	0.999532		2.0489	-0.984229	0.413711		1.94238	-0.961505	0.515762
	CLTA	15.0029	0.00744823	0.999532		19.0241	0.380979	0.413711		16.4395	0.394903	0.474973
	FAM107B	3.5492	-0.85893	0.999532		3.87824	-0.76263	0.413959		2.42289	0.13198	0.945902
	HMGB3	4.67605	0.186967	0.999532		4.00059	-0.708472	0.414667		3.74948	-0.878322	0.344878
	PARD3	4.725	0.0759139	0.999532		6.69571	0.558845	0.414667		5.61754	0.509365	0.590692
	ARHGAP29	15.6712	0.298059	0.999532		18.352	0.478442	0.414667		17.2831	0.207549	0.792688
	KIF5A	2.53668	0.0984593	0.999532		2.07095	-0.959242	0.414667		2.00773	-1.03045	0.456688
	PRR5L	2.40144	-0.473613	0.999532		2.33842	-0.916881	0.414667		1.70448	-0.432344	0.816372
	ARHGEF17	25.9945	0.185773	0.999532		31.3097	0.395594	0.414667		28.6504	0.235237	0.747677
	NELFB	2.54452	0.498675	0.999532		3.34641	0.768138	0.414667		3.23867	0.278601	0.837256
	IQCN	4.03484	0.0749382	0.999532		3.46987	-0.884696	0.414667		2.95149	-0.931136	0.399012
	TYSND1	4.08177	0.180491	0.999532		3.43766	-0.819879	0.414667		3.18994	-0.982232	0.323635
	FYN	7.56989	0.207593	0.999532		9.73016	0.480042	0.414667		8.64156	0.288204	0.725216
	CXXC5	8.98327	0.230239	0.999532		11.0289	0.47574	0.41518		9.96474	0.264412	0.750417
	GAS7	2.44792	-0.359518	0.999532		2.39235	-0.890024	0.415384		1.80277	-0.511666	0.755301
	TMEM88B	8.07197	-0.245266	0.999532		8.11777	-0.660936	0.415431		6.28794	-0.38957	0.745908
	C11orf58	11.3421	-0.0763519	0.999532		15.264	0.416401	0.415905		12.5515	0.512196	0.465298
	MAX	8.58734	0.127126	0.999532		10.9683	0.468262	0.416525		9.72643	0.361346	0.630705
	PSMD2	8.17989	-0.232817	0.999532		11.6522	0.45287	0.41663		9.206	0.702985	0.222058
	MOGAT3	3.4349	-0.0455435	0.999532		3.18269	-0.801399	0.41663		2.48306	-0.730534	0.542124
	TMEM19	3.51126	0.358777	0.999532		4.41459	0.673505	0.417373		4.39303	0.342372	0.774044
	GSTP1	18.6225	0.0971616	0.999532		23.7934	0.414934	0.417373		20.2514	0.348057	0.603506
	TUBGCP3	3.61663	0.369131	0.999532		4.39415	0.641411	0.417455		4.19071	0.285791	0.816589
	FAM25A	5.59026	0.138036	0.999532		4.89299	-0.671401	0.417455		4.54699	-0.783436	0.456688
	SNX7	2.55933	0.9719	0.999532		2.78813	0.879211	0.417455		3.16333	-0.0747876	0.972221
	CTSL	7.67235	0.1082	0.999532		10.0828	0.524348	0.417455		8.83772	0.435022	0.630278
	ARHGAP22	2.40553	-0.308394	0.999532		2.27986	-0.936025	0.417455		1.67525	-0.609862	0.709825
	SNX6	5.1389	0.111504	0.999532		6.71357	0.561636	0.417455		6.03917	0.468745	0.598185
	DIO1	3.74573	0.632711	0.999532		4.30538	0.722189	0.417455		4.37705	0.108096	0.945456
	CLSTN1	5.98678	0.0183799	0.999532		8.16172	0.529323	0.417455		6.89715	0.527728	0.49299
	TIMMDC1	4.70145	-0.207264	0.999532		6.97157	0.57011	0.417455		5.74373	0.798151	0.271669
	TSPAN4	7.19555	0.3459	0.999532		8.42991	0.521141	0.417455		8.01598	0.201269	0.823571
	UBQLN1	4.71359	-0.0106031	0.999532		6.49734	0.565556	0.417455		5.63516	0.591413	0.504551
	KPNB1	6.13859	0.0344649	0.999532		7.9589	0.513344	0.417455		6.92076	0.495762	0.515762
	EMC10	23.2638	0.0578132	0.999532		29.3724	0.373655	0.417455		25.3673	0.337237	0.515762
	MTA3	4.16006	0.481854	0.999532		4.89666	0.640519	0.417455		4.85177	0.179343	0.882936
	ATP6AP1	6.44352	0.219998	0.999532		8.07835	0.552047	0.417455		7.22447	0.362528	0.68528
	OPN1LW	2.43948	-0.264453	0.999532		2.33839	-0.933439	0.417455		1.84585	-0.650887	0.682165
	TAS2R4	2.74863	0.203436	0.999532		2.31072	-0.907009	0.417455		2.04779	-1.08653	0.359638
	COL27A1	4.23193	0.272972	0.999532		5.22018	0.675642	0.417455		4.79197	0.434503	0.677254
	DNAJC13	4.2825	0.288707	0.999532		5.73474	0.597997	0.417622		5.22272	0.320913	0.741408
	PNRC2	22.2692	-0.00988172	0.999532		27.4775	0.314043	0.417622		23.5756	0.345884	0.434308
	KRCC1	3.86472	0.200278	0.999532		5.10589	0.60258	0.418545		4.53701	0.419619	0.671153
	MPP3	3.99149	-0.230661	0.999532		3.87617	-0.804721	0.418702		2.94386	-0.552498	0.666566
	AGK	3.30382	0.508283	0.999532		4.04424	0.693284	0.418702		3.97977	0.20414	0.881837
	HCRT	3.42921	-0.0565889	0.999532		3.26126	-0.823402	0.418702		2.46749	-0.738399	0.55193
	PHAX	37.6431	0.0101854	0.999532		36.9957	-0.382999	0.418702		32.0798	-0.382463	0.507168
	CSDE1	17.8933	-0.146184	0.999532		23.9818	0.37415	0.419574		19.8313	0.534955	0.266933
	MAFF	3.65188	-0.388125	0.999532		3.54421	-0.951446	0.420394		2.5186	-0.52054	0.718643
	EMC1	3.37587	0.249096	0.999532		4.19024	0.672378	0.421639		3.92686	0.432894	0.706407
	PSMC5	10.1163	-0.0463557	0.999532		13.2896	0.426497	0.421639		11.2573	0.491344	0.407399
	ZNF771	4.43289	0.227409	0.999532		3.49584	-0.729663	0.422694		3.52094	-0.942516	0.311486
	SLC44A1	2.04742	0.173267	0.999532		2.88417	0.814101	0.423754		2.6111	0.65418	0.619775
	FAM20C	12.5257	0.204239	0.999532		15.4999	0.469126	0.424266		13.647	0.309005	0.694677
	VSIG10L2	2.22174	-0.718243	0.999532		2.34572	-0.928398	0.425139		1.62571	-0.195676	0.93672
	PMEL	4.07659	0.285318	0.999532		3.26667	-0.832728	0.425258		3.17966	-1.09879	0.266933
	FMNL1	2.40778	-0.303251	0.999532		2.35208	-0.889399	0.425258		1.91174	-0.561989	0.726599
	KRT16	3.19601	0.220502	0.999532		2.57879	-0.925701	0.425258		2.51429	-1.1312	0.332351
	TIRAP	2.44537	0.0449669	0.999532		2.09226	-1.00043	0.425258		1.85477	-1.02591	0.491726
	EEF1G	34.7608	0.0138248	0.999532		46.1776	0.476426	0.425258		39.5498	0.481887	0.504551
	PLEC	20.1357	-0.0119189	0.999532		26.0138	0.359699	0.425258		22.2355	0.394487	0.421517
	VTI1A	10.5295	0.68472	0.865241		11.0133	0.516721	0.425258		11.823	-0.14753	0.896886
	ZNF20	3.27718	-0.078986	0.999532		2.99076	-0.817709	0.425258		2.5202	-0.719686	0.566812
	MAMSTR	3.70812	-0.169645	0.999532		3.68094	-0.742931	0.425258		2.88743	-0.551456	0.66232
	GASK1A	2.25162	-0.130876	0.999532		2.09786	-0.965485	0.425258		1.64041	-0.814876	0.606619
	SLC40A1	6.30913	-0.13327	0.999532		8.59594	0.539861	0.425258		7.46224	0.72069	0.282378
	S100A11	29.7479	-0.0289487	0.999532		41.3567	0.540624	0.42623		35.136	0.589193	0.271669
	PKM	11.2808	-0.0338816	0.999532		15.5002	0.441935	0.427391		12.5852	0.498726	0.502623
	SSR3	4.24549	-0.098768	0.999532		6.14282	0.54699	0.427391		4.99119	0.660504	0.413122
	ANKRD55	2.60828	0.116568	0.999532		2.04411	-0.970978	0.427391		2.04883	-1.06447	0.456688
	GREM1	3.16032	0.108081	0.999532		2.47235	-0.889014	0.427391		2.38688	-0.983815	0.421517
	RPL32	51.5724	0.0207953	0.999532		64.6076	0.330104	0.427391		55.4732	0.329538	0.540342
	GPR18	2.92228	0.39573	0.999532		2.21975	-0.913533	0.427391		2.24695	-1.28934	0.241605
	MAPK8IP1	2.4306	-0.262399	0.999532		2.37876	-0.915066	0.427391		1.92354	-0.62368	0.707142
	RPL10A	23.9857	0.00824528	0.999532		31.2328	0.426284	0.427391		26.8206	0.436302	0.455768
	SCYL2	5.95082	0.428405	0.999532		6.98488	0.544962	0.427391		6.92245	0.137877	0.899732
	H2AB1	2.70299	-0.179055	0.999532		2.38498	-0.886112	0.427432		1.97016	-0.695588	0.655316
	MGAT5	11.7258	0.365829	0.999532		13.9356	0.468442	0.427432		12.8906	0.113155	0.899852
	TAF3	2.66763	-0.228409	0.999532		2.4929	-0.898495	0.427849		1.91218	-0.653408	0.669356
	MAPK9	3.0443	-0.324426	0.999532		5.09904	0.633033	0.427955		3.91856	0.984954	0.266797
	CCDC6	5.29151	0.106648	0.999532		6.94288	0.5466	0.428093		6.0132	0.454995	0.622543
	SLC9A3R1	4.60733	0.125781	0.999532		6.17548	0.660304	0.428393		5.44022	0.568811	0.521228
	CCDC85A	3.61339	0.053435	0.999532		2.97302	-0.806282	0.428866		2.7682	-0.848638	0.505689
	TRAPPC2L	2.05044	0.843987	0.999532		2.2456	0.90705	0.428866		2.54525	0.0818438	0.972135
	KAZN	5.68395	0.170037	0.999532		7.16412	0.525736	0.429046		6.46522	0.373744	0.666566
	PDE5A	1.96083	0.290906	0.999532		2.67275	0.800477	0.429311		2.44819	0.527497	0.686214
	SYT12	2.44929	-0.3075	0.999532		2.43439	-0.896955	0.429311		1.84861	-0.567025	0.730921
	WFDC10B	2.75016	-0.244409	0.999532		2.55543	-0.860372	0.429615		2.11096	-0.600529	0.687245
	LYSMD4	3.21504	-0.464769	0.999532		3.29242	-0.741482	0.429615		2.37976	-0.259586	0.879947
	ERP44	9.98893	-0.156023	0.999532		14.1891	0.422892	0.429615		11.4905	0.596061	0.274496
	RHOXF2	2.54624	-0.276032	0.999532		2.40501	-0.904821	0.429615		1.89662	-0.611336	0.708052
	ZNF837	3.28737	0.183029	0.999532		2.78602	-0.852653	0.429615		2.57781	-1.01733	0.359441
	PDIA6	11.537	0.224775	0.999532		13.9375	0.448868	0.429615		12.8023	0.245538	0.740093
	MYO1B	8.14009	-0.373599	0.999532		11.5685	0.478259	0.429615		9.14491	0.846192	0.165207
	ANAPC5	6.53655	0.148894	0.999532		8.0079	0.525601	0.429615		7.36691	0.375595	0.675955
	MTMR9	3.26781	-0.340423	0.999532		3.07807	-0.756554	0.429615		2.35465	-0.405473	0.784955
	RDX	9.21953	0.164856	0.999532		11.204	0.421556	0.429615		10.1634	0.274477	0.718633
	GGT1	6.21657	-0.337005	0.999532		6.47549	-0.572346	0.429615		4.71664	-0.218395	0.861119
	CD34	11.3997	-0.00698589	0.999532		15.1524	0.486285	0.429615		13.1702	0.533492	0.287765
	IFNGR2	5.62604	0.082811	0.999532		7.51641	0.602834	0.429691		6.60526	0.544372	0.535662
	MAGEA8	3.17888	0.310366	0.999532		2.34488	-0.902081	0.429691		2.45853	-1.1909	0.266933
	NTNG1	10.5044	0.497715	0.999532		11.6014	0.468799	0.429691		11.6355	-0.00728012	0.996891
	CASKIN1	2.47689	-0.177691	0.999532		2.25848	-0.941372	0.429691		1.85069	-0.746298	0.645376
	CXorf66	3.60383	-0.280037	0.999532		3.47547	-0.793549	0.429691		2.71522	-0.496235	0.736302
	CAPN6	2.85852	-0.052658	0.999532		2.64381	-0.846849	0.429691		2.16681	-0.768696	0.566812
	CDAN1	3.69398	0.53746	0.999532		4.26386	0.697028	0.429691		4.32878	0.1857	0.892869
	H1-2	13.3311	-0.145751	0.999532		18.2964	0.369636	0.429691		14.5969	0.527153	0.297055
	IL18RAP	2.43179	-0.375766	0.999532		2.29168	-0.872712	0.43149		1.77764	-0.485033	0.782253
	YAP1	8.60323	0.108635	0.999532		11.0438	0.419877	0.431633		9.49954	0.329276	0.647581
	CCNB2	3.02554	0.0294519	0.999532		2.68596	-0.856996	0.431633		2.13786	-0.864837	0.509531
	ZMYM2	4.14138	0.171264	0.999532		5.34035	0.584927	0.432366		4.79006	0.435754	0.657467
	TMEM62	1.63366	0.418031	0.999532		2.54323	0.917903	0.432523		2.3106	0.530192	0.728015
	HMHB1	2.42331	-0.283945	0.999532		2.37658	-0.909114	0.432523		1.80642	-0.602696	0.713778
	PPM1N	2.88673	-1.10399	0.999532		3.43685	-0.832364	0.433066		1.82316	0.288933	0.881837
	HNRNPAB	7.15714	-0.176281	0.999532		10.2152	0.485112	0.433589		8.33337	0.677437	0.306314
	ANKDD1A	3.78797	-0.245434	0.999532		3.62102	-0.752416	0.433635		2.8489	-0.484074	0.709825
	PNN	9.67537	0.21986	0.999532		11.6223	0.457672	0.433967		10.7311	0.261562	0.735469
	TLE2	5.16674	-0.731781	0.999532		6.07538	-0.578185	0.433967		4.04587	0.178583	0.895421
	DIAPH1	2.53008	-0.22778	0.999532		3.97394	0.707747	0.433967		3.21854	0.951848	0.320564
	FAM234A	5.24514	0.32174	0.999532		6.4402	0.569828	0.433967		5.81108	0.26648	0.800239
	CRIM1	37.2389	0.19126	0.999532		45.9139	0.436491	0.433967		41.2987	0.266747	0.709825
	MAP6	6.66599	0.292634	0.999532		8.33842	0.664528	0.433967		7.94631	0.398225	0.689943
	KRT37	2.1668	-0.590995	0.999532		2.26591	-0.934253	0.433967		1.61027	-0.322265	0.881837
	MORF4L2	6.19864	0.0563843	0.999532		8.35988	0.518404	0.434332		7.20193	0.482461	0.536234
	ZNF782	3.17113	0.235904	0.999532		2.63283	-0.87319	0.434332		2.32769	-1.09147	0.333192
	ECM1	7.24846	-0.38817	0.999532		11.9204	0.653891	0.434332		9.4927	1.05597	0.0837965	UP
	DDX60	3.85545	0.0503509	0.999532		5.20989	0.628958	0.434332		4.37112	0.592175	0.560424
	NXF2	4.61388	0.0279627	0.999532		4.18703	-0.704469	0.434332		3.64391	-0.715233	0.512866
	SATB1	3.58328	0.271625	0.999532		4.75284	0.624745	0.434332		4.27352	0.375874	0.734836
	PYGO2	2.80959	0.147707	0.999532		3.73936	0.686231	0.434332		3.43116	0.561533	0.625947
	C4orf46	29.5704	0.205972	0.999532		26.431	-0.514796	0.434332		24.8576	-0.69847	0.310637
	EID1	16.2859	0.219359	0.999532		19.5319	0.429742	0.434332		17.9885	0.222555	0.753597
	PPIA	42.1576	-0.131898	0.999532		55.827	0.31788	0.434461		45.738	0.472932	0.222058
	GPX3	101.66	0.116889	0.999532		142.747	0.681819	0.434821		125.218	0.580454	0.709825
	LGALS7B	4.34516	0.0178514	0.999532		4.2031	-0.716811	0.436205		3.39387	-0.717092	0.491726
	GPR21	3.89643	-0.334098	0.999532		3.93871	-0.699233	0.437265		2.75066	-0.345657	0.800239
	GLIPR1L1	2.57334	-0.389115	0.999532		2.43247	-0.892783	0.43734		1.92491	-0.48491	0.779708
	F8A2	4.6373	-0.566637	0.999532		5.16201	-0.636394	0.437414		3.51806	-0.0526841	0.978229
	SLC9A3R2	56.1659	-0.150784	0.999532		74.4234	0.315355	0.437649		60.8295	0.493389	0.107433
	HNRNPH3	13.8181	0.29513	0.999532		16.3619	0.412879	0.438029		15.3106	0.142054	0.881689
	DYNLT3	10.2482	0.0709449	0.999532		12.9615	0.413924	0.438072		11.5989	0.35731	0.636291
	PLS3	5.42837	-0.347088	0.999532		8.49947	0.537369	0.438273		6.56732	0.89794	0.15668
	ADIPOR1	3.83851	0.328872	0.999532		4.86888	0.602942	0.438389		4.54167	0.290678	0.799944
	MAP4K1	3.13517	-0.0969947	0.999532		2.64119	-0.83593	0.438389		2.37382	-0.7176	0.598329
	DCAF5	4.20322	0.431564	0.999532		4.9498	0.614116	0.43843		5.04849	0.242875	0.848617
	COPB1	4.351	0.107237	0.999532		6.02753	0.566454	0.4386		5.24124	0.47853	0.637292
	ENPEP	26.3824	0.592474	0.999532		28.354	0.488742	0.438773		28.9018	-0.083803	0.945902
	BOLA2B	5.88666	-0.101834	0.999532		5.79693	-0.567252	0.438773		4.83265	-0.444575	0.654161
	RPL37	34.0691	0.0151247	0.999532		43.0041	0.371403	0.438773		37.1179	0.366846	0.512069
	NPR3	11.1601	0.214454	0.999532		13.9365	0.456933	0.438773		12.7365	0.255572	0.722703
	PLPP6	2.65664	-0.628033	0.999532		2.89337	-0.797952	0.438773		2.01862	-0.151328	0.945129
	SERPINB8	2.41795	-0.450587	0.999532		2.48815	-0.835785	0.438773		1.71455	-0.364534	0.838733
	CYTH3	4.63107	0.122512	0.999532		6.25744	0.576172	0.438773		5.69902	0.476497	0.598589
	TOX2	2.59075	-0.187143	0.999532		2.53961	-0.870109	0.438773		2.02835	-0.661111	0.660097
	UBALD1	16.2732	0.241171	0.999532		14.1777	-0.500535	0.439391		13.4407	-0.702674	0.139714
	CAPS	3.53197	-0.315328	0.999532		3.55943	-0.701922	0.439449		2.67433	-0.367862	0.792539
	FCGR1A	4.30449	-0.0162878	0.999532		4.10508	-0.700327	0.439449		3.38936	-0.65734	0.552672
	RPL30	59.585	-0.0987375	0.999532		79.2207	0.375543	0.43985		65.4735	0.494825	0.348004
	VPS52	4.02171	0.480517	0.999532		4.8399	0.636144	0.43985		4.80724	0.171567	0.892869
	SPATA31E1	2.67368	-0.436552	0.999532		2.70123	-0.886373	0.43985		1.93845	-0.433824	0.803594
	ZNF341	3.74928	-0.0118953	0.999532		3.45634	-0.794026	0.440196		2.84318	-0.763211	0.515762
	TP53RK	3.41688	-0.243398	0.999532		3.23084	-0.851147	0.440544		2.52455	-0.583225	0.682165
	ALG10B	6.43191	-0.451479	0.999532		7.07927	-0.526649	0.441551		5.04898	-0.0557958	0.972344
	MRPS28	2.43348	0.323968	0.999532		3.43161	0.738051	0.44181		3.06437	0.437418	0.734538
	PABPN1	14.6879	0.496091	0.999532		15.7182	0.406106	0.44181		15.5516	-0.0781628	0.941197
	KIF5B	6.65757	-0.430155	0.999532		9.9382	0.471422	0.44181		7.65048	0.919395	0.107433
	ZNF300	2.92232	0.228573	0.999532		2.36559	-0.869095	0.44181		2.22933	-1.08088	0.339543
	NUP214	6.08678	-0.0728934	0.999532		6.03369	-0.560649	0.44181		4.70698	-0.462039	0.637292
	ILK	8.63707	-0.101271	0.999532		11.7202	0.451332	0.44181		9.73261	0.561684	0.458056
	C5orf15	9.54059	-0.0027241	0.999532		12.5143	0.502868	0.441923		10.9277	0.520816	0.506666
	PNRC1	16.5286	-0.0436884	0.999532		21.0257	0.341493	0.442064		17.4949	0.403356	0.454841
	ALDOA	34.6139	-0.0986819	0.999532		45.993	0.36592	0.442064		37.8628	0.488325	0.269743
	FBP1	4.1397	0.566503	0.999532		5.08444	0.774876	0.44266		4.93772	0.233307	0.88885
	PRAP1	5.67847	0.304806	0.999532		6.78383	0.523324	0.442948		6.4068	0.23716	0.820072
	CTXN1	3.26453	-0.118168	0.999532		3.11836	-0.773795	0.445053		2.56714	-0.633657	0.634624
	ZFAND5	13.3737	-0.934972	0.0831106	DOWN	17.0877	-0.438864	0.445054		10.2088	0.517011	0.37317
	AGRN	18.3671	0.381748	0.999532		21.0203	0.411837	0.445054		19.871	0.0463134	0.961366
	SOX4	7.96455	0.215395	0.999532		10.3187	0.59377	0.445054		9.35484	0.400819	0.680577
	RAB15	2.72363	-0.20067	0.999532		2.4436	-0.890649	0.445054		1.91506	-0.672932	0.662472
	PLA2G1B	2.24102	-0.206783	0.999532		2.02322	-0.966893	0.445054		1.61524	-0.744803	0.660958
	IDO1	4.67116	-0.605084	0.999532		5.43192	-0.630244	0.445054		3.83253	-0.00486922	0.99858
	GALNT18	6.53878	0.265794	0.999532		8.05415	0.553168	0.445054		7.42897	0.305166	0.765574
	C8orf37	2.28067	-0.305185	0.999532		2.17472	-0.921479	0.445054		1.63025	-0.597539	0.718643
	PRND	2.64495	-0.102267	0.999532		2.5491	-0.884085	0.445054		2.0644	-0.752783	0.621656
	MUC3A	3.27864	-0.607275	0.999532		3.66607	-0.758893	0.445054		2.68435	-0.129966	0.952785
	PDE10A	2.83648	-0.71251	0.999532		2.94882	-0.822848	0.445704		1.92705	-0.0958817	0.971732
	SEMA3B	6.46572	0.329521	0.999532		7.85856	0.593328	0.446245		7.273	0.299326	0.760955
	BDH2	11.0778	0.0663836	0.999532		14.8724	0.539159	0.447662		12.6147	0.51633	0.515762
	OR4F21	5.05223	-0.0368008	0.999532		4.81845	-0.6794	0.447662		3.75081	-0.628145	0.524707
	SNRPC	21.0341	0.0789368	0.999532		20.3053	-0.367039	0.447662		18.1356	-0.426004	0.493137
	MLLT10	6.87541	0.162624	0.999532		8.99606	0.498861	0.448217		8.01768	0.358624	0.673405
	THNSL2	4.25412	0.41903	0.999532		3.29124	-0.825522	0.448217		3.15441	-1.20713	0.162189
	ACTA2	10.2185	-0.0775623	0.999532		16.7093	0.84483	0.448217		14.0191	0.946908	0.436389
	COIL	6.66766	-0.282266	0.999532		7.09088	-0.52522	0.448217		5.36779	-0.211188	0.861815
	TUBGCP2	3.2175	0.620246	0.999532		3.5819	0.709334	0.448217		3.74018	0.110093	0.946512
	EGLN2	3.41426	-0.102163	0.999532		5.16778	0.611834	0.448217		4.27072	0.735636	0.438989
	RUBCN	2.41164	-0.335331	0.999532		2.30577	-0.897494	0.448217		1.78895	-0.54547	0.750371
	ARMH4	17.9551	0.468907	0.999532		20.5203	0.492231	0.448217		20.0248	0.0448043	0.972305
	PRR20A	5.99315	-0.410697	0.999532		6.33337	-0.690815	0.448217		4.49572	-0.254993	0.837256
	STX3	4.00152	0.218965	0.999532		5.21627	0.674351	0.448217		4.65143	0.479067	0.668481
	MELTF	2.53563	0.00178663	0.999532		2.26154	-0.901656	0.448217		1.99067	-0.880048	0.536289
	LHFPL6	6.47806	0.218133	0.999532		8.22349	0.530018	0.448217		7.43583	0.329642	0.70375
	CGB2	9.97276	-0.0912908	0.999532		9.82588	-0.460937	0.448217		8.32192	-0.359064	0.666492
	FAM9C	2.43718	-0.17621	0.999532		2.25847	-0.937869	0.448217		1.7565	-0.743383	0.647218
	TNS2	20.8861	0.00652032	0.999532		26.5215	0.338405	0.448217		22.3604	0.351909	0.499025
	LAMC1	7.9564	0.0805645	0.999532		10.3627	0.525483	0.448217		9.21507	0.452771	0.60646
	GCDH	2.93808	-0.456452	0.999532		3.01838	-0.789619	0.448217		2.15876	-0.314513	0.858705
	TIA1	4.74865	0.27079	0.999532		6.30244	0.619068	0.448217		5.88063	0.354775	0.723509
	SPARC	134.468	0.0325392	0.999532		176.31	0.450972	0.448217		152.016	0.441069	0.408514
	SLC36A1	12.669	-0.0191453	0.999532		12.4209	-0.479252	0.448217		10.5788	-0.440873	0.5451
	MSN	14.0083	-0.419057	0.999532		21.2092	0.430907	0.448217		16.1798	0.87098	0.0468455	UP
	MED22	5.18061	0.435812	0.999532		6.13104	0.591873	0.448217		5.98753	0.177192	0.878619
	C11orf1	2.50775	0.683008	0.999532		2.79298	0.788197	0.448217		2.99351	0.122507	0.945902
	TMCO4	3.93607	-0.139799	0.999532		3.95528	-0.662117	0.448217		3.04562	-0.499163	0.667066
	SEPTIN2	14.3266	-0.09828	0.999532		19.8099	0.408451	0.448217		16.0776	0.545637	0.457856
	SNAP25	3.5313	0.0258139	0.999532		3.13106	-0.772046	0.448474		2.75957	-0.780787	0.515762
	CRISPLD1	2.2448	-0.233337	0.999532		2.02415	-0.931707	0.44932		1.73064	-0.683457	0.692333
	PCSK9	2.83588	0.151319	0.999532		2.28996	-0.90699	0.44932		2.11435	-1.03918	0.418768
	UACA	7.98308	0.345277	0.999532		9.82363	0.484784	0.44932		9.02083	0.176673	0.881837
	MYO1C	22.1708	-0.0552263	0.999532		28.3979	0.302378	0.449388		23.6502	0.375639	0.446959
	DCDC2	3.92755	0.679623	0.999532		4.58988	0.707133	0.449873		4.43279	0.0809691	0.96129
	PEX19	3.0694	-0.473945	0.999532		3.2829	-0.747242	0.449873		2.30695	-0.253003	0.88476
	UBA3	6.14013	0.558079	0.999532		6.8145	0.536806	0.449873		6.88946	1.61254e-05	0.999949
	SERPINF1	3.94874	0.0611525	0.999532		3.32407	-0.74242	0.450375		3.08105	-0.764314	0.531935
	COA1	4.38484	0.423427	0.999532		5.07637	0.574227	0.450375		4.92744	0.165619	0.892869
	NSD1	3.02408	-0.207173	0.999532		4.61077	0.628508	0.450375		3.65371	0.855745	0.359441
	GPR75	2.55582	-0.314689	0.999532		2.65656	-0.829036	0.450792		1.95848	-0.4878	0.759211
	RPL36A	16.3676	-0.00206855	0.999532		20.5969	0.398559	0.4516		17.9306	0.407185	0.515762
	IFI27	14.7408	-0.289376	0.999532		21.1493	0.392101	0.4516		16.7542	0.705971	0.119877
	CLTRN	4.39877	0.397264	0.999532		6.42145	0.994569	0.452307		5.96214	0.646249	0.702463
	PHF11	3.51928	0.326954	0.999532		4.69051	0.624784	0.452424		4.35968	0.315694	0.783332
	SOX18	11.1761	0.213723	0.999532		13.7672	0.449857	0.452424		12.8645	0.244328	0.755206
	MTMR3	4.77578	0.0677547	0.999532		6.64227	0.543155	0.45267		5.45113	0.483698	0.572297
	FKBP5	5.65281	-1.10394	0.651863		6.93611	-0.726885	0.452908		3.75661	0.41829	0.737109
	KRTAP5-8	7.36725	0.0543394	0.999532		6.80567	-0.56537	0.453661		6.09273	-0.608255	0.522078
	EZR	8.81338	0.172551	0.999532		11.4636	0.489695	0.453928		9.87732	0.339733	0.666566
	GMPR2	7.42626	0.274333	0.999532		9.13408	0.485833	0.453928		8.4511	0.228617	0.800239
	TNC	19.0485	-0.00396691	0.999532		28.0608	0.678783	0.453928		23.9617	0.702038	0.438594
	NPHS1	20.6377	0.848586	0.258167		20.2359	0.504781	0.454182		22.5785	-0.316823	0.731348
	R3HDM2	3.2782	0.0362449	0.999532		4.79625	0.613232	0.454182		4.06011	0.596673	0.543211
	HEPACAM	2.94122	-0.105117	0.999532		2.66391	-0.838686	0.454629		2.2714	-0.715657	0.632113
	NDUFA4	12.8881	-0.0296038	0.999532		16.9637	0.412154	0.454629		14.2934	0.458665	0.515762
	GAL3ST2	3.63914	0.159035	0.999532		2.98289	-0.773803	0.454743		2.85	-0.913721	0.403717
	CYP2A7	6.59248	0.027991	0.999532		6.02228	-0.591041	0.454743		5.54305	-0.600002	0.558035
	CBX5	9.04759	-0.179025	0.999532		12.6981	0.441142	0.454743		9.87441	0.618962	0.346962
	CNNM2	2.66626	0.638289	0.999532		3.07428	0.750434	0.454831		3.19658	0.130831	0.939549
	ADRA2B	3.88513	0.0296299	0.999532		3.69322	-0.720263	0.455225		2.93874	-0.730527	0.515762
	ASAP2	5.54554	0.0540125	0.999532		7.26365	0.536786	0.455334		6.33105	0.492809	0.602678
	NAGPA	2.52583	-0.213425	0.999532		2.49645	-0.848201	0.455386		1.77774	-0.613416	0.68597
	YME1L1	5.27847	-0.361946	0.999532		7.97846	0.489248	0.455386		6.43237	0.881426	0.162189
	DNAJB13	2.67056	-0.0799108	0.999532		2.4095	-0.887625	0.455386		1.94513	-0.789286	0.585657
	TAPBP	18.4619	0.115267	0.999532		23.4996	0.413194	0.455386		20.6321	0.319428	0.644433
	IFNAR2	4.78133	-0.50815	0.999532		5.0117	-0.606082	0.455386		3.70062	-0.0831695	0.961567
	YWHAQ	7.20773	0.0565192	0.999532		9.38354	0.453942	0.455386		8.149	0.411997	0.617561
	MYCBP2	3.8545	-0.0266513	0.999532		5.2227	0.579553	0.455386		4.36295	0.622706	0.506666
	SEM1	10.2161	0.193163	0.999532		12.2023	0.461246	0.455386		11.2576	0.26611	0.75713
	ZNF653	4.57978	-0.311113	0.999532		4.72392	-0.617008	0.455386		3.57577	-0.287293	0.831749
	ST3GAL5	2.76177	-0.0888847	0.999532		2.51315	-0.849352	0.455386		2.04147	-0.7433	0.60629
	CR1L	5.44771	-0.232809	0.999532		5.62721	-0.61876	0.455386		4.324	-0.361498	0.764366
	COL6A3	5.39349	-0.484236	0.999532		10.3483	0.960846	0.455386		7.96757	1.4639	0.228254
	HSPB7	3.07887	-0.503226	0.999532		3.27613	-0.776557	0.455386		2.26797	-0.249096	0.892869
	KIAA0408	2.9911	-0.0892245	0.999532		2.73514	-0.858546	0.455386		2.20279	-0.748127	0.60433
	CDC42SE1	4.4908	0.416463	0.999532		5.30223	0.57177	0.455386		5.34037	0.173051	0.886495
	ACSF2	7.68679	0.0905458	0.999532		9.7968	0.47959	0.455386		8.39534	0.414686	0.616301
	SEPTIN10	5.25247	0.184177	0.999532		6.93335	0.525074	0.455386		6.12666	0.362346	0.702463
	RSPH9	2.94863	-0.0443048	0.999532		2.63557	-0.837444	0.455386		2.30983	-0.779988	0.570037
	TLX1	2.35563	0.154126	0.999532		1.97932	-1.02349	0.455386		1.80227	-1.15887	0.423641
	CAPNS1	18.9562	-0.204551	0.999532		25.7013	0.363086	0.455386		20.7389	0.587412	0.202199
	SPAG9	6.48954	-0.0321045	0.999532		9.09879	0.457508	0.455386		7.52117	0.514098	0.515473
	SLC25A37	3.89763	0.272069	0.999532		4.9807	0.635079	0.45553		4.70628	0.384071	0.739496
	PTPRE	3.37242	-0.527636	0.999532		3.59874	-0.694361	0.45553		2.55696	-0.145171	0.938429
	VRTN	2.47718	-0.0493163	0.999532		2.31651	-0.904268	0.45553		1.79922	-0.837932	0.566812
	POTEE	3.61225	0.494638	0.999532		2.76491	-0.817488	0.45553		2.98117	-1.29455	0.175765
	CYSRT1	3.31687	-0.379303	0.999532		3.2903	-0.814882	0.45553		2.48057	-0.420328	0.794815
	MIS12	2.97917	-0.605727	0.999532		3.17169	-0.737111	0.455642		2.04009	-0.115261	0.958191
	PRKCQ	2.39095	-0.423478	0.999532		2.43774	-0.881233	0.455829		1.85726	-0.437347	0.814247
	MSL3	6.03568	0.282857	0.999532		4.74812	-0.633294	0.455874		4.79952	-0.910547	0.254511
	OR2V1	2.67367	-0.0439454	0.999532		2.39293	-0.863641	0.45641		2.02975	-0.802011	0.566812
	DARS1	7.48035	0.36278	0.999532		8.78846	0.481262	0.45641		8.4491	0.135926	0.894617
	NAPA	3.97403	0.046679	0.999532		5.25284	0.633272	0.456493		4.40123	0.619256	0.542124
	LYZL1	2.55572	-0.186408	0.999532		2.38563	-0.851958	0.456493		1.88085	-0.649257	0.668481
	SVIP	5.58194	0.20307	0.999532		7.02127	0.504476	0.456493		6.41703	0.319748	0.713076
	TRMT2A	3.05249	0.0413303	0.999532		2.62005	-0.818609	0.456493		2.32439	-0.846535	0.532278
	NFATC2	3.21884	0.039632	0.999532		2.59742	-0.784368	0.456493		2.47272	-0.825792	0.515762
	TAB2	3.63702	0.335453	0.999532		4.59834	0.622844	0.456493		4.37626	0.30601	0.792539
	SCUBE1	2.81344	-0.373344	0.999532		2.70457	-0.760793	0.456493		2.08886	-0.372324	0.821463
	SLC23A3	3.08536	0.388261	0.999532		4.04037	0.710551	0.456493		3.90223	0.342941	0.807942
	GOLGA8N	10.3647	0.181129	0.999532		9.28526	-0.442883	0.456493		8.40079	-0.606886	0.295502
	DCBLD1	3.25635	0.152351	0.999532		4.41762	0.653452	0.456493		4.02642	0.53265	0.630705
	SENP3	6.578	-0.0481388	0.999532		6.00375	-0.553386	0.456493		5.00996	-0.510511	0.620745
	ZNF81	2.7184	-0.313752	0.999532		2.47609	-0.80932	0.456493		2.03049	-0.484517	0.757835
	LRRC28	2.05341	0.038047	0.999532		3.01808	0.750443	0.456493		2.68837	0.731873	0.554866
	SOCS1	2.42957	-0.261408	0.999532		2.32305	-0.854016	0.456846		1.7426	-0.576998	0.723933
	PCDH12	4.96175	0.0296059	0.999532		6.59113	0.519785	0.457409		5.76565	0.507813	0.557909
	GPC6	2.08257	0.217773	0.999532		2.92249	0.742341	0.457409		2.6472	0.542644	0.672279
	CLPX	2.74496	0.333645	0.999532		3.33686	0.711582	0.457409		3.172	0.391454	0.765012
	GNAI2	38.9782	-0.189462	0.999532		54.119	0.402942	0.458108		43.8664	0.613892	0.235029
	PAM	5.99532	0.0591661	0.999532		8.34856	0.537117	0.45914		6.92005	0.498352	0.599002
	CDK5	3.77851	-0.121262	0.999532		3.4634	-0.690779	0.459417		2.93252	-0.552711	0.657538
	HECTD1	3.78581	-0.0570686	0.999532		5.36108	0.570909	0.45963		4.57713	0.648139	0.465298
	GPAT4	7.42684	0.58914	0.999532		7.57617	0.518778	0.45963		7.93887	-0.044824	0.974421
	RPL36AL	5.63798	0.110741	0.999532		7.53267	0.496746	0.459661		6.46704	0.401039	0.64142
	NDUFA10	5.63383	-0.167831	0.999532		8.18302	0.519042	0.459661		6.34215	0.70499	0.300852
	CAB39	4.41671	0.178294	0.999532		5.5665	0.572744	0.459661		5.13437	0.401472	0.709825
	TMA16	2.34676	0.175464	0.999532		3.36733	0.690619	0.459661		2.95149	0.535724	0.660097
	NACA	22.662	-0.0171431	0.999532		29.6908	0.410274	0.459661		25.2248	0.446103	0.455747
	SEPTIN11	9.35642	0.401532	0.999532		10.088	0.450956	0.459661		10.1777	0.0672196	0.951656
	SMARCC1	6.11066	0.402647	0.999532		7.16881	0.516426	0.459661		6.85526	0.135099	0.89901
	ZNF547	2.40621	0.00394783	0.999532		2.19067	-0.875833	0.459661		1.84585	-0.859474	0.540342
	OR2M5	3.28615	-0.253883	0.999532		3.28317	-0.809222	0.459661		2.33909	-0.534375	0.709825
	ISLR	3.33539	-0.0252097	0.999532		4.69028	0.592346	0.459661		3.86218	0.635362	0.515762
	GNAZ	2.6731	0.0124866	0.999532		2.29767	-0.864828	0.459661		1.91217	-0.860994	0.533876
	PRICKLE1	4.14837	0.329424	0.999532		5.33135	0.578425	0.459661		4.95962	0.268863	0.811123
	ZBTB38	6.29933	0.302772	0.999532		7.33897	0.503024	0.459661		7.02611	0.224681	0.809832
	ALDH1A2	5.46958	0.421485	0.999532		6.39828	0.54367	0.459661		6.41961	0.141288	0.910105
	TMEM238	3.71169	-0.139748	0.999532		3.39589	-0.828002	0.460053		2.74945	-0.670651	0.647581
	BCL9L	18.59	0.287013	0.999532		21.0629	0.3442	0.46127		19.8857	0.0758184	0.920259
	CCL2	6.56211	-1.00563	0.772121		7.87699	-0.65403	0.46127		4.85638	0.393812	0.722703
	STX7	7.51011	0.344588	0.999532		8.83933	0.494624	0.46127		8.15107	0.169262	0.878591
	PRR25	3.56457	-0.404583	0.999532		3.7256	-0.713706	0.46127		2.57878	-0.287779	0.858705
	PCBP1	24.5569	-0.104758	0.999532		32.8016	0.361433	0.46127		26.8459	0.491746	0.477153
	GNAS	19.1624	-0.0735858	0.999532		26.1108	0.425005	0.46127		21.8961	0.513994	0.286063
	DNAJC5G	2.65803	-0.0228548	0.999532		2.44502	-0.834058	0.46127		2.00967	-0.790149	0.566812
	CLDN24	3.15842	-0.304513	0.999532		3.26296	-0.844251	0.461788		2.41776	-0.495532	0.776563
	HNF1B	5.08507	0.661616	0.999532		5.40937	0.623792	0.461788		5.69693	-0.00792529	0.996891
	RAF1	8.079	0.337779	0.999532		9.56379	0.478735	0.461788		9.06033	0.160011	0.87831
	CISD3	6.26758	0.484023	0.999532		6.8745	0.486181	0.461788		7.04348	0.0331227	0.984978
	BHLHE40	4.49571	-1.07464	0.540613		5.7992	-0.582352	0.461788		3.29869	0.508348	0.666016
	PARP4	5.15189	0.0387801	0.999532		6.74146	0.543073	0.461788		5.91822	0.527446	0.535662
	AIF1L	13.5739	0.395677	0.999532		15.3392	0.413928	0.461788		14.6665	0.0440811	0.968173
	MPP5	9.3514	0.4954	0.999532		10.7916	0.508767	0.461788		10.4873	0.0449595	0.974421
	DPH3	4.21183	0.070496	0.999532		3.6972	-0.702362	0.461788		3.32008	-0.754656	0.49299
	COMMD6	6.8899	0.127909	0.999532		8.85575	0.478444	0.461788		7.94185	0.371343	0.65401
	FNDC3B	9.58298	0.299199	0.999532		11.3473	0.487346	0.461788		11.0102	0.222589	0.800031
	PER1	4.71783	-1.21103	0.999532		5.58201	-0.968434	0.461788		2.84715	0.319089	0.842637
	MBTPS1	8.53526	-0.179694	0.999532		11.6755	0.397013	0.461788		9.39956	0.59487	0.275253
	AEBP1	12.7024	-0.181491	0.999532		18.8339	0.573544	0.461788		15.4105	0.776647	0.281853
	KCNJ11	2.51623	-0.0150794	0.999532		2.11687	-0.915963	0.461788		1.92168	-0.880222	0.540758
	OR1C1	3.03966	0.0446008	0.999532		2.5803	-0.815103	0.461788		2.36322	-0.848536	0.518648
	ARID3B	4.55235	0.119797	0.999532		3.92715	-0.667555	0.461788		3.71304	-0.777959	0.484303
	B3GNT8	3.38157	-0.310964	0.999532		3.3788	-0.741005	0.461788		2.6943	-0.423306	0.766251
	PFKL	11.9542	0.240257	0.999532		14.6342	0.384017	0.461788		13.0706	0.165912	0.853018
	PURA	10.0785	0.10373	0.999532		12.5725	0.391413	0.461788		11.235	0.308659	0.658914
	ANKZF1	5.41353	0.150459	0.999532		4.96225	-0.609294	0.461788		4.28777	-0.742621	0.378764
	ADAMTS4	4.41886	0.308315	0.999532		3.37142	-0.695472	0.461788		3.60751	-0.981378	0.310637
	HEBP1	7.82535	0.37042	0.999532		8.94296	0.473819	0.461788		8.59493	0.11833	0.914929
	TMEM179	2.81511	-0.0674561	0.999532		2.49087	-0.860739	0.461788		2.09993	-0.77694	0.598329
	ZBTB22	4.97007	0.486145	0.999532		5.68452	0.579591	0.461788		5.52056	0.121362	0.926513
	LAMA2	2.52182	0.914	0.999532		2.41933	0.811538	0.461788		2.93805	-0.0960962	0.963492
	ERMARD	3.35571	0.330129	0.999532		4.50057	0.658859	0.461788		4.18779	0.346356	0.7719
	THBS2	2.34801	0.762865	0.999532		2.70306	0.808663	0.462292		2.72839	0.0856748	0.968434
	ARL1	3.71541	0.508721	0.999532		4.60274	0.691396	0.462634		4.34271	0.206582	0.877943
	RBM3	8.14012	-0.049437	0.999532		11.1305	0.438377	0.46292		9.46866	0.510207	0.452179
	KCNJ4	5.47495	-0.219493	0.999532		5.33226	-0.5906	0.46292		4.34677	-0.351352	0.761699
	ETNK1	5.95383	-0.599223	0.999532		7.10769	-0.502842	0.46292		4.52258	0.122766	0.928522
	MXD3	2.84613	-0.115956	0.999532		2.61277	-0.816528	0.46292		2.11058	-0.681988	0.628895
	RAVER1	5.17995	0.177972	0.999532		7.03248	0.565609	0.46292		6.16767	0.411766	0.668481
	DNAJB8	2.13358	-0.350427	0.999532		2.06742	-0.925329	0.46292		1.52232	-0.555479	0.757035
	TPD52L2	6.55735	0.380718	0.999532		7.83402	0.529662	0.46292		7.55008	0.165345	0.876613
	DAZAP1	7.05072	0.0323098	0.999532		9.21082	0.497912	0.46292		7.90936	0.476584	0.619615
	SPPL2A	3.90707	-0.377637	0.999532		6.22709	0.527419	0.46292		4.63022	0.921585	0.241605
	OVOL1	3.21423	-0.199259	0.999532		3.27709	-0.742313	0.46292		2.4059	-0.518196	0.704316
	SIX5	3.30468	-0.0868551	0.999532		3.118	-0.761598	0.46292		2.61204	-0.648947	0.644433
	AURKAIP1	6.83066	-0.263079	0.999532		7.31074	-0.532271	0.46292		5.64684	-0.250623	0.8233
	MRPS30	3.96821	0.100458	0.999532		5.11033	0.57913	0.46292		4.54799	0.506773	0.606305
	RPL38	26.9531	-0.125379	0.999532		37.0842	0.437979	0.46292		30.5314	0.582215	0.299961
	FCHSD1	3.29532	-0.231662	0.999532		3.29004	-0.70679	0.46292		2.5306	-0.455988	0.735469
	N4BP2	2.8001	-0.651538	0.999532		3.0331	-0.774257	0.46292		2.14649	-0.107056	0.965649
	IFITM10	4.09911	0.107155	0.999532		3.88784	-0.662549	0.46292		3.28245	-0.715345	0.563461
	CHP1	8.53714	-0.192053	0.999532		8.96699	-0.472492	0.46292		6.96276	-0.258324	0.791576
	PTGER2	2.93222	-0.0209648	0.999532		2.80491	-0.782034	0.463324		2.32196	-0.730176	0.579064
	KLC1	10.5387	0.0225893	0.999532		14.2133	0.439086	0.463324		12.1456	0.447303	0.542124
	PPP1R12A	5.39746	0.0151374	0.999532		7.20379	0.52781	0.463324		6.50189	0.544702	0.540342
	ANXA8	3.27621	0.0903426	0.999532		3.14624	-0.762166	0.463647		2.56612	-0.815215	0.510412
	MAT2A	6.91696	-0.211353	0.999532		9.80791	0.462203	0.464083		7.77105	0.695515	0.263754
	CDKN1C	14.8153	-0.0340966	0.999532		20.2471	0.50142	0.464083		17.154	0.554305	0.359441
	MAPK12	4.58298	-0.497918	0.999532		4.83756	-0.657515	0.464083		3.45335	-0.129026	0.938429
	STC2	2.28589	0.0708091	0.999532		2.01198	-0.947975	0.464083		1.66131	-1.00383	0.515762
	ALAD	3.67908	0.265671	0.999532		4.59905	0.638134	0.464083		4.21473	0.392526	0.726571
	IRAK1BP1	2.68175	-0.1949	0.999532		2.63508	-0.856172	0.464556		2.06675	-0.641675	0.673405
	MMP7	3.34343	0.174275	0.999532		5.25395	1.02046	0.464556		4.5811	0.945197	0.434766
	LHX1	2.98614	-0.334196	0.999532		2.92059	-0.949113	0.464863		2.18647	-0.643777	0.660958
	CCL4L1	3.39395	0.00785389	0.999532		3.05318	-0.791111	0.464863		2.61132	-0.779559	0.528909
	TRAM1L1	2.62902	-0.355681	0.999532		2.68418	-0.781747	0.464863		1.88364	-0.406178	0.803301
	GIPC2	2.85854	-0.422786	0.999532		2.88124	-0.771641	0.464863		2.13097	-0.330398	0.849682
	TMEM174	3.71129	0.14872	0.999532		4.92186	0.641145	0.464863		4.54244	0.498386	0.660097
	NIPSNAP1	4.68758	0.158216	0.999532		6.1439	0.554281	0.464863		5.48578	0.416338	0.682165
	APPL1	8.93889	0.15281	0.999532		10.751	0.419258	0.464863		9.58435	0.28136	0.717627
	BRD9	3.38081	1.21741	0.39263		2.9461	0.721314	0.464863		3.80835	-0.477799	0.663413
	C1QL2	4.49487	-0.107772	0.999532		4.06593	-0.660609	0.464863		3.47765	-0.53685	0.66232
	RCBTB2	3.83022	0.319786	0.999532		4.84273	0.571597	0.464954		4.49737	0.270363	0.810054
	FKBP1A	21.7281	-0.104204	0.999532		28.1254	0.32372	0.464954		23.3134	0.441576	0.377051
	TFB1M	2.92698	-0.20681	0.999532		2.91321	-0.755308	0.464954		2.26568	-0.525787	0.718643
	COX6A2	6.82835	-0.296519	0.999532		7.26879	-0.562017	0.464954		5.55729	-0.246668	0.835554
	TRH	2.73292	0.374534	0.999532		1.99902	-0.944324	0.464954		2.2244	-1.30232	0.275253
	CTSA	8.91469	0.0356394	0.999532		11.815	0.446049	0.464954		9.86093	0.440375	0.566812
	LIG3	1.89747	0.470071	0.999532		2.36908	0.804211	0.464954		2.34332	0.350671	0.824012
	FOXB1	3.35855	-0.0824069	0.999532		3.16189	-0.75362	0.464954		2.57091	-0.650527	0.622204
	SLC39A9	3.1396	0.0084858	0.999532		4.30833	0.606016	0.464954		3.76667	0.615897	0.542124
	SPDYE11	12.3478	0.158548	0.999532		11.1601	-0.600816	0.464954		10.2165	-0.742439	0.359441
	FOXO6	3.5095	-0.253361	0.999532		3.50536	-0.742206	0.464954		2.71998	-0.46874	0.739496
	HDAC9	3.48713	-0.176411	0.999532		5.19262	0.563853	0.464954		4.22204	0.758217	0.374949
	BBX	3.61494	0.150973	0.999532		4.89304	0.573768	0.464954		4.35537	0.440391	0.66232
	SYNPO	46.2847	0.0932105	0.999532		57.1244	0.340316	0.464954		49.7728	0.267304	0.669356
	CCDC140	3.14727	-0.0455209	0.999532		2.91101	-0.809244	0.464954		2.50648	-0.748598	0.57215
	RBBP9	2.34707	0.207969	0.999532		3.15697	0.703548	0.464954		2.95102	0.513981	0.683901
	EIF3B	4.38816	-0.226386	0.999532		6.19863	0.51728	0.464954		4.93837	0.757292	0.326658
	ARL6	2.52267	0.457693	0.999532		3.3376	0.694745	0.464954		3.21207	0.260187	0.859522
	OR2L5	3.55818	-0.298657	0.999532		3.57818	-0.777781	0.464954		2.79348	-0.466556	0.75311
	POTED	3.44528	0.000396081	0.999532		3.09719	-0.713948	0.464954		2.82951	-0.697629	0.566812
	HPD	2.89759	-0.140846	0.999532		4.32247	0.747596	0.464954		3.64562	0.876858	0.481527
	TNFSF13	4.00901	-0.0262861	0.999532		3.7945	-0.658068	0.464954		3.19924	-0.613756	0.595502
	MAP3K1	2.23351	0.00855082	0.999532		3.09358	0.719905	0.464954		2.63921	0.728648	0.541136
	STK32C	2.51955	-0.311014	0.999532		2.47368	-0.786613	0.464954		1.92515	-0.451171	0.791466
	CMA1	2.71925	0.758287	0.999532		3.14158	0.721266	0.465245		3.34495	-0.0188815	0.995112
	DCTN3	5.19027	0.138708	0.999532		6.85287	0.529987	0.465245		6.07625	0.410574	0.660958
	CTSV	5.4391	0.960205	0.999532		5.0345	0.592809	0.465253		5.82272	-0.376977	0.728328
	ROCK2	8.82935	-0.00670294	0.999532		11.7003	0.44325	0.465253		9.92806	0.468992	0.515762
	ANAPC13	6.34008	-0.259318	0.999532		9.15963	0.442704	0.465253		7.4429	0.722233	0.254511
	ZNF585A	4.32137	-0.191454	0.999532		4.2368	-0.634222	0.465253		3.43741	-0.424533	0.723933
	SUSD4	2.21392	0.26174	0.999532		1.7149	-0.97797	0.465253		1.68955	-1.22449	0.37596
	ANKRD16	3.03771	-0.119765	0.999532		2.82879	-0.786479	0.465253		2.32868	-0.649947	0.630705
	H4C4	4.97091	0.0749927	0.999532		6.56098	0.514652	0.46572		5.56736	0.456149	0.630705
	BAALC	1.7259	1.32839	0.999532		1.70595	0.974071	0.46572		2.08253	-0.337703	0.842754
	ABLIM3	2.89801	-0.685956	0.999532		3.22266	-0.730058	0.46572		2.18083	-0.0236881	0.99505
	NADK	2.61888	0.887663	0.999532		2.63865	0.762802	0.46572		3.0065	-0.108889	0.952785
	HNRNPM	12.1241	-0.238932	0.999532		17.1076	0.383014	0.46572		13.4452	0.642568	0.209531
	RAB3GAP1	4.53928	-0.0996475	0.999532		6.16845	0.588638	0.46572		5.25792	0.703914	0.433186
	RPS10	27.5127	-0.132639	0.999532		29.4989	-0.321471	0.46572		23.2602	-0.150538	0.844581
	RPS27A	55.4056	0.00046288	0.999532		69.185	0.301736	0.46572		58.9238	0.32224	0.515762
	NANOS3	3.32766	-0.368145	0.999532		3.5307	-0.732386	0.465998		2.74134	-0.340034	0.83841
	SEMA7A	2.25844	0.41184	0.999532		3.01832	0.735337	0.465998		2.91791	0.349154	0.807646
	C8orf89	2.53839	-0.262293	0.999532		2.55458	-0.792795	0.466314		1.94288	-0.505471	0.747457
	ARHGEF16	2.9159	-0.519633	0.999532		3.30867	-0.727461	0.466314		2.07061	-0.164818	0.935604
	CEBPZ	2.91311	-0.213949	0.999532		2.7485	-0.772027	0.466314		2.13617	-0.540471	0.717627
	INTS5	3.45708	0.199022	0.999532		2.78829	-0.763833	0.466314		2.77711	-0.936997	0.411291
	PRPF19	3.66771	0.269011	0.999532		4.61542	0.619887	0.466314		4.24089	0.367021	0.750371
	THG1L	2.71092	-0.0880576	0.999532		2.49108	-0.822231	0.466314		1.99246	-0.714743	0.623462
	PRPF39	7.58155	-0.132624	0.999532		10.4448	0.420672	0.466314		8.64153	0.575272	0.415282
	KRTAP10-5	2.71845	0.309973	0.999532		2.06166	-0.888843	0.466314		2.08135	-1.18714	0.329409
	NELL1	1.94771	-0.450664	0.999532		3.5415	0.848652	0.466376		2.82086	1.29015	0.277462
	PTOV1	9.58817	0.307291	0.999532		11.3939	0.481236	0.466376		10.4398	0.211169	0.836133
	NDUFS6	10.9377	0.145917	0.999532		13.0382	0.397149	0.466376		12.0667	0.265588	0.722703
	AP1S2	8.6247	0.103132	0.999532		11.0077	0.501934	0.466376		10.0267	0.414778	0.653214
	GRK3	2.56038	-0.513349	0.999532		4.15052	0.615852	0.466376		3.14821	1.14629	0.222058
	UBE2L3	10.0729	0.237169	0.999532		11.8037	0.394105	0.466773		11.001	0.175408	0.842686
	EIF3D	6.76676	-0.0120297	0.999532		8.78304	0.467942	0.466773		7.42997	0.496315	0.527774
	NANOGP8	3.35678	-0.0735777	0.999532		3.18604	-0.7524	0.467188		2.64629	-0.647954	0.64142
	PCMTD2	5.77249	0.325313	0.999532		7.05048	0.489282	0.467188		6.52145	0.184965	0.864923
	NEBL	14.083	0.703296	0.912432		14.9524	0.534998	0.467188		15.6595	-0.130713	0.920259
	ATP9A	2.34246	0.402534	0.999532		2.93063	0.706394	0.467195		2.78744	0.319433	0.821752
	NAT10	1.95758	0.729058	0.999532		2.46447	0.83234	0.467195		2.39697	0.118284	0.954597
	INTS8	3.22215	0.314996	0.999532		3.81527	0.624442	0.467195		3.65751	0.327864	0.789815
	KRT18	19.5983	0.0520928	0.999532		18.8456	-0.466221	0.467195		16.5659	-0.4976	0.504551
	PEX1	2.70486	0.0524832	0.999532		2.39092	-0.808061	0.467195		2.03875	-0.841838	0.515762
	DCAF12	2.65107	0.336137	0.999532		3.43336	0.706323	0.467195		3.07503	0.381357	0.767184
	BCR	3.82224	0.382995	0.999532		4.9138	0.568486	0.467195		4.48465	0.204152	0.874653
	SNX4	2.67599	0.029018	0.999532		3.71824	0.652421	0.467195		3.04297	0.642164	0.572084
	AGO4	3.18934	0.529597	0.999532		3.5617	0.645993	0.467195		3.56881	0.13351	0.929549
	POLR2J3	10.4775	-0.515788	0.999532		11.8554	-0.591451	0.467195		8.55796	-0.0490308	0.982124
	ZNF750	2.4306	0.209228	0.999532		1.92794	-0.895428	0.467195		1.90262	-1.08876	0.412558
	FRAS1	1.98625	0.903973	0.999532		2.22574	0.838649	0.467195		2.44107	-0.0477018	0.985675
	LYNX1	6.78605	0.189845	0.999532		6.11322	-0.568999	0.467195		5.52908	-0.732528	0.407399
	FAM216A	3.5644	-0.319128	0.999532		3.51625	-0.677479	0.467195		2.68464	-0.343766	0.816618
	SELENON	5.98372	0.497312	0.999532		6.9336	0.581037	0.467195		6.74051	0.112448	0.938929
	CAMK2N1	8.42803	0.0382112	0.999532		11.2386	0.486466	0.467195		9.61921	0.467524	0.506666
	ACAA2	4.67978	0.317778	0.999532		5.82086	0.594509	0.467195		5.4075	0.296257	0.795612
	PRRC2A	9.12392	0.19664	0.999532		11.1611	0.405505	0.467195		9.9038	0.22447	0.800724
	TEK	5.9372	-0.315918	0.999532		8.78621	0.468291	0.467195		6.96723	0.806942	0.234174
	DCXR	4.06011	0.687231	0.999532		4.526	0.637142	0.467195		4.51012	-0.0281454	0.989536
	PRR32	2.33082	-0.0953868	0.999532		2.00233	-0.877843	0.467195		1.76684	-0.773856	0.628895
	LCT	2.62456	-0.0582049	0.999532		2.46202	-0.812163	0.467195		1.94949	-0.733972	0.600289
	MAPK15	2.74825	0.766895	0.999532		3.24706	0.750466	0.467195		3.42365	0.0105163	0.996891
	FAM110C	3.0879	0.292451	0.999532		2.6522	-0.785181	0.467195		2.36965	-1.04678	0.328367
	CZIB	3.24588	0.394052	0.999532		4.357	0.646529	0.467195		3.85083	0.254351	0.851503
	NPIPB3	15.1367	0.260758	0.999532		17.4208	0.389314	0.467195		16.1506	0.146059	0.862165
	GSAP	3.18629	-0.181248	0.999532		3.04578	-0.750146	0.467195		2.35353	-0.549726	0.700565
	P3H1	2.87678	0.00316718	0.999532		3.93317	0.620587	0.467195		3.21127	0.631897	0.5451
	RAPGEFL1	3.15428	-0.610451	0.999532		3.52379	-0.686645	0.467195		2.43253	-0.0546831	0.983199
	KXD1	3.42911	0.00150963	0.999532		4.77971	0.586156	0.467195		4.2077	0.606406	0.542124
	EIF3L	9.66287	0.206505	0.999532		12.3256	0.509159	0.467195		11.2687	0.316578	0.704316
	C11orf54	5.78519	0.021267	0.999532		8.53074	0.648111	0.467195		6.98582	0.69884	0.531575
	CLN5	4.03171	0.562492	0.999532		4.4322	0.593869	0.467195		4.53791	0.0486123	0.977541
	NCOA4	9.20519	-0.421682	0.999532		10.2893	-0.426775	0.467195		7.26027	0.0110647	0.996681
	TPM4	50.699	0.0117755	0.999532		65.551	0.398391	0.467707		56.4338	0.409277	0.462115
	SSR4	8.14705	0.454472	0.999532		9.45897	0.483114	0.467707		9.22502	0.0551623	0.972221
	STAG1	2.55656	0.455507	0.999532		3.14224	0.730628	0.468049		3.14789	0.294169	0.844216
	RPS19BP1	5.03373	0.0763105	0.999532		6.59821	0.537107	0.468572		5.74943	0.473414	0.632113
	CDKN2AIPNL	4.49773	-0.5002	0.999532		4.7656	-0.607775	0.468572		3.48076	-0.0910518	0.96129
	LGALS1	44.949	-0.0512649	0.999532		61.5687	0.496941	0.468572		52.1706	0.573091	0.281994
	OR5H15	5.88844	0.031995	0.999532		5.38438	-0.598191	0.468572		4.59832	-0.609967	0.531045
	MICU2	4.1978	0.184679	0.999532		5.55858	0.552958	0.468572		4.92192	0.389179	0.699971
	ZNF628	3.2356	0.0439259	0.999532		2.85336	-0.7658	0.468572		2.43417	-0.79046	0.524206
	TAF15	9.60117	0.089001	0.999532		12.2057	0.429891	0.468572		10.9737	0.356972	0.680428
	CHAT	2.24838	-0.521346	0.999532		2.25385	-0.82671	0.468572		1.67584	-0.296128	0.886495
	RACK1	26.2468	-0.0591454	0.999532		35.9493	0.482704	0.469234		30.0989	0.56187	0.421517
	SYNGR3	3.67321	-0.131347	0.999532		3.64752	-0.673366	0.469499		2.97323	-0.513019	0.688074
	PPM1D	4.53039	-0.328066	0.999532		4.43924	-0.645289	0.469562		3.38938	-0.294605	0.829716
	CXCL14	7.87827	0.209965	0.999532		10.5591	0.662328	0.470112		9.2227	0.483438	0.765012
	OR4D2	2.6299	0.0390949	0.999532		2.18761	-0.870059	0.470276		2.04273	-0.89665	0.552672
	SNX14	3.98537	-0.206712	0.999532		5.77613	0.562116	0.47048		4.6245	0.791106	0.309493
	STOM	12.059	-0.438766	0.999532		13.6867	-0.369911	0.47048		9.9922	0.0854349	0.93614
	ELOVL2	3.08051	0.052305	0.999532		2.95537	-0.819066	0.47048		2.35209	-0.838567	0.515762
	MOK	4.19956	0.0189953	0.999532		3.6911	-0.691532	0.47048		3.2029	-0.6906	0.540342
	GRHPR	8.4811	-0.114639	0.999532		11.6271	0.392939	0.470912		9.25647	0.529808	0.424976
	TSGA10	3.33206	-0.39098	0.999532		3.31617	-0.697943	0.470912		2.39507	-0.290971	0.860036
	VAT1L	3.74802	-0.0044161	0.999532		3.30545	-0.777428	0.470912		2.93596	-0.762564	0.52516
	TRO	3.58004	0.0305475	0.999532		3.27871	-0.705279	0.470912		2.71661	-0.712441	0.542124
	SELENBP1	8.55568	0.269328	0.999532		10.4064	0.41414	0.470912		9.49103	0.161593	0.870694
	CIBAR2	3.03784	-0.0428157	0.999532		2.93528	-0.785234	0.470912		2.44038	-0.733974	0.566812
	LRRC37A2	4.23009	-0.14318	0.999532		4.23476	-0.77847	0.470912		3.20044	-0.652595	0.553283
	E2F5	2.14429	0.946097	0.999532		2.43785	0.850174	0.470912		2.76249	-0.0773294	0.973356
	PPP5D1	2.35297	-0.375597	0.999532		2.19041	-0.857894	0.470996		1.78802	-0.463202	0.803726
	ALOX12	3.3768	-0.106531	0.999532		3.30175	-0.735917	0.470996		2.63937	-0.595609	0.668481
	TEX55	2.46185	-0.107599	0.999532		2.41253	-0.796629	0.471568		1.89353	-0.657984	0.660958
	PNLIPRP3	3.35127	-0.355098	0.999532		3.56871	-0.689543	0.471702		2.62026	-0.306718	0.85077
	API5	5.44022	0.207916	0.999532		7.0404	0.524635	0.471702		6.25974	0.335106	0.747457
	ZNF555	1.934	0.583074	0.999532		2.24962	0.822319	0.472455		2.33341	0.253782	0.889853
	DACT3	2.74032	0.248654	0.999532		2.2341	-0.833616	0.473158		2.13766	-1.06367	0.378764
	AP1S1	2.45036	0.880594	0.999532		2.72506	0.804555	0.473429		2.92616	-0.0599509	0.977746
	CPT1C	2.63352	0.0586399	0.999532		2.25443	-0.854729	0.473739		2.07526	-0.894454	0.53177
	ASXL2	4.23011	0.243378	0.999532		5.69726	0.56097	0.473739		4.9146	0.362015	0.742171
	MAML2	2.37273	-0.103606	0.999532		3.35742	0.660027	0.474151		2.77883	0.778042	0.49299
	ANXA1	15.4894	-0.245215	0.999532		22.0903	0.407584	0.475692		17.3077	0.679348	0.222058
	TTPA	2.94526	-0.139157	0.999532		2.58937	-0.796811	0.475692		2.22937	-0.641018	0.66549
	PALLD	18.9546	0.449717	0.999532		20.7591	0.363731	0.475692		20.2109	-0.0573308	0.954304
	IQGAP2	14.1975	0.295412	0.999532		16.7997	0.440439	0.475692		15.4225	0.170904	0.842686
	RPS11	40.3156	0.033828	0.999532		51.1012	0.378713	0.475839		44.1815	0.364239	0.515762
	SLTM	7.70363	0.266533	0.999532		9.26542	0.428067	0.475839		8.40213	0.177826	0.861119
	ALDH7A1	7.91969	-0.0883513	0.999532		10.9262	0.434428	0.475839		8.76376	0.529902	0.465298
	CTBP2	17.9025	-0.141751	0.999532		18.5542	-0.347873	0.475839		15.5671	-0.18927	0.801409
	CRYBA1	2.86883	-0.187181	0.999532		2.89644	-0.742828	0.475839		2.37468	-0.527117	0.720526
	CDKL3	2.3637	-0.30977	0.999532		2.17659	-0.850733	0.475839		1.71558	-0.53297	0.760955
	LECT2	2.69115	0.226107	0.999532		2.20845	-0.852901	0.476308		2.018	-1.06002	0.399012
	ZNF429	3.03258	-0.0997428	0.999532		2.93151	-0.711186	0.476308		2.33298	-0.590138	0.660097
	FBXL8	5.46815	0.00228764	0.999532		5.18644	-0.572777	0.477033		4.35511	-0.556209	0.563455
	STN1	4.5737	-0.171602	0.999532		6.74639	0.503201	0.477392		5.41121	0.697557	0.37596
	SLC10A2	1.86099	0.763884	0.999532		2.07517	0.869579	0.477392		2.22982	0.124244	0.955022
	KRT81	3.15289	-0.228392	0.999532		3.11346	-0.763729	0.47794		2.40448	-0.515099	0.723509
	WFDC1	5.05391	-0.734942	0.999532		5.89413	-0.630004	0.47794		4.06344	0.110104	0.950616
	AFDN	5.79897	-0.108374	0.999532		8.15373	0.465738	0.47794		6.63706	0.59513	0.421517
	PECAM1	19.2772	-0.103847	0.999532		27.1989	0.522578	0.478281		22.7672	0.639897	0.284353
	RNF181	10.6598	0.203116	0.999532		12.9066	0.382564	0.478315		11.5909	0.19888	0.791576
	GID8	3.99029	0.214003	0.999532		5.22996	0.554114	0.478315		4.61824	0.363913	0.742171
	SENP1	3.87223	-0.307602	0.999532		3.94772	-0.633379	0.478315		2.89354	-0.30638	0.829716
	TNFSF14	2.98311	-0.417805	0.999532		2.89148	-0.740133	0.478315		2.32895	-0.321788	0.864245
	PRM2	3.51743	-0.230703	0.999532		3.47961	-0.728052	0.478341		2.6702	-0.476791	0.728015
	NDUFA2	9.43357	-0.0140204	0.999532		12.2038	0.385181	0.478609		10.3014	0.417976	0.515762
	ADCK5	4.50547	-0.21441	0.999532		4.38931	-0.595782	0.478784		3.5987	-0.372155	0.767184
	SPDYE3	7.97407	-0.135696	0.999532		8.1608	-0.70345	0.478784		6.19567	-0.553846	0.605041
	NELFE	5.30645	0.0283228	0.999532		7.2642	0.507109	0.479545		6.24438	0.496507	0.578798
	ANK2	3.10289	0.513191	0.999532		3.80539	0.737885	0.480164		3.70968	0.251746	0.883679
	AGXT2	3.27182	0.727454	0.999532		3.42828	0.757132	0.480164		3.76939	0.0631126	0.97502
	ZNF587	42.6659	0.264727	0.999532		38.2863	-0.412597	0.480164		36.6452	-0.667438	0.199116
	MARK3	10.523	0.230387	0.999532		12.2591	0.439971	0.480183		11.3779	0.223362	0.804499
	PRKACA	7.96331	-0.0481147	0.999532		10.5202	0.445506	0.480627		9.0672	0.521694	0.456688
	ZFYVE1	2.83891	-0.162397	0.999532		2.6519	-0.805581	0.480627		2.17308	-0.626372	0.682485
	MED9	2.52315	-0.795885	0.999532		2.84404	-0.761751	0.480627		1.83613	0.0518741	0.987274
	SERINC3	8.02776	-0.152639	0.999532		10.9837	0.413914	0.480627		9.04884	0.583559	0.359441
	FOXD4L1	5.94809	-0.189745	0.999532		6.00709	-0.569657	0.480627		4.76428	-0.36317	0.735469
	AGR2	2.56935	0.11565	0.999532		2.31381	-0.858012	0.480627		2.00698	-0.946022	0.504551
	KCNG3	2.85552	-0.238352	0.999532		2.81791	-0.801726	0.480695		2.21947	-0.543745	0.723933
	DCAF6	4.40002	-0.107126	0.999532		6.1425	0.522006	0.480695		5.04372	0.645807	0.456688
	SLC39A13	3.62937	0.038637	0.999532		5.0412	0.610146	0.480809		4.19365	0.603361	0.545731
	CT45A1	4.80311	-0.0867817	0.999532		4.52006	-0.688994	0.480809		3.84986	-0.579773	0.626811
	TRAPPC10	6.63064	-0.237669	0.999532		9.51685	0.413686	0.480809		7.57933	0.671291	0.274496
	COMT	10.5831	0.0602163	0.999532		14.0877	0.414737	0.480809		12.0971	0.376256	0.589923
	B4GALT1	9.56921	-0.20033	0.999532		12.7646	0.403045	0.480809		10.3133	0.617145	0.300852
	BASP1	12.9864	0.393733	0.999532		14.5661	0.408991	0.480809		14.2272	0.0435397	0.976441
	GK	3.36494	0.432963	0.999532		4.05068	0.637924	0.480809		3.78719	0.231546	0.865363
	NDUFB10	11.4844	-0.104821	0.999532		14.8156	0.349313	0.480809		12.2148	0.467127	0.419745
	EGFR	4.4273	0.696775	0.999532		4.8094	0.574009	0.480809		5.0077	-0.10282	0.940744
	DDR1	5.51025	0.587748	0.999532		6.0866	0.550226	0.480809		5.95756	-0.00786307	0.996891
	PBXIP1	6.40809	0.129725	0.999532		8.28465	0.446623	0.480809		7.16814	0.336158	0.699971
	HSPB2	3.71792	-0.221378	0.999532		3.47667	-0.652634	0.480865		2.81129	-0.415848	0.750371
	HMGB1	31.0574	-0.0457905	0.999532		38.6617	0.271295	0.481097		32.2941	0.340128	0.397004
	TSKU	3.92609	-0.19497	0.999532		5.71403	0.550792	0.48181		4.46913	0.769232	0.379978
	DCLRE1C	2.85165	-0.328082	0.999532		2.79861	-0.763732	0.48181		2.15488	-0.415615	0.806394
	NEK7	11.3051	-0.00558084	0.999532		14.7225	0.397921	0.48181		12.7232	0.433154	0.496445
	SUGT1	4.91019	0.440051	0.999532		5.75158	0.519185	0.48181		5.73826	0.101277	0.939913
	GIT2	6.08758	0.0983611	0.999532		7.70068	0.451022	0.48226		6.69401	0.366565	0.666906
	SKI	9.05729	0.102444	0.999532		11.561	0.496075	0.482735		10.2079	0.412777	0.622543
	ABAT	2.21523	0.0361379	0.999532		3.12556	0.740494	0.483925		2.77723	0.712909	0.573454
	IFIH1	2.48395	0.146896	0.999532		3.66337	0.650509	0.483925		3.08347	0.529149	0.66549
	PROCR	2.75091	-0.346239	0.999532		2.64973	-0.765606	0.484764		2.014	-0.40415	0.808129
	OTUB1	6.42474	0.242961	0.999532		7.66936	0.467178	0.484835		7.30493	0.246422	0.791466
	PGLYRP4	2.80032	-0.209802	0.999532		2.66766	-0.769689	0.485534		2.25524	-0.552667	0.722703
	DOC2A	2.78114	-0.0231787	0.999532		2.54493	-0.821952	0.485976		2.19041	-0.774676	0.620745
	PLEKHG6	3.1282	-0.419696	0.999532		3.29305	-0.699724	0.486749		2.50903	-0.261457	0.88476
	LNPEP	4.59262	0.15566	0.999532		5.7149	0.53112	0.486749		5.16618	0.384788	0.717627
	PIGL	5.40525	-0.387352	0.999532		5.81393	-0.581958	0.486749		4.05398	-0.176674	0.894612
	TACSTD2	2.3498	0.289827	0.999532		3.08563	0.698828	0.487044		2.75434	0.427449	0.750371
	GNG3	2.76882	-0.379283	0.999532		3.00582	-0.76823	0.487044		2.28389	-0.36037	0.838733
	TULP4	3.09907	0.460552	0.999532		3.4917	0.638193	0.488023		3.54425	0.196911	0.892869
	KCNJ2	2.34232	-0.678059	0.999532		2.48123	-0.770871	0.488145		1.71557	-0.0824407	0.975753
	EEF1D	34.8172	-0.0343657	0.999532		44.8087	0.337614	0.488756		37.7861	0.395849	0.414073
	FCRLB	2.16957	-0.111588	0.999532		2.00586	-0.858504	0.488891		1.63323	-0.727656	0.652925
	KRTAP2-3	3.40862	0.0835532	0.999532		2.88647	-0.73723	0.490092		2.78468	-0.800713	0.515762
	SDR16C5	2.91162	-0.0124635	0.999532		2.49483	-0.810481	0.490092		2.17178	-0.78137	0.566812
	SOX17	3.30792	0.255654	0.999532		4.24236	0.629728	0.490184		4.14731	0.40226	0.717627
	RAB14	6.18351	0.128437	0.999532		8.22028	0.441435	0.490184		7.09763	0.33525	0.703463
	FAM174C	3.58809	-0.927251	0.999532		4.79192	-0.602225	0.490184		2.89032	0.375815	0.799944
	DDX5	53.9991	-0.23815	0.999532		71.34	0.254676	0.490184		56.5817	0.509386	0.145782
	AMPD2	6.44093	-0.241203	0.999532		6.64123	-0.498071	0.490184		5.20953	-0.238127	0.837256
	ARPC4	9.18801	0.0811119	0.999532		12.1124	0.494936	0.490184		10.5483	0.433867	0.524206
	PCSK1N	6.69397	-0.187219	0.999532		10.1454	0.662786	0.490184		7.96937	0.924194	0.280916
	ZNF467	2.75068	0.0680174	0.999532		2.38083	-0.831867	0.490184		2.04079	-0.88705	0.531575
	MYOZ3	3.0147	-0.0893273	0.999532		2.761	-0.785825	0.490184		2.31434	-0.681892	0.647581
	GAB4	2.33424	-0.11163	0.999532		2.13086	-0.866549	0.490301		1.73756	-0.735545	0.647581
	C10orf95	3.85048	0.198767	0.999532		3.25547	-0.737155	0.490301		3.18024	-0.921752	0.444687
	MARVELD1	3.86944	-0.0668974	0.999532		5.52966	0.574408	0.490301		4.63166	0.662137	0.515762
	IMPDH1	7.52791	-0.348423	0.999532		8.17708	-0.506225	0.490769		6.22388	-0.13542	0.923223
	HNRNPU	28.7326	0.151139	0.999532		35.0956	0.3785	0.490837		31.0681	0.259666	0.722703
	MUC13	3.14345	0.330515	0.999532		2.48859	-0.834979	0.490837		2.54562	-1.14493	0.359441
	CCR1	4.18346	-0.164892	0.999532		4.30148	-0.630573	0.490837		3.35707	-0.452973	0.702463
	KDM3B	4.35923	0.338027	0.999532		5.46626	0.532448	0.490837		5.0742	0.213297	0.858705
	TMEM158	2.93131	-0.306981	0.999532		3.05625	-0.723934	0.490837		2.22943	-0.393223	0.809485
	ZBTB1	3.8843	0.414405	0.999532		4.40204	0.59501	0.491641		4.43105	0.198667	0.883116
	CIART	3.08355	0.0881502	0.999532		2.73119	-0.788248	0.491954		2.40522	-0.853779	0.515762
	NOC4L	2.24136	0.722472	0.999532		2.568	0.762709	0.491954		2.77611	0.0602841	0.978282
	MYO1G	2.792	0.146886	0.999532		2.48738	-0.815693	0.492355		2.14828	-0.958653	0.423641
	DHRS3	22.3407	0.232204	0.999532		26.2917	0.370912	0.492355		24.1256	0.163084	0.835554
	HSP90AB1	24.5075	0.0218462	0.999532		30.8509	0.323077	0.492355		26.2113	0.320598	0.619775
	TMEM147	3.65099	0.0143552	0.999532		4.87342	0.591633	0.492377		4.3037	0.596932	0.540342
	NIT2	1.89243	0.949305	0.999532		2.00705	0.856072	0.492587		2.18945	-0.0760243	0.974421
	WASHC3	4.61036	0.0505982	0.999532		6.29965	0.522605	0.492604		5.22535	0.485474	0.582673
	MAP4K4	7.10577	-0.0540265	0.999532		9.36968	0.436177	0.492604		8.23067	0.511742	0.484718
	CXCL8	3.85807	-0.636179	0.999532		3.80952	-0.99694	0.492604		2.60297	-0.31368	0.855088
	SGSH	2.62723	0.772197	0.999532		2.77834	0.704493	0.492604		3.07865	-0.0478163	0.982124
	MGST2	4.31262	0.150866	0.999532		5.46626	0.52502	0.492604		4.83074	0.388877	0.712621
	COPS5	2.35726	-0.0049199	0.999532		3.33731	0.656373	0.493173		2.90188	0.676813	0.560424
	SLC1A6	3.27455	-0.138774	0.999532		3.24826	-0.752247	0.493193		2.4033	-0.59459	0.659727
	KIF12	11.2525	0.563389	0.999532		12.297	0.532883	0.493193		12.3045	-0.0121654	0.996681
	CDC42EP4	12.1144	-0.686764	0.955244		14.6427	-0.415686	0.493194		9.68793	0.290752	0.722703
	PITPNB	7.05442	0.279352	0.999532		8.61255	0.495376	0.493194		7.9849	0.235969	0.815493
	DRGX	3.35492	0.0244735	0.999532		3.352	-0.856239	0.493194		2.59836	-0.793028	0.598329
	CDK2AP1	11.3219	-0.128286	0.999532		15.5036	0.4231	0.493194		12.7384	0.576695	0.273545
	TXN	11.2614	-0.00061941	0.999532		14.6208	0.443281	0.493194		12.2694	0.47738	0.499146
	H3C1	3.7878	-0.263513	0.999532		3.85497	-0.672721	0.493194		2.90942	-0.389291	0.791466
	ATXN7L2	3.27465	-0.0430404	0.999532		2.8797	-0.789732	0.493194		2.38046	-0.726884	0.60629
	S100B	3.2638	0.0037095	0.999532		3.04185	-0.706175	0.493194		2.58189	-0.687659	0.581287
	C7orf31	4.20633	-0.0200613	0.999532		4.121	-0.622022	0.493194		3.39321	-0.570936	0.631504
	OR9G1	2.20523	-0.0202818	0.999532		2.05115	-0.879915	0.493194		1.72725	-0.840664	0.579378
	MANEAL	2.50984	-0.41586	0.999532		2.55512	-0.772995	0.493194		1.90858	-0.33936	0.858705
	CAP1	14.3198	0.00153051	0.999532		18.552	0.392778	0.493194		15.7784	0.4096	0.582673
	HCFC1R1	7.76909	0.315002	0.999532		9.58189	0.433669	0.493194		8.84154	0.138618	0.889493
	AEN	6.2994	0.0319466	0.999532		6.06786	-0.541251	0.493269		5.31918	-0.543401	0.588428
	CRYZ	3.96384	0.114695	0.999532		5.30773	0.632584	0.493532		4.61969	0.533108	0.668481
	ADAT2	2.87299	-0.537463	0.999532		2.93932	-0.696868	0.49357		2.24709	-0.149528	0.943248
	SPSB3	3.77611	0.53826	0.999532		4.30222	0.579014	0.494154		4.38057	0.0592097	0.972758
	NUPR2	4.87858	0.2128	0.999532		4.2611	-0.642271	0.49448		3.83299	-0.833679	0.323635
	CA14	3.063	-0.246938	0.999532		3.19592	-0.787621	0.494597		2.24103	-0.532157	0.718643
	PCF11	5.58882	-0.783546	0.999532		6.68299	-0.502653	0.494597		4.24439	0.300913	0.803301
	FGFBP1	2.70674	-0.251811	0.999532		2.53435	-0.807856	0.494597		1.9766	-0.531103	0.735469
	GOLIM4	18.3589	0.519903	0.999532		19.565	0.406527	0.494659		19.4553	-0.0831197	0.934597
	GLYR1	5.43249	-0.0395661	0.999532		7.10513	0.508787	0.494659		6.06173	0.565343	0.515762
	TMEM100	2.91012	-0.0910298	0.999532		2.79717	-0.751736	0.494781		2.24808	-0.640781	0.647581
	PARP15	2.74327	0.46831	0.999532		1.98911	-0.897988	0.494781		2.07803	-1.35004	0.265037
	CCDC167	3.68166	-0.520163	0.999532		3.87603	-0.623544	0.494781		2.83126	-0.0955714	0.963309
	CAMK4	3.09054	-0.189153	0.999532		2.92382	-0.713009	0.494781		2.45689	-0.514365	0.724363
	TBCD	3.46519	0.661225	0.999532		4.27456	0.660483	0.494781		4.19366	0.0193256	0.994537
	RBBP8NL	2.40419	-0.171751	0.999532		2.36609	-0.817647	0.494781		1.87568	-0.62518	0.697497
	OSBPL9	5.30036	0.116615	0.999532		6.78214	0.482101	0.494781		5.85085	0.380918	0.672739
	OR9Q1	2.72534	-0.188709	0.999532		2.66701	-0.790523	0.495027		2.05261	-0.581529	0.701966
	NAP1L5	3.51732	0.00407215	0.999532		5.30683	0.594208	0.495027		4.59851	0.601201	0.549065
	HSFX1	2.69621	0.0350917	0.999532		2.25766	-0.803964	0.495829		2.17757	-0.820346	0.553283
	FCRLA	2.44743	-0.230151	0.999532		2.44112	-0.842831	0.495854		1.84499	-0.590926	0.723933
	OR2T35	3.08522	-0.373878	0.999532		3.24115	-0.700066	0.496248		2.12551	-0.309646	0.85621
	PRRC2B	14.0201	0.0562714	0.999532		17.46	0.366034	0.496293		15.2207	0.330265	0.617462
	LFNG	5.04514	0.352005	0.999532		5.84108	0.541038	0.496655		5.60972	0.212279	0.859522
	NMB	2.53868	0.0805459	0.999532		2.07901	-0.834403	0.497498		2.05816	-0.898779	0.521228
	SEC61A1	7.11597	-0.111252	0.999532		9.59898	0.433659	0.497801		7.77343	0.564128	0.415282
	RRP12	3.15635	0.049099	0.999532		3.0729	-0.687472	0.498657		2.44379	-0.704835	0.562298
	RPL41	50.4459	0.0328013	0.999532		62.1022	0.279837	0.498719		53.2481	0.270741	0.536289
	TM9SF3	10.2758	0.15764	0.999532		12.6023	0.398912	0.498719		11.3152	0.261128	0.739496
	DDC	3.41222	-0.295331	0.999532		5.09329	0.653559	0.498719		4.21118	0.91789	0.394956
	RPS27	40.5084	-0.0212026	0.999532		50.3471	0.291647	0.498719		42.848	0.328324	0.481527
	FGF19	2.39232	-0.459486	0.999532		2.51677	-0.779463	0.498719		1.71504	-0.301531	0.876613
	BACH2	3.30343	-0.113891	0.999532		3.12573	-0.692205	0.498816		2.6376	-0.547988	0.707135
	SLC17A5	5.77245	0.604971	0.999532		6.01078	0.576219	0.498925		6.54453	-0.0196222	0.993618
	ZNF264	3.09116	0.575332	0.999532		3.47512	0.629269	0.498925		3.56284	0.0677979	0.972305
	ZNF222	2.34583	-0.328201	0.999532		2.56969	-0.803528	0.498925		1.87598	-0.440031	0.806394
	ZFP90	5.77883	0.108848	0.999532		5.16989	-0.566064	0.500159		4.89814	-0.65934	0.515762
	RPA3	3.18078	0.800516	0.999532		3.29332	0.658509	0.500159		3.62242	-0.121744	0.938429
	MED27	4.3897	-0.242245	0.999532		4.13018	-0.631208	0.500159		3.35597	-0.380265	0.792539
	TRAK2	6.18767	0.265918	0.999532		7.70246	0.50826	0.500159		6.85533	0.259677	0.791576
	PMVK	2.42859	-0.104714	0.999532		2.26119	-0.807265	0.500159		1.82583	-0.680991	0.661666
	BOC	5.58247	0.444331	0.999532		6.54655	0.475379	0.500159		6.30917	0.0548547	0.972221
	ACTR3	10.1415	-0.150847	0.999532		13.8084	0.44375	0.500159		11.3188	0.603858	0.43637
	NEURL1	2.58757	0.0740752	0.999532		2.21717	-0.821213	0.500159		1.92896	-0.878366	0.53177
	SERPING1	11.5544	0.547119	0.999532		12.396	0.404347	0.500159		12.4005	-0.128552	0.898369
	ZNF385C	2.69959	0.117718	0.999532		2.27794	-0.835565	0.500159		2.18797	-0.939342	0.505783
	TRIM17	3.25665	-0.123549	0.999532		3.11772	-0.676762	0.500159		2.61116	-0.533575	0.682165
	YTHDC1	13.1213	0.0683089	0.999532		16.1346	0.324597	0.500159		14.0496	0.275241	0.666906
	MTCH1	12.9647	-0.0232152	0.999532		16.5992	0.358187	0.500159		13.9426	0.399497	0.541754
	LGALS3BP	13.3276	0.259767	0.999532		15.7788	0.418419	0.500159		14.654	0.177877	0.837256
	BEND3	2.33366	-0.883056	0.999532		2.67535	-0.759167	0.500159		1.66512	0.141505	0.954547
	ADM	6.02029	-0.0639659	0.999532		8.29934	0.440882	0.501652		6.81453	0.524607	0.522078
	RASL11A	4.92957	-0.357669	0.999532		5.27078	-0.527499	0.50241		4.01086	-0.149299	0.913765
	FAU	20.5816	-0.100816	0.999532		27.1212	0.319871	0.502573		22.1181	0.441053	0.446459
	MTFP1	3.36336	-0.0197303	0.999532		2.98385	-0.718156	0.502573		2.73933	-0.680836	0.631504
	TCEAL8	7.31777	-0.11512	0.999532		9.67966	0.459098	0.502573		8.45047	0.593652	0.389965
	CHRNB1	3.54708	0.0626709	0.999532		3.17311	-0.711397	0.502714		2.70488	-0.754712	0.520848
	CCL13	2.05517	-0.14564	0.999532		1.96093	-0.860394	0.502714		1.67297	-0.693384	0.680496
	TCTN1	2.50501	0.608179	0.999532		2.9224	0.69416	0.502714		2.96565	0.104899	0.954304
	CXCR6	3.2285	-0.256646	0.999532		3.26953	-0.711895	0.502714		2.53098	-0.435804	0.764083
	GPNMB	5.33502	0.924821	0.547204		5.54686	0.625415	0.502714		6.31042	-0.287361	0.801572
	GCNT7	2.37596	-0.0798559	0.999532		2.13994	-0.839811	0.502714		1.75839	-0.743027	0.646863
	SLC25A42	2.29908	0.606868	0.999532		2.78189	0.737689	0.502714		2.6715	0.144184	0.938429
	MISP3	2.46052	0.106558	0.999532		2.0084	-0.834944	0.502714		1.92081	-0.927806	0.515762
	GPR141	2.90823	0.351783	0.999532		2.31859	-0.803241	0.502714		2.29246	-1.13325	0.323635
	TIPRL	2.98422	0.218412	0.999532		3.57143	0.631203	0.502714		3.4662	0.41923	0.728015
	ZNF516	5.12662	0.327207	0.999532		6.13653	0.485222	0.502714		5.7532	0.176294	0.877268
	TTC36	2.67965	-0.511008	0.999532		2.76685	-0.762636	0.502714		1.91101	-0.233922	0.905952
	OCIAD2	6.24984	0.15901	0.999532		8.58395	0.578313	0.502714		7.3702	0.470434	0.662584
	SLC18A3	2.14059	-0.308976	0.999532		2.05167	-0.836113	0.502714		1.5938	-0.513845	0.78258
	GRAPL	6.70494	-0.238619	0.999532		7.13759	-0.558705	0.502714		5.60358	-0.285933	0.824012
	ZNF649	2.14249	-0.107658	0.999532		1.95135	-0.867457	0.502714		1.63966	-0.740901	0.652925
	JAGN1	3.36462	-0.110862	0.999532		3.1692	-0.679638	0.502714		2.48237	-0.549807	0.664512
	POGZ	5.31283	0.466869	0.999532		5.90919	0.534432	0.502714		5.6514	0.0982314	0.939913
	CAPS2	2.42432	0.721848	0.999532		2.82744	0.720182	0.502714		2.82545	0.0121934	0.996891
	RPL24	26.5697	-0.162785	0.999532		35.8442	0.341504	0.502714		28.8738	0.529558	0.280329
	CDK9	10.7667	-0.185507	0.999532		14.5059	0.358181	0.502714		11.4756	0.554794	0.359441
	PRCD	2.64832	0.324459	0.999532		2.07864	-0.874487	0.502714		2.03037	-1.18031	0.339543
	ATOH8	4.13534	-0.433906	0.999532		4.38013	-0.605638	0.502714		3.04327	-0.154073	0.925487
	PERP	5.62652	0.310215	0.999532		7.15725	0.496215	0.502715		6.42924	0.197159	0.861258
	AMFR	4.19516	-0.278327	0.999532		6.2592	0.548195	0.50384		4.81181	0.858402	0.30001
	ACVR2B	1.98271	0.368743	0.999532		2.37303	0.762097	0.50384		2.30971	0.40781	0.794815
	SLC24A3	2.05381	-0.00630269	0.999532		3.49937	0.989987	0.50384		3.00418	0.986646	0.515762
	TMEM191B	3.72306	-0.130804	0.999532		3.52131	-0.66711	0.504188		2.86245	-0.516188	0.686214
	PCMTD1	9.01501	0.665586	0.999532		8.9918	0.465912	0.504188		9.53023	-0.19036	0.861119
	F5	2.00858	0.815091	0.999532		2.18975	0.796346	0.50463		2.40885	-0.000957668	0.999635
	B4GALNT1	3.33757	0.358795	0.999532		2.72211	-0.749042	0.50463		2.7904	-1.09201	0.283785
	RIPOR1	17.9931	-0.00297725	0.999532		23.203	0.381506	0.50463		19.8779	0.409127	0.507289
	KIFC3	5.51734	0.189306	0.999532		6.81457	0.470336	0.505131		6.19646	0.299566	0.740755
	CYTIP	3.72504	-0.2432	0.999532		3.67685	-0.624655	0.505277		2.889	-0.366109	0.791576
	PCBD1	4.75395	0.342639	0.999532		5.74547	0.502747	0.505533		5.41263	0.18003	0.881743
	CHST3	3.71978	0.663088	0.999532		4.04969	0.601848	0.505533		4.30317	-0.0420382	0.982949
	MFAP4	4.95079	0.518259	0.999532		5.81195	0.622631	0.505713		5.80292	0.123381	0.940744
	ZNF330	3.80836	-0.00471668	0.999532		5.67352	0.62902	0.506119		4.64039	0.682441	0.524206
	ADH4	2.15253	-0.152931	0.999532		1.90509	-0.872218	0.506119		1.64094	-0.712173	0.682485
	ECM2	3.39708	-0.039274	0.999532		4.75769	0.554074	0.506286		3.9909	0.609808	0.552672
	TRAPPC2B	4.27459	-0.452144	0.999532		4.69604	-0.563589	0.507109		3.28088	-0.0896385	0.960773
	B3GNT4	3.39366	0.399336	0.999532		2.70995	-0.720628	0.507109		2.7357	-1.10045	0.266933
	PSMC2	5.27592	0.232548	0.999532		6.55648	0.479839	0.508026		5.99799	0.2665	0.79686
	ILF3	15.645	0.0154024	0.999532		20.3308	0.390074	0.508026		17.4379	0.397293	0.560424
	CDC42	11.5129	-0.112195	0.999532		15.106	0.353998	0.508026		12.4487	0.484019	0.411291
	SOS2	4.43758	-0.0880826	0.999532		6.53304	0.503033	0.508046		5.21952	0.616207	0.515762
	BCAR1	10.5506	-0.287636	0.999532		15.1721	0.403863	0.508344		12.0352	0.715171	0.162261
	NEK4	2.84156	0.622172	0.999532		3.609	0.685874	0.508344		3.4372	0.0925987	0.962597
	TBCEL	3.54402	-0.0589447	0.999532		4.8416	0.543871	0.508344		4.28223	0.625197	0.515762
	PTGIS	2.51056	0.0640246	0.999532		3.45916	0.758559	0.508344		3.16849	0.701318	0.617899
	OR14J1	2.79527	0.393323	0.999532		2.09923	-0.827517	0.508344		2.30055	-1.18851	0.323635
	KRTAP10-7	5.55776	0.348988	0.999532		4.48312	-0.663359	0.509081		4.55812	-0.992641	0.277362
	MYCBP	2.95356	0.605381	0.999532		3.52812	0.655688	0.509081		3.53084	0.0729731	0.971683
	DOCK5	4.28187	0.106021	0.999532		5.69105	0.533928	0.509081		4.96526	0.442362	0.647581
	AGO2	3.87158	0.215709	0.999532		4.98368	0.57329	0.509081		4.43045	0.374637	0.740093
	IDH2	4.07826	0.229822	0.999532		5.45906	0.578235	0.509081		4.70998	0.371713	0.812053
	CCT5	6.30883	0.118101	0.999532		8.04033	0.460022	0.509081		7.25604	0.360541	0.660958
	LYG1	2.49277	-0.0523041	0.999532		2.33052	-0.790978	0.509081		1.91433	-0.718152	0.636913
	DNAH8	2.61147	-0.163054	0.999532		2.61495	-0.751943	0.509081		2.10039	-0.562343	0.716171
	TMEM245	5.05681	0.251424	0.999532		6.19643	0.503331	0.509081		5.63075	0.27032	0.806797
	KNOP1	3.58709	0.0274092	0.999532		3.30653	-0.674323	0.509081		2.68133	-0.680799	0.55841
	RASGRF1	2.53098	-0.623685	0.999532		2.89386	-0.708202	0.509081		1.85358	-0.054799	0.985693
	CEACAM5	4.07863	0.0384698	0.999532		3.90509	-0.671549	0.509081		3.38726	-0.689483	0.566812
	LANCL1	3.33913	-0.0452618	0.999532		4.75015	0.555652	0.509081		3.96176	0.619319	0.532137
	ADD2	2.82554	0.241571	0.999532		2.29262	-0.789463	0.509081		2.23596	-1.01158	0.414073
	ELMOD2	3.3314	0.238372	0.999532		4.16487	0.575488	0.509081		3.91613	0.356711	0.757835
	EYA1	2.25025	-0.309715	0.999532		2.35644	-0.852471	0.509081		1.73457	-0.51647	0.783005
	SPART	4.59173	0.11824	0.999532		6.11892	0.554982	0.509081		5.33048	0.468528	0.660958
	KLHDC2	5.87453	0.654326	0.999532		5.7856	0.490584	0.50941		6.32052	-0.148126	0.892869
	EXOSC2	2.18799	0.228057	0.999532		2.79348	0.702109	0.50988		2.64413	0.492808	0.723294
	BMERB1	42.125	0.303381	0.999532		37.9212	-0.374206	0.510063		36.383	-0.656882	0.107433
	NPR1	10.4179	-0.11854	0.999532		14.0981	0.350539	0.510481		11.4205	0.489589	0.400624
	KLHL25	2.74521	-0.327968	0.999532		2.90952	-0.754311	0.510547		2.19179	-0.403079	0.816112
	SLC25A4	6.14905	0.398731	0.999532		7.1223	0.495628	0.510674		7.089	0.116956	0.923864
	PPP1R27	2.14378	-0.02439	0.999532		2.00161	-0.828699	0.511238		1.6526	-0.782695	0.620976
	LIX1	3.30104	0.86763	0.999532		3.03876	0.651171	0.511238		3.68707	-0.196135	0.892869
	SDHC	22.387	0.0717878	0.999532		27.4303	0.312842	0.511344		23.9541	0.260909	0.647218
	CNN3	21.2673	-0.147615	0.999532		28.4475	0.355123	0.511601		23.1351	0.524285	0.333577
	NHLRC3	3.57201	0.206394	0.999532		3.14479	-0.676923	0.511601		2.75739	-0.859169	0.445661
	TAOK2	2.78623	0.260853	0.999532		3.75391	0.657545	0.511601		3.4156	0.412427	0.739189
	MMP13	2.50521	-0.106366	0.999532		2.31856	-0.797338	0.511601		1.88063	-0.672772	0.657538
	HDAC2	3.37679	0.533696	0.999532		3.77792	0.621427	0.511601		3.7154	0.104255	0.948896
	NAV1	2.27869	-1.03228	0.999532		2.71092	-0.72013	0.511601		1.68056	0.330606	0.869378
	KCTD13	4.16002	-0.410619	0.999532		4.49652	-0.565711	0.511601		3.36221	-0.136138	0.931942
	RNH1	8.28759	-0.123696	0.999532		11.1454	0.395796	0.511846		9.04345	0.534669	0.469205
	SSR2	4.48384	-0.0309933	0.999532		6.08119	0.499142	0.511846		4.97971	0.548587	0.552672
	RERGL	2.66842	0.15791	0.999532		2.49051	-0.839378	0.512384		2.19075	-0.989484	0.451774
	ZDBF2	3.78829	-0.257657	0.999532		3.83343	-0.603257	0.512384		2.89079	-0.324813	0.816618
	MTA2	6.61099	-0.139344	0.999532		6.66979	-0.465082	0.512646		5.32214	-0.307996	0.753585
	ZNF789	2.77194	-0.214848	0.999532		2.82524	-0.717177	0.512646		2.10034	-0.473672	0.756957
	BCAS4	4.83686	0.0623751	0.999532		4.5622	-0.605621	0.512672		3.73016	-0.646367	0.515762
	ILVBL	3.64186	0.221796	0.999532		4.80796	0.544237	0.512775		4.23416	0.337646	0.757037
	CCER1	2.0943	-0.648689	0.999532		2.20629	-0.798672	0.512775		1.63851	-0.131486	0.960773
	PIGS	6.96171	0.00471561	0.999532		8.96659	0.41114	0.512775		7.69739	0.424021	0.570037
	RGPD2	3.33028	-0.280054	0.999532		3.42595	-0.677381	0.513034		2.71225	-0.382798	0.797739
	CPO	3.60443	-0.317	0.999532		3.65816	-0.632279	0.513676		2.82927	-0.295183	0.850928
	TMPRSS11B	2.22771	-0.348364	0.999532		2.26097	-0.820519	0.51428		1.62131	-0.453029	0.809485
	MAP2K2	8.07667	-0.0710434	0.999532		8.00923	-0.462662	0.514723		6.75479	-0.371247	0.668553
	TANC1	8.60511	0.586974	0.999532		8.84672	0.432875	0.514997		9.29634	-0.140859	0.896374
	ZNF595	2.95359	-0.0498966	0.999532		2.74147	-0.697951	0.514997		2.30997	-0.629601	0.644433
	RPS24	35.1908	0.111737	0.999532		43.5105	0.334011	0.516585		37.8226	0.257251	0.722703
	FAM228A	2.18538	-0.321219	0.999532		2.09035	-0.829762	0.516585		1.61785	-0.491496	0.792539
	ZNF483	3.7869	-0.336868	0.999532		3.72997	-0.601549	0.516585		3.09635	-0.256234	0.873155
	PLPP5	3.03045	0.150315	0.999532		2.60868	-0.724926	0.516585		2.368	-0.857071	0.475974
	RNF152	5.26758	0.105994	0.999532		7.01805	0.521907	0.517655		6.1636	0.440539	0.718633
	ZNF320	1.81916	0.438993	0.999532		2.1659	0.829162	0.517705		2.21828	0.39308	0.827429
	NUP62CL	3.57186	0.121683	0.999532		3.06297	-0.705147	0.517705		2.74947	-0.809031	0.49299
	POLR2E	14.806	0.273277	0.999532		16.544	0.331956	0.517705		15.7398	0.0871465	0.909259
	DND1	3.84787	-0.270328	0.999532		4.1524	-0.653235	0.517793		3.02263	-0.347355	0.814402
	FAAP24	2.71334	-0.0615977	0.999532		2.52786	-0.775723	0.517793		2.18776	-0.691945	0.656224
	SPAG1	2.6645	0.258659	0.999532		2.20817	-0.809494	0.517793		2.18205	-1.04846	0.415282
	COL11A2	3.50257	-0.105308	0.999532		3.55778	-0.671684	0.517793		2.84569	-0.543332	0.673659
	SLC2A12	2.98196	0.36665	0.999532		3.92986	0.625246	0.517793		3.45363	0.291262	0.837256
	STRAP	5.63598	-0.162707	0.999532		8.06661	0.437784	0.517793		6.39183	0.620646	0.446558
	MAMDC2	2.04233	0.363822	0.999532		2.68331	0.728234	0.518901		2.58988	0.385904	0.801905
	IRF2BP1	3.09218	0.673843	0.999532		3.4945	0.634	0.520526		3.74748	-0.0210692	0.993618
	ECH1	8.10885	0.298371	0.999532		9.68746	0.413398	0.520526		8.65735	0.133559	0.90424
	PRIMA1	4.88478	-0.172911	0.999532		5.06298	-0.585963	0.520526		4.00705	-0.389717	0.752155
	NPAP1L	33.7371	0.308645	0.999532		29.9309	-0.409554	0.520526		28.9368	-0.698748	0.15668
	UBE2D3	8.51627	-0.19597	0.999532		12.1089	0.388489	0.520526		9.62578	0.607589	0.315376
	PROSER2	3.30585	-0.399533	0.999532		3.45663	-0.644416	0.520526		2.46596	-0.223975	0.894612
	DIPK1A	2.59245	0.104166	0.999532		2.31009	-0.76902	0.520526		2.03236	-0.85268	0.53177
	FECH	2.86548	0.128871	0.999532		4.13744	0.57132	0.520526		3.47005	0.458465	0.682165
	CBFA2T2	5.24396	0.4055	0.999532		6.32571	0.521229	0.520526		6.05074	0.14511	0.910218
	SIAH3	2.47099	0.248761	0.999532		2.14589	-0.831637	0.520526		1.92658	-1.05973	0.413122
	UBL7	2.74449	0.171409	0.999532		3.67935	0.617355	0.520526		3.23777	0.464239	0.699971
	TBC1D4	3.22974	-0.00261205	0.999532		4.63459	0.555558	0.520526		3.98627	0.577401	0.566812
	UBAP2L	5.63031	-0.255621	0.999532		7.96909	0.475293	0.520526		6.27642	0.745198	0.37216
	MPLKIP	3.32794	0.0231414	0.999532		2.92844	-0.724156	0.520526		2.59457	-0.732318	0.53691
	CCDC68	2.44365	-0.281936	0.999532		2.49282	-0.737301	0.520526		1.89097	-0.435444	0.796434
[truncated: 12,895 more rows]
