# Supplementary material for: Glomerular spatial transcriptomics of IgA nephropathy according to the presence of mesangial proliferation
Source: Sci Rep. 2024 Jan 26;14:2211. doi: 10.1038/s41598-024-52581-8 (PMC10817934; doi:10.1038/s41598-024-52581-8)
Supplement: Supplementary file 2 — Supplementary Table 2. [file 41598_2024_52581_MOESM2_ESM.xlsx]

## Sheet: Sheet1
Supplemental Table 2. Total list of annotated gene ontoloties by the DEGs.
Comparison	Direction	Category	ID	Name	Source	p-value	q-value Bonferroni	q-value FDR B&H	q-value FDR B&Y	Hit Count in Query List	Hit Count in Genome	Hit in Query List
M1/Control	Up	GO: Biological Process	GO:0048646	anatomical structure formation involved in morphogenesis		2.367e-10	7.55e-07	7.55e-07	6.527e-06	27	1890	TPM1,CFH,FMNL3,CNBP,BMP2,MYOF,THBS1,MYH10,ATP5IF1,THY1,MYL9,THSD7A,TCF21,CD9,IGFBP7,PTPRM,SULF1,CDIPT,LRP2,DAG1,MACF1,ACTN1,ITGA3,ITGAV,ITGB1,ITGB3,TNFRSF21
M1/Control	Up	GO: Biological Process	GO:0008285	negative regulation of cell population proliferation		1.92e-09	6.123e-06	2.356e-06	2.037e-05	19	989	TPM1,BMP2,THBS1,ATP5IF1,NDRG1,THY1,CD9,IGFBP7,PTPRM,SULF1,PARK7,FRZB,EFEMP2,APOE,NDRG2,ITGB1,TNFRSF21,ATP5F1A,PLXNB1
M1/Control	Up	GO: Biological Process	GO:0042060	wound healing		2.217e-09	7.069e-06	2.356e-06	2.037e-05	15	575	TPM1,CFH,MYOF,THBS1,MYH10,MYL9,CD9,DSP,DAG1,MACF1,CD151,ACTN1,APOE,ITGB1,ITGB3
M1/Control	Up	GO: Molecular Function	GO:0050839	cell adhesion molecule binding		9.092e-10	3.946e-07	3.946e-07	2.624e-06	16	600	THBS1,NDRG1,THY1,CD9,PTPRM,DSP,PARK7,PRDX1,MACF1,CD151,ACTN1,BCAM,ITGA3,ITGAV,ITGB1,ITGB3
M1/Control	Up	GO: Biological Process	GO:0009611	response to wounding		5.678e-09	1.811e-05	3.622e-06	3.131e-05	17	825	TPM1,CFH,MYOF,THBS1,MYH10,KLK6,THY1,MYL9,CD9,DSP,DAG1,MACF1,CD151,ACTN1,APOE,ITGB1,ITGB3
M1/Control	Up	GO: Biological Process	GO:0007160	cell-matrix adhesion		4.561e-09	1.455e-05	3.622e-06	3.131e-05	11	273	THBS1,THY1,EFEMP2,DAG1,MACF1,ACTN1,BCAM,ITGA3,ITGAV,ITGB1,ITGB3
M1/Control	Up	GO: Biological Process	GO:0007155	cell adhesion		6.832e-09	2.179e-05	3.631e-06	3.139e-05	24	1742	TPM1,CFH,BMP2,THBS1,MYH10,THY1,MYL9,CD9,IGFBP7,PTPRM,DSP,SULF1,EFEMP2,DAG1,MACF1,CD151,ACTN1,BCAM,ITGA3,ITGAV,ITGB1,ITGB3,TNFRSF21,PLXNB1
M1/Control	Up	GO: Cellular Component	GO:0009986	cell surface		5.897e-09	2.282e-06	2.282e-06	1.492e-05	20	1178	SORT1,CFH,ATP5PF,BMP2,THBS1,ATP5IF1,THY1,CD9,BST2,SULF1,LRP2,DAG1,CD151,BCAM,ITGA3,APOE,ITGAV,ITGB1,ITGB3,ATP5F1A
M1/Control	Up	GO: Biological Process	GO:0001568	blood vessel development		2.29e-08	7.301e-05	9.452e-06	8.171e-05	19	1152	CFH,FMNL3,THBS1,MYH10,ATP5IF1,THY1,THSD7A,TCF21,IGFBP7,PTPRM,SULF1,EFEMP2,LRP2,DAG1,APOE,ITGAV,ITGB1,ITGB3,TNFRSF21
M1/Control	Up	GO: Biological Process	GO:0048514	blood vessel morphogenesis		2.371e-08	7.562e-05	9.452e-06	8.171e-05	18	1029	CFH,FMNL3,THBS1,ATP5IF1,THY1,THSD7A,TCF21,IGFBP7,PTPRM,SULF1,EFEMP2,LRP2,DAG1,APOE,ITGAV,ITGB1,ITGB3,TNFRSF21
M1/Control	Up	GO: Biological Process	GO:0001944	vasculature development		7.269e-08	0.0002318	2.576e-05	0.0002227	19	1239	CFH,FMNL3,THBS1,MYH10,ATP5IF1,THY1,THSD7A,TCF21,IGFBP7,PTPRM,SULF1,EFEMP2,LRP2,DAG1,APOE,ITGAV,ITGB1,ITGB3,TNFRSF21
M1/Control	Up	GO: Biological Process	GO:0030334	regulation of cell migration		8.249e-08	0.000263	2.63e-05	0.0002274	19	1249	TPM1,BMP2,THBS1,THY1,CD9,PTPRM,BST2,SULF1,PARK7,DAG1,MACF1,CD151,ITGA3,APOE,ITGAV,ITGB1,ITGB3,ATP5F1A,PLXNB1
M1/Control	Up	GO: Biological Process	GO:0000902	cell morphogenesis		1.155e-07	0.0003685	3.34e-05	0.0002888	20	1415	TPM1,FMNL3,S100A6,MYH10,THY1,THSD7A,PTPRM,GAS2,LRP2,DAG1,MACF1,APLP2,ACTN1,APOE,ITGAV,MYL12B,ITGB1,ITGB3,CDC42EP3,PLXNB1
M1/Control	Up	GO: Biological Process	GO:0048660	regulation of smooth muscle cell proliferation		1.257e-07	0.0004008	3.34e-05	0.0002888	9	223	TPM1,BMP2,THBS1,SULF1,PARK7,EFEMP2,APOE,NDRG2,ITGB3
M1/Control	Up	GO: Biological Process	GO:0034330	cell junction organization		1.398e-07	0.0004459	3.43e-05	0.0002965	16	904	THBS1,MYH10,NDRG1,THY1,CD9,DSP,DAG1,MACF1,ACTN1,ITGA3,APOE,ITGAV,NDRG2,ITGB1,ITGB3,PLXNB1
M1/Control	Up	GO: Biological Process	GO:0061061	muscle structure development		1.748e-07	0.0005574	3.982e-05	0.0003442	17	1044	TPM1,SORT1,CFH,BMP2,MYOF,MYH10,MYL6,MYL9,TCF21,CD9,DSP,EFEMP2,LRP2,DAG1,ACTN1,SETD3,ITGB1
M1/Control	Up	GO: Biological Process	GO:2000145	regulation of cell motility		1.977e-07	0.0006306	4.053e-05	0.0003504	19	1321	TPM1,BMP2,THBS1,THY1,CD9,PTPRM,BST2,SULF1,PARK7,DAG1,MACF1,CD151,ITGA3,APOE,ITGAV,ITGB1,ITGB3,ATP5F1A,PLXNB1
M1/Control	Up	GO: Biological Process	GO:0048659	smooth muscle cell proliferation		2.033e-07	0.0006485	4.053e-05	0.0003504	9	236	TPM1,BMP2,THBS1,SULF1,PARK7,EFEMP2,APOE,NDRG2,ITGB3
M1/Control	Up	GO: Biological Process	GO:0001935	endothelial cell proliferation		2.514e-07	0.0008018	4.717e-05	0.0004077	9	242	BMP2,THBS1,ATP5IF1,PTPRM,SULF1,APOE,ITGAV,ITGB3,ATP5F1A
M1/Control	Up	GO: Biological Process	GO:0008360	regulation of cell shape		3.032e-07	0.0009668	5.371e-05	0.0004643	8	179	TPM1,FMNL3,MYH10,GAS2,DAG1,MYL12B,CDC42EP3,PLXNB1
M1/Control	Up	GO: Cellular Component	GO:0045121	membrane raft		8.744e-08	3.384e-05	1.155e-05	7.553e-05	12	450	MYOF,THY1,BST2,SULF1,PARK7,LRP2,DAG1,LAMP2,ITGB1,LDHB,ATP5F1A,VDAC2
M1/Control	Up	GO: Cellular Component	GO:0098857	membrane microdomain		8.957e-08	3.466e-05	1.155e-05	7.553e-05	12	451	MYOF,THY1,BST2,SULF1,PARK7,LRP2,DAG1,LAMP2,ITGB1,LDHB,ATP5F1A,VDAC2
M1/Control	Up	GO: Biological Process	GO:0072359	circulatory system development		3.459e-07	0.001103	5.805e-05	0.0005019	23	1977	TPM1,CFH,FMNL3,BMP2,THBS1,MYH10,ATP5IF1,THY1,THSD7A,TCF21,IGFBP7,PTPRM,DSP,SULF1,EFEMP2,LRP2,DAG1,ITGA3,APOE,ITGAV,ITGB1,ITGB3,TNFRSF21
M1/Control	Up	GO: Biological Process	GO:0040012	regulation of locomotion		3.876e-07	0.001236	5.886e-05	0.0005089	19	1380	TPM1,BMP2,THBS1,THY1,CD9,PTPRM,BST2,SULF1,PARK7,DAG1,MACF1,CD151,ITGA3,APOE,ITGAV,ITGB1,ITGB3,ATP5F1A,PLXNB1
M1/Control	Up	GO: Biological Process	GO:0033002	muscle cell proliferation		3.852e-07	0.001229	5.886e-05	0.0005089	10	334	TPM1,BMP2,THBS1,MYH10,SULF1,PARK7,EFEMP2,APOE,NDRG2,ITGB3
M1/Control	Up	GO: Biological Process	GO:0031589	cell-substrate adhesion		4.407e-07	0.001405	6.387e-05	0.0005522	11	428	THBS1,THY1,EFEMP2,DAG1,MACF1,ACTN1,BCAM,ITGA3,ITGAV,ITGB1,ITGB3
M1/Control	Up	GO: Biological Process	GO:0001525	angiogenesis		5.332e-07	0.0017	7.392e-05	0.0006391	15	873	CFH,FMNL3,THBS1,ATP5IF1,THY1,THSD7A,TCF21,IGFBP7,PTPRM,SULF1,DAG1,ITGAV,ITGB1,ITGB3,TNFRSF21
M1/Control	Up	GO: Cellular Component	GO:0030659	cytoplasmic vesicle membrane		5.602e-07	0.0002168	5.42e-05	0.0003543	18	1266	SORT1,MYOF,LAPTM4A,NDRG1,CD9,DSP,BST2,LRP2,APLP2,LAMP2,ACTN1,APOE,ITM2B,ITGAV,RAB2A,ITGB1,ITGB3,TMED3
M1/Control	Up	GO: Molecular Function	GO:0050840	extracellular matrix binding		5.594e-09	2.428e-06	1.214e-06	8.074e-06	7	65	THBS1,DAG1,BCAM,ITGA3,ITGAV,ITGB1,ITGB3
M1/Control	Up	GO: Molecular Function	GO:0005178	integrin binding		1.968e-08	8.542e-06	2.847e-06	1.894e-05	9	171	THBS1,THY1,CD9,CD151,ACTN1,ITGA3,ITGAV,ITGB1,ITGB3
M1/Control	Up	GO: Biological Process	GO:0032989	cellular component morphogenesis		6.1e-07	0.001945	8.105e-05	0.0007007	17	1141	TPM1,S100A6,MYH10,THY1,MYL9,THSD7A,CD9,PTPRM,LRP2,DAG1,MACF1,APLP2,ACTN1,APOE,ITGB1,ITGB3,PLXNB1
M1/Control	Up	GO: Biological Process	GO:0042692	muscle cell differentiation		7.204e-07	0.002297	9.104e-05	0.000787	13	658	TPM1,SORT1,CFH,BMP2,MYOF,MYH10,MYL9,CD9,EFEMP2,DAG1,ACTN1,SETD3,ITGB1
M1/Control	Up	GO: Biological Process	GO:0001937	negative regulation of endothelial cell proliferation		7.422e-07	0.002367	9.104e-05	0.000787	6	86	THBS1,ATP5IF1,PTPRM,SULF1,APOE,ATP5F1A
M1/Control	Up	GO: Biological Process	GO:0035239	tube morphogenesis		9.809e-07	0.003128	0.0001117	0.0009658	19	1467	CFH,FMNL3,BMP2,THBS1,ATP5IF1,THY1,THSD7A,TCF21,IGFBP7,PTPRM,SULF1,EFEMP2,LRP2,DAG1,APOE,ITGAV,ITGB1,ITGB3,TNFRSF21
M1/Control	Up	GO: Biological Process	GO:0048662	negative regulation of smooth muscle cell proliferation		9.716e-07	0.003098	0.0001117	0.0009658	6	90	TPM1,BMP2,PARK7,EFEMP2,APOE,NDRG2
M1/Control	Up	GO: Cellular Component	GO:0012506	vesicle membrane		7.279e-07	0.0002817	5.634e-05	0.0003683	18	1289	SORT1,MYOF,LAPTM4A,NDRG1,CD9,DSP,BST2,LRP2,APLP2,LAMP2,ACTN1,APOE,ITM2B,ITGAV,RAB2A,ITGB1,ITGB3,TMED3
M1/M0	Up	GO: Biological Process	GO:0001944	vasculature development		1.135e-14	2.419e-11	2.283e-11	1.881e-10	16	1239	COL4A1,HSPG2,FLNA,COL18A1,TCF4,GJA5,HEG1,CTNNB1,IGFBP7,RCAN1,ZFP36L1,ECM1,ENG,ITGB1,VCAM1,MSN
M1/M0	Up	GO: Biological Process	GO:0048514	blood vessel morphogenesis		2.142e-14	4.566e-11	2.283e-11	1.881e-10	15	1029	COL4A1,HSPG2,FLNA,COL18A1,TCF4,GJA5,HEG1,CTNNB1,IGFBP7,RCAN1,ZFP36L1,ECM1,ENG,ITGB1,MSN
M1/Control	Up	GO: Molecular Function	GO:0043236	laminin binding		1.389e-07	6.029e-05	1.507e-05	0.0001002	5	32	THBS1,DAG1,BCAM,ITGA3,ITGB1
M1/Control	Up	GO: Biological Process	GO:0001936	regulation of endothelial cell proliferation		1.055e-06	0.003363	0.000116	0.001002	8	211	BMP2,THBS1,ATP5IF1,PTPRM,SULF1,APOE,ITGB3,ATP5F1A
M1/Control	Up	GO: Biological Process	GO:0022604	regulation of cell morphogenesis		1.187e-06	0.003784	0.0001261	0.001091	10	378	TPM1,FMNL3,MYH10,GAS2,DAG1,MACF1,MYL12B,ITGB3,CDC42EP3,PLXNB1
M1/Control	Up	GO: Biological Process	GO:0010811	positive regulation of cell-substrate adhesion		1.488e-06	0.004747	0.0001531	0.001324	7	153	THBS1,THY1,EFEMP2,DAG1,ITGA3,ITGB1,ITGB3
M1/Control	Up	GO: Biological Process	GO:0040011	locomotion		1.697e-06	0.005411	0.0001691	0.001462	21	1834	TPM1,BMP2,THBS1,MYH10,THY1,CD9,PTPRM,BST2,SULF1,PARK7,LRP2,DAG1,MACF1,CD151,ITGA3,APOE,ITGAV,ITGB1,ITGB3,ATP5F1A,PLXNB1
M1/Control	Up	GO: Biological Process	GO:0030029	actin filament-based process		2.014e-06	0.006422	0.0001946	0.001682	15	971	TPM1,FMNL3,MYH10,MYL6,MYL9,THSD7A,DSP,BST2,GAS2,ACTN1,CGNL1,SETD3,ITGB1,ITGB3,CDC42EP3
M1/Control	Up	GO: Biological Process	GO:0032369	negative regulation of lipid transport		2.287e-06	0.007294	0.0002145	0.001855	5	58	ATP5PF,THBS1,APOE,ITGAV,ITGB3
M1/Control	Up	GO: Biological Process	GO:0035295	tube development		2.524e-06	0.00805	0.00023	0.001988	21	1880	CFH,FMNL3,BMP2,THBS1,MYH10,ATP5IF1,THY1,THSD7A,TCF21,IGFBP7,PTPRM,SULF1,EFEMP2,LRP2,DAG1,ITGA3,APOE,ITGAV,ITGB1,ITGB3,TNFRSF21
M1/Control	Up	GO: Biological Process	GO:0022603	regulation of anatomical structure morphogenesis		3.077e-06	0.009812	0.0002719	0.00235	17	1284	TPM1,FMNL3,BMP2,THBS1,MYH10,THY1,PTPRM,SULF1,GAS2,DAG1,MACF1,APOE,MYL12B,ITGB1,ITGB3,CDC42EP3,PLXNB1
M1/Control	Up	GO: Biological Process	GO:0007044	cell-substrate junction assembly		3.154e-06	0.01006	0.0002719	0.00235	6	110	THBS1,THY1,MACF1,ACTN1,ITGAV,ITGB3
M1/Control	Up	GO: Biological Process	GO:0150115	cell-substrate junction organization		4.295e-06	0.0137	0.0003604	0.003116	6	116	THBS1,THY1,MACF1,ACTN1,ITGAV,ITGB3
M1/Control	Up	GO: Biological Process	GO:0061564	axon development		4.711e-06	0.01502	0.0003852	0.00333	13	780	S100A6,MYH10,THY1,THSD7A,PTPRM,LRP2,DAG1,MACF1,APLP2,APOE,ITGB1,TNFRSF21,PLXNB1
M1/Control	Up	GO: Biological Process	GO:0010810	regulation of cell-substrate adhesion		4.843e-06	0.01544	0.0003861	0.003338	8	259	THBS1,THY1,EFEMP2,DAG1,MACF1,ITGA3,ITGB1,ITGB3
M1/Control	Up	GO: Biological Process	GO:0000904	cell morphogenesis involved in differentiation		7.436e-06	0.02371	0.0005377	0.004648	15	1081	S100A6,MYH10,THY1,THSD7A,PTPRM,LRP2,DAG1,MACF1,APLP2,ACTN1,APOE,ITGAV,ITGB1,ITGB3,PLXNB1
M1/Control	Up	GO: Cellular Component	GO:0009897	external side of plasma membrane		1.82e-06	0.0007044	0.0001131	0.0007394	12	599	CFH,THBS1,THY1,CD9,LRP2,DAG1,BCAM,ITGA3,APOE,ITGAV,ITGB1,ITGB3
M1/M0	Up	GO: Biological Process	GO:0001568	blood vessel development		1.118e-13	2.382e-10	7.941e-11	6.544e-10	15	1152	COL4A1,HSPG2,FLNA,COL18A1,TCF4,GJA5,HEG1,CTNNB1,IGFBP7,RCAN1,ZFP36L1,ECM1,ENG,ITGB1,MSN
M1/M0	Up	GO: Biological Process	GO:0035239	tube morphogenesis		3.737e-12	7.963e-09	1.991e-09	1.641e-08	15	1467	COL4A1,HSPG2,FLNA,COL18A1,TCF4,GJA5,HEG1,CTNNB1,IGFBP7,RCAN1,ZFP36L1,ECM1,ENG,ITGB1,MSN
M1/M0	Up	GO: Biological Process	GO:0072359	circulatory system development		1.558e-11	3.319e-08	6.639e-09	5.472e-08	16	1977	COL4A1,HSPG2,FLNA,COL18A1,TCF4,GJA5,HEG1,CTNNB1,IGFBP7,RCAN1,ZFP36L1,ECM1,ENG,ITGB1,VCAM1,MSN
M1/M0	Up	GO: Biological Process	GO:0001525	angiogenesis		4.923e-11	1.049e-07	1.748e-08	1.441e-07	12	873	COL4A1,HSPG2,FLNA,COL18A1,TCF4,GJA5,CTNNB1,IGFBP7,RCAN1,ECM1,ENG,ITGB1
M1/Control	Up	GO: Molecular Function	GO:0001968	fibronectin binding		5.031e-07	0.0002184	3.969e-05	0.000264	5	41	THBS1,ITGA3,ITGAV,ITGB1,ITGB3
M1/Control	Up	GO: Biological Process	GO:0010631	epithelial cell migration		6.927e-06	0.02209	0.0005377	0.004648	10	461	THBS1,THSD7A,PTPRM,MACF1,ITGA3,APOE,ITGAV,ITGB1,ITGB3,ATP5F1A
M1/Control	Up	GO: Biological Process	GO:0090132	epithelium migration		7.756e-06	0.02473	0.0005377	0.004648	10	467	THBS1,THSD7A,PTPRM,MACF1,ITGA3,APOE,ITGAV,ITGB1,ITGB3,ATP5F1A
M1/Control	Up	GO: Biological Process	GO:0010927	cellular component assembly involved in morphogenesis		7.415e-06	0.02365	0.0005377	0.004648	7	195	TPM1,MYH10,MYL9,CD9,DAG1,ACTN1,ITGB1
M1/Control	Up	GO: Biological Process	GO:0034109	homotypic cell-cell adhesion		7.247e-06	0.02311	0.0005377	0.004648	6	127	CFH,MYL9,CD9,DSP,ACTN1,ITGB3
M1/Control	Up	GO: Cellular Component	GO:0031252	cell leading edge		2.046e-06	0.0007918	0.0001131	0.0007394	11	499	TPM1,S100A6,MYH10,THY1,PTPRM,DAG1,MACF1,ACTN1,ITGAV,ITGB1,ITGB3
M1/Control	Up	GO: Cellular Component	GO:0098552	side of membrane		2.412e-06	0.0009336	0.0001167	0.0007628	14	853	CFH,S100A6,THBS1,MYH10,THY1,CD9,LRP2,DAG1,BCAM,ITGA3,APOE,ITGAV,ITGB1,ITGB3
M1/Control	Up	GO: Cellular Component	GO:0016459	myosin complex		2.753e-06	0.001066	0.0001184	0.000774	5	60	MYH10,MYL6,MYL9,CGNL1,MYL12B
M1/Control	Up	GO: Cellular Component	GO:0016460	myosin II complex		3.24e-06	0.001254	0.0001254	0.0008198	4	28	MYH10,MYL6,MYL9,MYL12B
M1/Control	Up	GO: Cellular Component	GO:0062023	collagen-containing extracellular matrix		4.44e-06	0.001718	0.0001562	0.001021	11	541	S100A6,THBS1,IGFBP7,SULF1,EFEMP2,DAG1,CD151,BCAM,APOE,ITGB1,ITIH5
M1/M0	Up	GO: Biological Process	GO:0035295	tube development		1.308e-10	2.786e-07	3.981e-08	3.281e-07	15	1880	COL4A1,HSPG2,FLNA,COL18A1,TCF4,GJA5,HEG1,CTNNB1,IGFBP7,RCAN1,ZFP36L1,ECM1,ENG,ITGB1,MSN
M1/Control	Up	GO: Biological Process	GO:0034113	heterotypic cell-cell adhesion		7.682e-06	0.0245	0.0005377	0.004648	5	74	THY1,DSP,ITGAV,ITGB1,ITGB3
M1/Control	Up	GO: Biological Process	GO:0007409	axonogenesis		9.25e-06	0.0295	0.000595	0.005144	12	705	S100A6,MYH10,THY1,THSD7A,PTPRM,LRP2,DAG1,MACF1,APLP2,APOE,ITGB1,PLXNB1
M1/Control	Up	GO: Biological Process	GO:0090130	tissue migration		9.329e-06	0.02975	0.000595	0.005144	10	477	THBS1,THSD7A,PTPRM,MACF1,ITGA3,APOE,ITGAV,ITGB1,ITGB3,ATP5F1A
M1/Control	Up	GO: Biological Process	GO:0055001	muscle cell development		8.874e-06	0.0283	0.000595	0.005144	9	373	TPM1,BMP2,MYOF,MYH10,MYL9,EFEMP2,DAG1,ACTN1,ITGB1
M1/Control	Up	GO: Biological Process	GO:0033688	regulation of osteoblast proliferation		9.005e-06	0.02872	0.000595	0.005144	4	36	BMP2,ITGAV,ITGB3,PLXNB1
M1/Control	Up	GO: Biological Process	GO:1905953	negative regulation of lipid localization		9.954e-06	0.03174	0.0006224	0.005381	5	78	ATP5PF,THBS1,APOE,ITGAV,ITGB3
M1/Control	Up	GO: Biological Process	GO:0030155	regulation of cell adhesion		1.021e-05	0.03256	0.0006262	0.005413	14	971	TPM1,BMP2,THBS1,THY1,CD9,EFEMP2,DAG1,MACF1,ITGA3,ITGAV,ITGB1,ITGB3,TNFRSF21,PLXNB1
M1/Control	Up	GO: Biological Process	GO:1990748	cellular detoxification		1.119e-05	0.0357	0.0006735	0.005822	6	137	ESD,PARK7,SELENOF,PRDX1,AKR1A1,APOE
M1/Control	Up	GO: Biological Process	GO:0007010	cytoskeleton organization		1.158e-05	0.03692	0.0006831	0.005906	19	1736	TPM1,FMNL3,MYH10,THY1,MYL9,THSD7A,DSP,BST2,GAS2,DAG1,MACF1,ACTN1,CGNL1,APOE,SETD3,ITGB1,ITGB3,CDC42EP3,PLXNB1
M1/Control	Up	GO: Biological Process	GO:0051146	striated muscle cell differentiation		1.178e-05	0.03757	0.0006831	0.005906	10	490	TPM1,SORT1,BMP2,MYOF,MYH10,MYL9,CD9,DAG1,ACTN1,ITGB1
M1/Control	Up	GO: Biological Process	GO:0010001	glial cell differentiation		1.216e-05	0.03877	0.0006923	0.005985	9	388	S100A6,BMP2,NDRG1,CD9,NFE2L1,DAG1,APOE,ITGB1,TNFRSF21
M1/Control	Up	GO: Cellular Component	GO:0008305	integrin complex		5.628e-06	0.002178	0.0001815	0.001186	4	32	ITGA3,ITGAV,ITGB1,ITGB3
M1/Control	Up	GO: Cellular Component	GO:0005912	adherens junction		1.017e-05	0.003937	0.0002903	0.001898	7	204	NDRG1,PTPRM,DSP,PARK7,DAG1,ACTN1,ITGB1
M1/Control	Up	GO: Cellular Component	GO:0001726	ruffle		1.05e-05	0.004064	0.0002903	0.001898	7	205	TPM1,S100A6,MACF1,ACTN1,ITGAV,ITGB1,ITGB3
M1/Control	Up	GO: Cellular Component	GO:0030141	secretory granule		1.281e-05	0.004958	0.0003052	0.001995	14	987	THBS1,KLK6,CD9,DSP,BST2,APLP2,LAMP2,ACTN1,ITGAV,RAB2A,ITGB1,ITGB3,GNS,VDAC2
M1/Control	Up	GO: Molecular Function	GO:0019960	C-X3-C chemokine binding		5.487e-07	0.0002381	3.969e-05	0.000264	3	5	ITGAV,ITGB1,ITGB3
M1/Control	Up	GO: Biological Process	GO:0009968	negative regulation of signal transduction		1.33e-05	0.04241	0.0007068	0.00611	18	1591	BMP2,THBS1,THY1,TCF21,SLC25A6,SULF1,PARK7,FRZB,LRP2,DAG1,CGNL1,ITGA3,APOE,ITGAV,NDRG2,ITGB1,PTTG1IP,VDAC2
M1/Control	Up	GO: Biological Process	GO:0048729	tissue morphogenesis		1.289e-05	0.04109	0.0007068	0.00611	15	1132	TPM1,BMP2,TCF21,IGFBP7,DSP,SULF1,FRZB,EFEMP2,LRP2,DAG1,MACF1,CD151,ITGA3,ITGB1,ITGB3
M1/Control	Up	GO: Biological Process	GO:0051129	negative regulation of cellular component organization		1.326e-05	0.04229	0.0007068	0.00611	13	859	TPM1,THBS1,THY1,SLC25A6,PARK7,LAMP2,CGNL1,ITGA3,APOE,ITGAV,ITGB1,ITGB3,VDAC2
M1/Control	Up	GO: Biological Process	GO:0017038	protein import		1.321e-05	0.04212	0.0007068	0.00611	3	13	LRP2,LAMP2,APOE
M1/Control	Up	GO: Biological Process	GO:0030036	actin cytoskeleton organization		1.536e-05	0.04898	0.0007957	0.006879	13	871	TPM1,FMNL3,MYH10,MYL9,THSD7A,BST2,GAS2,ACTN1,CGNL1,SETD3,ITGB1,ITGB3,CDC42EP3
M1/Control	Up	GO: Biological Process	GO:0001952	regulation of cell-matrix adhesion		1.547e-05	0.04933	0.0007957	0.006879	6	145	THBS1,THY1,EFEMP2,DAG1,MACF1,ITGB3
M1/Control	Up	GO: Biological Process	GO:0042063	gliogenesis		1.609e-05	0.0513	0.0008143	0.007039	10	508	S100A6,BMP2,NDRG1,CD9,NFE2L1,LRP2,DAG1,APOE,ITGB1,TNFRSF21
M1/Control	Up	GO: Biological Process	GO:0097237	cellular response to toxic substance		1.947e-05	0.0621	0.0009703	0.008388	6	151	ESD,PARK7,SELENOF,PRDX1,AKR1A1,APOE
M1/Control	Up	GO: Biological Process	GO:0033690	positive regulation of osteoblast proliferation		2.09e-05	0.06666	0.001026	0.008866	3	15	BMP2,ITGAV,ITGB3
M1/Control	Up	GO: Biological Process	GO:0033687	osteoblast proliferation		2.222e-05	0.07085	0.001073	0.00928	4	45	BMP2,ITGAV,ITGB3,PLXNB1
M1/Control	Up	GO: Biological Process	GO:0030336	negative regulation of cell migration		2.59e-05	0.0826	0.001233	0.01066	9	427	TPM1,THBS1,THY1,PTPRM,BST2,SULF1,PARK7,DAG1,APOE
M1/Control	Up	GO: Biological Process	GO:0072006	nephron development		2.84e-05	0.09057	0.001311	0.01134	7	240	CFH,BMP2,THSD7A,TCF21,SULF1,ITGA3,ITGB3
M1/Control	Up	GO: Cellular Component	GO:0034667	integrin alpha3-beta1 complex		1.341e-05	0.005188	0.0003052	0.001995	2	2	ITGA3,ITGB1
M1/Control	Up	GO: Cellular Component	GO:0034679	integrin alpha9-beta1 complex		1.341e-05	0.005188	0.0003052	0.001995	2	2	ITGB1,ITGB3
M1/Control	Up	GO: Cellular Component	GO:0043209	myelin sheath		1.759e-05	0.006808	0.0003782	0.002472	7	222	NDRG1,THY1,PRDX1,ITGB1,LDHB,ATP5F1A,VDAC2
M1/Control	Up	GO: Cellular Component	GO:0098590	plasma membrane region		2.465e-05	0.009539	0.0004148	0.002711	17	1498	TPM1,SORT1,MYOF,MYH10,THY1,SLC22A8,CD9,DSP,BST2,LRP2,DAG1,MACF1,AKR1A1,ITGA3,ITGAV,ITGB1,ITGB3
M1/Control	Up	GO: Cellular Component	GO:0030027	lamellipodium		2.209e-05	0.008549	0.0004148	0.002711	7	230	MYH10,PTPRM,DAG1,ACTN1,ITGAV,ITGB1,ITGB3
M1/M0	Up	GO: Biological Process	GO:0048646	anatomical structure formation involved in morphogenesis		2.145e-09	4.571e-06	5.714e-07	4.71e-06	14	1890	COL4A1,HSPG2,FLNA,COL18A1,TCF4,GJA5,CD81,CTNNB1,IGFBP7,RCAN1,ECM1,ENG,ITGB1,VCAM1
M1/M0	Up	GO: Biological Process	GO:0007155	cell adhesion		1.247e-07	0.0002656	2.952e-05	0.0002433	12	1742	HSPG2,FLNA,COL18A1,CD81,CTNNB1,IGFBP7,ZFP36L1,ENG,ITGB1,VCAM1,LRRC32,MSN
M1/M0	Up	GO: Biological Process	GO:0003158	endothelium development		1.708e-07	0.0003639	3.639e-05	0.0002999	6	224	COL18A1,GJA5,HEG1,CTNNB1,ENG,MSN
M1/M0	Up	GO: Biological Process	GO:0071495	cellular response to endogenous stimulus		3.291e-07	0.0007014	6.376e-05	0.0005255	12	1903	COL4A1,FLNA,GJA5,CTNNB1,IGFBP7,ZFP36L1,ENG,ITGB1,SGK1,VCAM1,LRRC32,PGRMC2
M1/Control	Up	GO: Molecular Function	GO:0044877	protein-containing complex binding		1.464e-06	0.0006354	9.077e-05	0.0006037	21	1726	TPM1,SORT1,FMNL3,ATP5PF,THBS1,MYH10,ATP5IF1,THY1,CD9,NFE2L1,PARK7,GAS2,LRP2,MACF1,CD151,ACTN1,ITGA3,APOE,ITGAV,ITGB1,ITGB3
M1/Control	Up	GO: Molecular Function	GO:0008092	cytoskeletal protein binding		4.791e-06	0.002079	0.0002079	0.001383	16	1123	TPM1,FMNL3,S100A6,GLYAT,MYH10,NDRG1,MYL9,GAS2,DAG1,MACF1,ACTN1,APOE,SETD3,MYL12B,ITGB1,CDC42EP3
M1/Control	Up	GO: Biological Process	GO:0048041	focal adhesion assembly		2.878e-05	0.09179	0.001311	0.01134	5	97	THBS1,THY1,MACF1,ACTN1,ITGAV
M1/Control	Up	GO: Biological Process	GO:0070527	platelet aggregation		2.878e-05	0.09179	0.001311	0.01134	5	97	CFH,MYL9,CD9,ACTN1,ITGB3
M1/Control	Up	GO: Biological Process	GO:1902532	negative regulation of intracellular signal transduction		3.029e-05	0.0966	0.001361	0.01176	11	667	BMP2,THBS1,PARK7,DAG1,CGNL1,ITGA3,APOE,NDRG2,ITGB1,PTTG1IP,VDAC2
M1/Control	Up	GO: Biological Process	GO:0030168	platelet activation		3.322e-05	0.1059	0.001471	0.01272	6	166	CFH,MYL9,CD9,ACTN1,APOE,ITGB3
M1/Control	Up	GO: Biological Process	GO:2000146	negative regulation of cell motility		3.513e-05	0.112	0.001535	0.01327	9	444	TPM1,THBS1,THY1,PTPRM,BST2,SULF1,PARK7,DAG1,APOE
M1/Control	Up	GO: Biological Process	GO:0007517	muscle organ development		3.92e-05	0.125	0.001683	0.01455	10	564	TPM1,BMP2,MYL6,TCF21,DSP,EFEMP2,LRP2,DAG1,ACTN1,ITGB1
M1/Control	Up	GO: Biological Process	GO:1904706	negative regulation of vascular associated smooth muscle cell proliferation		3.959e-05	0.1263	0.001683	0.01455	4	52	TPM1,PARK7,EFEMP2,NDRG2
M1/Control	Up	GO: Biological Process	GO:0048858	cell projection morphogenesis		4.148e-05	0.1323	0.00174	0.01505	13	958	S100A6,MYH10,THY1,THSD7A,PTPRM,LRP2,DAG1,MACF1,APLP2,APOE,ITGB1,ITGB3,PLXNB1
M1/Control	Up	GO: Biological Process	GO:1901135	carbohydrate derivative metabolic process		4.331e-05	0.1381	0.001794	0.01551	15	1256	CFH,GLYAT,ATP5PF,BMP2,ATP5IF1,NFE2L1,SULF1,PARK7,DAD1,AKR1A1,ITM2B,GNS,ATP5F1A,NDUFS5,ITIH5
M1/Control	Up	GO: Biological Process	GO:0110095	cellular detoxification of aldehyde		4.405e-05	0.1405	0.001801	0.01557	3	19	ESD,PARK7,AKR1A1
M1/Control	Up	GO: Biological Process	GO:0060537	muscle tissue development		4.519e-05	0.1441	0.001824	0.01577	11	697	TPM1,BMP2,MYH10,MYL6,TCF21,DSP,EFEMP2,LRP2,DAG1,ACTN1,ITGB1
M1/Control	Up	GO: Cellular Component	GO:0097517	contractile actin filament bundle		2.262e-05	0.008755	0.0004148	0.002711	5	92	TPM1,MYH10,MYL9,ACTN1,MYL12B
M1/Control	Up	GO: Cellular Component	GO:0001725	stress fiber		2.262e-05	0.008755	0.0004148	0.002711	5	92	TPM1,MYH10,MYL9,ACTN1,MYL12B
M1/Control	Up	GO: Cellular Component	GO:0031091	platelet alpha granule		2.384e-05	0.009226	0.0004148	0.002711	5	93	THBS1,CD9,APLP2,ACTN1,ITGB3
M1/Control	Up	GO: Cellular Component	GO:0005925	focal adhesion		2.811e-05	0.01088	0.0004533	0.002963	9	430	THY1,CD9,DAG1,CD151,ACTN1,ITGA3,ITGAV,ITGB1,ITGB3
M1/Control	Up	GO: Biological Process	GO:0010648	negative regulation of cell communication		4.649e-05	0.1483	0.00183	0.01582	18	1747	BMP2,THBS1,THY1,TCF21,SLC25A6,SULF1,PARK7,FRZB,LRP2,DAG1,CGNL1,ITGA3,APOE,ITGAV,NDRG2,ITGB1,PTTG1IP,VDAC2
M1/Control	Up	GO: Biological Process	GO:0043542	endothelial cell migration		4.601e-05	0.1467	0.00183	0.01582	8	354	THBS1,THSD7A,PTPRM,APOE,ITGAV,ITGB1,ITGB3,ATP5F1A
M1/Control	Up	GO: Biological Process	GO:0023057	negative regulation of signaling		4.791e-05	0.1528	0.001863	0.01611	18	1751	BMP2,THBS1,THY1,TCF21,SLC25A6,SULF1,PARK7,FRZB,LRP2,DAG1,CGNL1,ITGA3,APOE,ITGAV,NDRG2,ITGB1,PTTG1IP,VDAC2
M1/Control	Up	GO: Biological Process	GO:0098609	cell-cell adhesion		4.867e-05	0.1552	0.00187	0.01617	14	1118	CFH,BMP2,THBS1,THY1,MYL9,CD9,PTPRM,DSP,ACTN1,ITGA3,ITGAV,ITGB1,ITGB3,TNFRSF21
M1/Control	Up	GO: Biological Process	GO:0060415	muscle tissue morphogenesis		5.043e-05	0.1608	0.001914	0.01655	5	109	TPM1,BMP2,DSP,EFEMP2,LRP2
M1/Control	Up	GO: Biological Process	GO:0001667	ameboidal-type cell migration		5.271e-05	0.1681	0.001978	0.0171	11	709	BMP2,THBS1,THSD7A,PTPRM,MACF1,ITGA3,APOE,ITGAV,ITGB1,ITGB3,ATP5F1A
M1/Control	Up	GO: Biological Process	GO:0032990	cell part morphogenesis		5.403e-05	0.1723	0.002004	0.01732	13	983	S100A6,MYH10,THY1,THSD7A,PTPRM,LRP2,DAG1,MACF1,APLP2,APOE,ITGB1,ITGB3,PLXNB1
M1/Control	Up	GO: Biological Process	GO:0098754	detoxification		5.726e-05	0.1826	0.002099	0.01814	6	183	ESD,PARK7,SELENOF,PRDX1,AKR1A1,APOE
M1/Control	Up	GO: Biological Process	GO:0097435	supramolecular fiber organization		5.93e-05	0.1891	0.002149	0.01858	13	992	TPM1,FMNL3,MYH10,MYL9,DSP,PARK7,EFEMP2,GAS2,ACTN1,CGNL1,APOE,ITGB1,CDC42EP3
M1/Control	Up	GO: Biological Process	GO:0046185	aldehyde catabolic process		6.014e-05	0.1918	0.002155	0.01863	3	21	ESD,PARK7,AKR1A1
M1/Control	Up	GO: Biological Process	GO:0051130	positive regulation of cellular component organization		6.583e-05	0.2099	0.002282	0.01973	15	1303	TPM1,BMP2,ATP5IF1,THY1,PARK7,EFEMP2,LRP2,DAG1,MACF1,CD151,ITGA3,APOE,ITGB1,CDC42EP3,PLXNB1
M1/Control	Up	GO: Biological Process	GO:0040013	negative regulation of locomotion		6.52e-05	0.2079	0.002282	0.01973	9	481	TPM1,THBS1,THY1,PTPRM,BST2,SULF1,PARK7,DAG1,APOE
M1/Control	Up	GO: Biological Process	GO:0007009	plasma membrane organization		6.456e-05	0.2059	0.002282	0.01973	6	187	MYOF,MYH10,NDRG1,CD9,DAG1,ITGA3
M1/Control	Up	GO: Biological Process	GO:0009636	response to toxic substance		7.153e-05	0.2281	0.002417	0.0209	8	377	GLYAT,SLC22A8,ESD,PARK7,SELENOF,PRDX1,AKR1A1,APOE
M1/Control	Up	GO: Biological Process	GO:0007596	blood coagulation		7.201e-05	0.2296	0.002417	0.0209	7	278	CFH,THBS1,MYL9,CD9,ACTN1,APOE,ITGB3
M1/Control	Up	GO: Biological Process	GO:0048644	muscle organ morphogenesis		7.069e-05	0.2254	0.002417	0.0209	5	117	TPM1,BMP2,DSP,EFEMP2,LRP2
M1/Control	Up	GO: Cellular Component	GO:0031012	extracellular matrix		3.633e-05	0.01406	0.000455	0.002974	11	678	S100A6,THBS1,IGFBP7,SULF1,EFEMP2,DAG1,CD151,BCAM,APOE,ITGB1,ITIH5
M1/Control	Up	GO: Cellular Component	GO:0030312	external encapsulating structure		3.732e-05	0.01444	0.000455	0.002974	11	680	S100A6,THBS1,IGFBP7,SULF1,EFEMP2,DAG1,CD151,BCAM,APOE,ITGB1,ITIH5
M1/M0	Up	GO: Biological Process	GO:0060429	epithelium development		5.045e-07	0.001075	8.959e-05	0.0007384	12	1979	COL4A1,FLNA,COL18A1,GJA5,HEG1,CTNNB1,IGFBP7,ZFP36L1,ENG,ITGB1,VCAM1,MSN
M1/Control	Up	GO: Molecular Function	GO:0005520	insulin-like growth factor binding		4.516e-06	0.00196	0.0002079	0.001383	4	29	IGFBP7,LRP2,ITGAV,ITGB3
M1/Control	Up	GO: Molecular Function	GO:0051920	peroxiredoxin activity		4.558e-06	0.001978	0.0002079	0.001383	3	9	PARK7,SELENOF,PRDX1
M1/Control	Up	GO: Biological Process	GO:0001704	formation of primary germ layer		7.47e-05	0.2382	0.002482	0.02145	6	192	BMP2,MACF1,ITGA3,ITGAV,ITGB1,ITGB3
M1/Control	Up	GO: Biological Process	GO:0001707	mesoderm formation		7.662e-05	0.2443	0.002519	0.02178	5	119	BMP2,MACF1,ITGA3,ITGB1,ITGB3
M1/Control	Up	GO: Biological Process	GO:0048667	cell morphogenesis involved in neuron differentiation		8.277e-05	0.264	0.002666	0.02305	12	882	S100A6,MYH10,THY1,THSD7A,PTPRM,LRP2,DAG1,MACF1,APLP2,APOE,ITGB1,PLXNB1
M1/Control	Up	GO: Biological Process	GO:0007599	hemostasis		8.23e-05	0.2625	0.002666	0.02305	7	284	CFH,THBS1,MYL9,CD9,ACTN1,APOE,ITGB3
M1/Control	Up	GO: Biological Process	GO:0050817	coagulation		8.413e-05	0.2683	0.002683	0.02319	7	285	CFH,THBS1,MYL9,CD9,ACTN1,APOE,ITGB3
M1/Control	Up	GO: Biological Process	GO:0048333	mesodermal cell differentiation		8.988e-05	0.2866	0.002838	0.02453	4	64	BMP2,ITGA3,ITGB1,ITGB3
M1/Control	Up	GO: Biological Process	GO:0071397	cellular response to cholesterol		9.081e-05	0.2896	0.002839	0.02454	3	24	NFE2L1,DAG1,APOE
M1/Control	Up	GO: Biological Process	GO:0030198	extracellular matrix organization		9.717e-05	0.3099	0.00298	0.02576	8	394	BMP2,SULF1,EFEMP2,GAS2,DAG1,APLP2,ITGB1,ITGB3
M1/Control	Up	GO: Biological Process	GO:0032835	glomerulus development		9.673e-05	0.3085	0.00298	0.02576	5	125	CFH,THSD7A,TCF21,SULF1,ITGB3
M1/Control	Up	GO: Biological Process	GO:0043062	extracellular structure organization		9.889e-05	0.3154	0.003003	0.02596	8	395	BMP2,SULF1,EFEMP2,GAS2,DAG1,APLP2,ITGB1,ITGB3
M1/Control	Up	GO: Biological Process	GO:0045229	external encapsulating structure organization		0.0001042	0.3323	0.003135	0.0271	8	398	BMP2,SULF1,EFEMP2,GAS2,DAG1,APLP2,ITGB1,ITGB3
M1/Control	Up	GO: Biological Process	GO:0030239	myofibril assembly		0.0001082	0.345	0.003224	0.02787	5	128	TPM1,MYH10,MYL9,ACTN1,ITGB1
M1/Control	Up	GO: Biological Process	GO:0040007	growth		0.000111	0.3541	0.003279	0.02835	16	1528	THBS1,MYH10,KLK6,THSD7A,CD9,IGFBP7,BST2,FRZB,GAS2,DAG1,MACF1,APOE,ITGAV,ITGB1,PLXNB1,VDAC2
M1/Control	Up	GO: Biological Process	GO:0048332	mesoderm morphogenesis		0.0001122	0.3579	0.003283	0.02838	5	129	BMP2,MACF1,ITGA3,ITGB1,ITGB3
M1/Control	Up	GO: Biological Process	GO:0034329	cell junction assembly		0.0001214	0.3873	0.003521	0.03044	9	522	THBS1,THY1,CD9,MACF1,ACTN1,ITGAV,ITGB1,ITGB3,PLXNB1
M1/Control	Up	GO: Biological Process	GO:0010763	positive regulation of fibroblast migration		0.0001302	0.4152	0.00374	0.03234	3	27	THBS1,ITGB1,ITGB3
M1/Control	Up	GO: Biological Process	GO:0050748	negative regulation of lipoprotein metabolic process		0.0001318	0.4204	0.003754	0.03245	2	5	ITGAV,ITGB3
M1/Control	Up	GO: Biological Process	GO:0048812	neuron projection morphogenesis		0.0001392	0.4439	0.003928	0.03396	12	932	S100A6,MYH10,THY1,THSD7A,PTPRM,LRP2,DAG1,MACF1,APLP2,APOE,ITGB1,PLXNB1
M1/Control	Up	GO: Biological Process	GO:0014902	myotube differentiation		0.0001426	0.4546	0.003953	0.03418	6	216	SORT1,MYOF,CD9,DAG1,ACTN1,ITGB1
M1/Control	Up	GO: Biological Process	GO:0001954	positive regulation of cell-matrix adhesion		0.0001423	0.4539	0.003953	0.03418	4	72	THY1,EFEMP2,DAG1,ITGB3
M1/Control	Up	GO: Biological Process	GO:1903053	regulation of extracellular matrix organization		0.0001502	0.4789	0.004128	0.03569	4	73	BMP2,EFEMP2,DAG1,ITGB3
M1/Control	Up	GO: Biological Process	GO:0031175	neuron projection development		0.0001552	0.495	0.004175	0.03609	15	1407	S100A6,MYH10,KLK6,THY1,THSD7A,PTPRM,LRP2,DAG1,MACF1,APLP2,ITGA3,APOE,ITGB1,TNFRSF21,PLXNB1
M1/Control	Up	GO: Cellular Component	GO:0030055	cell-substrate junction		3.485e-05	0.01349	0.000455	0.002974	9	442	THY1,CD9,DAG1,CD151,ACTN1,ITGA3,ITGAV,ITGB1,ITGB3
M1/Control	Up	GO: Cellular Component	GO:0030667	secretory granule membrane		3.057e-05	0.01183	0.000455	0.002974	8	333	CD9,DSP,BST2,APLP2,LAMP2,ACTN1,ITGAV,ITGB3
M1/Control	Up	GO: Cellular Component	GO:0032432	actin filament bundle		3.724e-05	0.01441	0.000455	0.002974	5	102	TPM1,MYH10,MYL9,ACTN1,MYL12B
M1/Control	Up	GO: Cellular Component	GO:0042641	actomyosin		3.902e-05	0.0151	0.000455	0.002974	5	103	TPM1,MYH10,MYL9,ACTN1,MYL12B
M1/Control	Up	GO: Cellular Component	GO:0031092	platelet alpha granule membrane		3.136e-05	0.01214	0.000455	0.002974	3	17	CD9,APLP2,ITGB3
M1/Control	Up	GO: Cellular Component	GO:0035866	alphav-beta3 integrin-PKCalpha complex		3.997e-05	0.01547	0.000455	0.002974	2	3	ITGAV,ITGB3
M1/Control	Up	GO: Cellular Component	GO:0035868	alphav-beta3 integrin-HMGB1 complex		3.997e-05	0.01547	0.000455	0.002974	2	3	ITGAV,ITGB3
M1/M0	Up	GO: Molecular Function	GO:0005201	extracellular matrix structural constituent		2.291e-09	4.787e-07	4.787e-07	2.835e-06	7	195	COL4A1,HSPG2,COL18A1,IGFBP7,ECM1,ENG,BGN
M1/M0	Up	GO: Molecular Function	GO:0005198	structural molecule activity		4.863e-07	0.0001016	5.081e-05	0.0003009	9	892	COL4A1,HSPG2,COL18A1,IGFBP7,ECM1,ENG,H4C5,BGN,MSN
M1/M0	Up	GO: Biological Process	GO:0001569	branching involved in blood vessel morphogenesis		6.037e-07	0.001286	9.896e-05	0.0008156	4	59	COL4A1,CTNNB1,IGFBP7,ENG
M1/M0	Up	GO: Biological Process	GO:0001886	endothelial cell morphogenesis		1.307e-06	0.002785	0.000199	0.00164	3	19	COL18A1,HEG1,ENG
M1/M0	Up	GO: Biological Process	GO:0030855	epithelial cell differentiation		1.407e-06	0.002998	0.0001999	0.001648	9	1051	COL4A1,FLNA,COL18A1,HEG1,CTNNB1,ZFP36L1,ENG,ITGB1,MSN
M1/M0	Up	GO: Biological Process	GO:0007507	heart development		1.934e-06	0.004121	0.0002575	0.002123	9	1092	HSPG2,FLNA,GJA5,HEG1,CTNNB1,ZFP36L1,ENG,ITGB1,VCAM1
M1/M0	Up	GO: Biological Process	GO:0098609	cell-cell adhesion		2.35e-06	0.005007	0.0002901	0.002391	9	1118	HSPG2,FLNA,CD81,CTNNB1,ZFP36L1,ITGB1,VCAM1,LRRC32,MSN
M1/M0	Up	GO: Biological Process	GO:0045446	endothelial cell differentiation		2.451e-06	0.005222	0.0002901	0.002391	5	193	COL18A1,HEG1,CTNNB1,ENG,MSN
M1/M0	Up	GO: Biological Process	GO:0002064	epithelial cell development		2.726e-06	0.005809	0.0003058	0.00252	6	360	FLNA,COL18A1,HEG1,ENG,ITGB1,MSN
M1/M0	Up	GO: Biological Process	GO:0048738	cardiac muscle tissue development		3.557e-06	0.007579	0.000379	0.003123	6	377	HSPG2,GJA5,HEG1,CTNNB1,ENG,ITGB1
M1/M0	Up	GO: Biological Process	GO:0014706	striated muscle tissue development		4.927e-06	0.0105	0.0004773	0.003934	6	399	HSPG2,GJA5,HEG1,CTNNB1,ENG,ITGB1
M1/M0	Up	GO: Biological Process	GO:0001885	endothelial cell development		4.841e-06	0.01032	0.0004773	0.003934	4	99	COL18A1,HEG1,ENG,MSN
M1/M0	Up	GO: Biological Process	GO:0022603	regulation of anatomical structure morphogenesis		7.325e-06	0.01561	0.0006786	0.005593	9	1284	HSPG2,FLNA,TCF4,CTNNB1,ECM1,ENG,ITGB1,SGK1,MSN
M1/M0	Up	GO: Cellular Component	GO:0031012	extracellular matrix		3.147e-08	7.27e-06	3.728e-06	2.245e-05	9	678	COL4A1,S100A6,HSPG2,COL18A1,IGFBP7,ECM1,ITGB1,LRRC32,BGN
M1/M0	Up	GO: Cellular Component	GO:0030312	external encapsulating structure		3.228e-08	7.457e-06	3.728e-06	2.245e-05	9	680	COL4A1,S100A6,HSPG2,COL18A1,IGFBP7,ECM1,ITGB1,LRRC32,BGN
M1/M0	Up	GO: Cellular Component	GO:0070161	anchoring junction		1.517e-05	0.003504	0.0003504	0.00211	9	1419	HSPG2,FLNA,GJA5,CD81,HEG1,CTNNB1,ENG,ITGB1,MSN
M1/Control	Up	GO: Biological Process	GO:0006066	alcohol metabolic process		0.0001558	0.4968	0.004175	0.03609	8	422	BMP2,MYOF,NFE2L1,PARK7,LRP2,APLP2,AKR1A1,APOE
M1/Control	Up	GO: Biological Process	GO:0055002	striated muscle cell development		0.0001541	0.4913	0.004175	0.03609	5	138	TPM1,MYH10,MYL9,ACTN1,ITGB1
M1/Control	Up	GO: Biological Process	GO:0007229	integrin-mediated signaling pathway		0.0001593	0.5082	0.004235	0.03661	5	139	THY1,ITGA3,ITGAV,ITGB1,ITGB3
M1/Control	Up	GO: Biological Process	GO:0036315	cellular response to sterol		0.0001618	0.5159	0.004264	0.03686	3	29	NFE2L1,DAG1,APOE
M1/Control	Up	GO: Biological Process	GO:0120039	plasma membrane bounded cell projection morphogenesis		0.0001664	0.5306	0.004349	0.0376	12	950	S100A6,MYH10,THY1,THSD7A,PTPRM,LRP2,DAG1,MACF1,APLP2,APOE,ITGB1,PLXNB1
M1/Control	Up	GO: Biological Process	GO:0050680	negative regulation of epithelial cell proliferation		0.0001867	0.5954	0.00484	0.04184	6	227	THBS1,ATP5IF1,PTPRM,SULF1,APOE,ATP5F1A
M1/Control	Up	GO: Biological Process	GO:0010720	positive regulation of cell development		0.000207	0.6602	0.005324	0.04603	8	440	BMP2,LRP2,DAG1,MACF1,APOE,ITGB1,ITGB3,PLXNB1
M1/Control	Up	GO: Biological Process	GO:0051346	negative regulation of hydrolase activity		0.0002135	0.6808	0.005446	0.04708	8	442	SORT1,THBS1,ATP5IF1,BST2,PARK7,LRP2,APLP2,ITIH5
M1/Control	Up	GO: Biological Process	GO:0099173	postsynapse organization		0.0002251	0.7178	0.005697	0.04925	6	235	MYH10,NDRG1,ACTN1,ITGA3,APOE,NDRG2
M1/Control	Up	GO: Biological Process	GO:0060840	artery development		0.0002272	0.7247	0.005706	0.04933	5	150	MYH10,TCF21,EFEMP2,LRP2,APOE
M1/Control	Up	GO: Biological Process	GO:0001775	cell activation		0.0002395	0.7638	0.005876	0.05079	15	1464	CFH,THBS1,NDRG1,THY1,MYL9,CD9,BST2,PRDX1,CD151,ACTN1,APOE,ITGAV,ITGB1,ITGB3,TNFRSF21
M1/Control	Up	GO: Biological Process	GO:0110096	cellular response to aldehyde		0.000239	0.7623	0.005876	0.05079	3	33	ESD,PARK7,AKR1A1
M1/Control	Up	GO: Biological Process	GO:1903055	positive regulation of extracellular matrix organization		0.000239	0.7623	0.005876	0.05079	3	33	BMP2,EFEMP2,DAG1
M1/Control	Up	GO: Biological Process	GO:0061024	membrane organization		0.0002794	0.8911	0.006676	0.05772	12	1005	MYOF,THBS1,MYH10,ATP5IF1,NDRG1,CD9,SLC25A6,DAG1,ITGA3,APOE,ITGB1,VDAC2
M1/Control	Up	GO: Biological Process	GO:0060284	regulation of cell development		0.0002809	0.8957	0.006676	0.05772	10	717	BMP2,THY1,FRZB,LRP2,DAG1,MACF1,APOE,ITGB1,ITGB3,PLXNB1
M1/Control	Up	GO: Biological Process	GO:0050769	positive regulation of neurogenesis		0.0002823	0.9003	0.006676	0.05772	7	347	BMP2,LRP2,DAG1,MACF1,APOE,ITGB1,PLXNB1
M1/Control	Up	GO: Biological Process	GO:0006081	cellular aldehyde metabolic process		0.0002826	0.9013	0.006676	0.05772	4	86	BMP2,ESD,PARK7,AKR1A1
M1/Control	Up	GO: Biological Process	GO:0038027	apolipoprotein A-I-mediated signaling pathway		0.0002755	0.8787	0.006676	0.05772	2	7	ITGAV,ITGB3
M1/Control	Up	GO: Biological Process	GO:0045785	positive regulation of cell adhesion		0.0002945	0.9393	0.006906	0.05971	9	588	TPM1,THBS1,THY1,EFEMP2,DAG1,ITGA3,ITGAV,ITGB1,ITGB3
M1/Control	Up	GO: Biological Process	GO:0048589	developmental growth		0.0003005	0.9583	0.006995	0.06047	13	1168	THBS1,MYH10,KLK6,THSD7A,CD9,GAS2,DAG1,MACF1,APOE,ITGAV,ITGB1,PLXNB1,VDAC2
M1/Control	Up	GO: Biological Process	GO:0048666	neuron development		0.0003079	0.9818	0.007114	0.0615	16	1670	CFH,S100A6,MYH10,KLK6,THY1,THSD7A,PTPRM,LRP2,DAG1,MACF1,APLP2,ITGA3,APOE,ITGB1,TNFRSF21,PLXNB1
M1/Control	Up	GO: Biological Process	GO:0071731	response to nitric oxide		0.0003104	0.9897	0.00712	0.06155	3	36	THBS1,ITGAV,ATP5F1A
M1/Control	Up	GO: Biological Process	GO:0050808	synapse organization		0.0003134	0.9994	0.007139	0.06171	9	593	MYH10,NDRG1,DAG1,ACTN1,ITGA3,APOE,NDRG2,ITGB1,PLXNB1
M1/Control	Up	GO: Biological Process	GO:0055008	cardiac muscle tissue morphogenesis		0.0003223	1	0.007289	0.06301	4	89	TPM1,BMP2,DSP,LRP2
M1/Control	Up	GO: Biological Process	GO:0010632	regulation of epithelial cell migration		0.0003295	1	0.0074	0.06398	7	356	THBS1,PTPRM,MACF1,ITGA3,APOE,ITGB3,ATP5F1A
M1/Control	Up	GO: Cellular Component	GO:0034683	integrin alphav-beta3 complex		3.997e-05	0.01547	0.000455	0.002974	2	3	ITGAV,ITGB3
M1/Control	Up	GO: Cellular Component	GO:0015629	actin cytoskeleton		4.286e-05	0.01659	0.0004739	0.003098	10	568	TPM1,MYH10,MYL6,MYL9,GAS2,MACF1,ACTN1,CGNL1,MYL12B,CDC42EP3
M1/Control	Up	GO: Cellular Component	GO:0032587	ruffle membrane		4.479e-05	0.01733	0.0004815	0.003148	5	106	TPM1,MACF1,ITGAV,ITGB1,ITGB3
M1/Control	Up	GO: Cellular Component	GO:0098636	protein complex involved in cell adhesion		4.655e-05	0.01802	0.0004869	0.003183	4	54	ITGA3,ITGAV,ITGB1,ITGB3
M1/Control	Up	GO: Cellular Component	GO:0031527	filopodium membrane		6.069e-05	0.02349	0.0006181	0.00404	3	21	ITGA3,ITGAV,ITGB3
M1/M0	Up	GO: Biological Process	GO:0071363	cellular response to growth factor stimulus		7.993e-06	0.01703	0.0007097	0.005849	8	963	TCF4,GJA5,CTNNB1,ZFP36L1,ENG,ITGB1,VCAM1,LRRC32
M1/M0	Up	GO: Biological Process	GO:0060537	muscle tissue development		9.927e-06	0.02115	0.0008136	0.006706	7	697	HSPG2,GJA5,HEG1,CTNNB1,RCAN1,ENG,ITGB1
M1/M0	Up	GO: Biological Process	GO:0045216	cell-cell junction organization		9.711e-06	0.02069	0.0008136	0.006706	5	256	FLNA,GJA5,HEG1,CTNNB1,ITGB1
M1/M0	Up	GO: Biological Process	GO:0070848	response to growth factor		1.101e-05	0.02346	0.0008689	0.007162	8	1006	TCF4,GJA5,CTNNB1,ZFP36L1,ENG,ITGB1,VCAM1,LRRC32
M1/M0	Up	GO: Biological Process	GO:0045765	regulation of angiogenesis		1.167e-05	0.02486	0.0008879	0.007318	6	464	HSPG2,TCF4,CTNNB1,ECM1,ENG,ITGB1
M1/M0	Up	GO: Biological Process	GO:1901342	regulation of vasculature development		1.349e-05	0.02874	0.0008981	0.007402	6	476	HSPG2,TCF4,CTNNB1,ECM1,ENG,ITGB1
M1/M0	Up	GO: Biological Process	GO:0003209	cardiac atrium morphogenesis		1.312e-05	0.02795	0.0008981	0.007402	3	40	GJA5,HEG1,ENG
M1/M0	Up	GO: Biological Process	GO:0022614	membrane to membrane docking		1.283e-05	0.02734	0.0008981	0.007402	2	5	VCAM1,MSN
M1/M0	Up	GO: Biological Process	GO:0021943	formation of radial glial scaffolds		1.283e-05	0.02734	0.0008981	0.007402	2	5	FLNA,ITGB1
M1/M0	Up	GO: Biological Process	GO:0061061	muscle structure development		1.443e-05	0.03075	0.0009319	0.00768	8	1044	HSPG2,CD81,HEG1,CTNNB1,RCAN1,ZFP36L1,ENG,ITGB1
M1/M0	Up	GO: Biological Process	GO:0000902	cell morphogenesis		1.609e-05	0.03429	0.0009903	0.008162	9	1415	S100A6,FLNA,COL18A1,HEG1,CTNNB1,ENG,ITGB1,SGK1,MSN
M1/M0	Up	GO: Biological Process	GO:0050900	leukocyte migration		1.626e-05	0.03466	0.0009903	0.008162	6	492	CD81,ECM1,ENG,ITGB1,VCAM1,MSN
M1/M0	Up	GO: Biological Process	GO:0040011	locomotion		1.77e-05	0.03772	0.001048	0.008635	10	1834	FLNA,COL18A1,CD81,RCAN1,ECM1,ENG,ITGB1,SGK1,VCAM1,MSN
M1/M0	Up	GO: Biological Process	GO:0000904	cell morphogenesis involved in differentiation		1.859e-05	0.03961	0.001071	0.008824	8	1081	S100A6,FLNA,COL18A1,HEG1,CTNNB1,ENG,ITGB1,SGK1
M1/M0	Up	GO: Biological Process	GO:0001775	cell activation		2.116e-05	0.04508	0.001156	0.009527	9	1464	FLNA,TCF4,CD81,CTNNB1,ZFP36L1,ITGB1,VCAM1,LRRC32,MSN
M1/M0	Up	GO: Biological Process	GO:0042098	T cell proliferation		2.087e-05	0.04447	0.001156	0.009527	5	300	CD81,CTNNB1,VCAM1,LRRC32,MSN
M1/M0	Up	GO: Biological Process	GO:0003230	cardiac atrium development		2.429e-05	0.05176	0.001294	0.01067	3	49	GJA5,HEG1,ENG
M1/M0	Up	GO: Biological Process	GO:0048729	tissue morphogenesis		2.595e-05	0.0553	0.001349	0.01112	8	1132	COL4A1,FLNA,HEG1,CTNNB1,IGFBP7,ENG,ITGB1,MSN
M1/M0	Up	GO: Biological Process	GO:0022009	central nervous system vasculogenesis		2.691e-05	0.05734	0.001365	0.01125	2	7	CTNNB1,ENG
M1/M0	Up	GO: Cellular Component	GO:0062023	collagen-containing extracellular matrix		9.656e-08	2.231e-05	7.435e-06	4.477e-05	8	541	COL4A1,S100A6,HSPG2,COL18A1,IGFBP7,ECM1,ITGB1,BGN
M1/Control	Up	GO: Molecular Function	GO:0031994	insulin-like growth factor I binding		1.535e-05	0.006661	0.0006055	0.004028	3	13	LRP2,ITGAV,ITGB3
M1/Control	Up	GO: Molecular Function	GO:0008307	structural constituent of muscle		2.47e-05	0.01072	0.0008934	0.005942	4	44	TPM1,MYL6,MYL9,DAG1
M1/Control	Up	GO: Biological Process	GO:0048598	embryonic morphogenesis		0.0003454	1	0.007702	0.06659	13	1185	CNBP,BMP2,MYH10,TCF21,SULF1,FRZB,LRP2,DAG1,MACF1,ITGA3,ITGAV,ITGB1,ITGB3
M1/Control	Up	GO: Biological Process	GO:0033627	cell adhesion mediated by integrin		0.0003508	1	0.007769	0.06717	4	91	ITGA3,ITGAV,ITGB1,ITGB3
M1/Control	Up	GO: Biological Process	GO:0098810	neurotransmitter reuptake		0.0003941	1	0.008668	0.07493	3	39	PARK7,ITGB1,ITGB3
M1/Control	Up	GO: Biological Process	GO:2000026	regulation of multicellular organismal development		0.0004521	1	0.009841	0.08507	17	1908	BMP2,THBS1,NDRG1,THY1,PTPRM,NFE2L1,SULF1,H4C5,FRZB,LRP2,DAG1,MACF1,APOE,ITGB1,ITGB3,TNFRSF21,PLXNB1
M1/Control	Up	GO: Biological Process	GO:0009887	animal organ morphogenesis		0.0004536	1	0.009841	0.08507	16	1729	TPM1,CFH,CNBP,BMP2,THBS1,THY1,TCF21,PTPRM,DSP,SULF1,CDIPT,FRZB,EFEMP2,LRP2,DAG1,ITGAV
M1/Control	Up	GO: Biological Process	GO:0055094	response to lipoprotein particle		0.0004573	1	0.009854	0.08518	3	41	CD9,APOE,ITGB1
M1/Control	Up	GO: Biological Process	GO:0050673	epithelial cell proliferation		0.0004701	1	0.009928	0.08582	9	627	BMP2,THBS1,ATP5IF1,PTPRM,SULF1,APOE,ITGAV,ITGB3,ATP5F1A
M1/Control	Up	GO: Biological Process	GO:1905598	negative regulation of low-density lipoprotein receptor activity		0.0004701	1	0.009928	0.08582	2	9	ITGAV,ITGB3
M1/Control	Up	GO: Biological Process	GO:0019249	lactate biosynthetic process		0.0004701	1	0.009928	0.08582	2	9	PARK7,LDHB
M1/Control	Up	GO: Biological Process	GO:0097345	mitochondrial outer membrane permeabilization		0.0005266	1	0.01105	0.09552	3	43	ATP5IF1,SLC25A6,VDAC2
M1/Control	Up	GO: Biological Process	GO:0043086	negative regulation of catalytic activity		0.0005512	1	0.01149	0.09931	11	929	SORT1,BMP2,THBS1,ATP5IF1,THY1,BST2,PARK7,LRP2,APLP2,APOE,ITIH5
M1/Control	Up	GO: Biological Process	GO:0070723	response to cholesterol		0.0005637	1	0.01167	0.1009	3	44	NFE2L1,DAG1,APOE
M1/Control	Up	GO: Biological Process	GO:0009410	response to xenobiotic stimulus		0.0005725	1	0.01178	0.1018	10	785	SORT1,GLYAT,THBS1,PTPRM,PARK7,DAD1,LRP2,ITGA3,ITGB1,ITGB3
M1/Control	Up	GO: Biological Process	GO:0051960	regulation of nervous system development		0.0005762	1	0.01178	0.1018	9	645	BMP2,THY1,LRP2,DAG1,MACF1,APOE,ITGB1,TNFRSF21,PLXNB1
M1/Control	Up	GO: Biological Process	GO:1901615	organic hydroxy compound metabolic process		0.0005892	1	0.01182	0.1022	9	647	BMP2,MYOF,NFE2L1,PARK7,LRP2,APLP2,AKR1A1,APOE,LDHB
M1/Control	Up	GO: Biological Process	GO:0070487	monocyte aggregation		0.0005862	1	0.01182	0.1022	2	10	CFH,THBS1
M1/Control	Up	GO: Biological Process	GO:0003223	ventricular compact myocardium morphogenesis		0.0005862	1	0.01182	0.1022	2	10	DSP,LRP2
M1/Control	Up	GO: Biological Process	GO:0030100	regulation of endocytosis		0.0005933	1	0.01183	0.1022	6	282	LRP2,CD151,APOE,ITGAV,ITGB1,ITGB3
M1/Control	Up	GO: Biological Process	GO:0007015	actin filament organization		0.0006063	1	0.01201	0.1038	8	517	TPM1,FMNL3,MYH10,GAS2,ACTN1,CGNL1,ITGB1,CDC42EP3
M1/Control	Up	GO: Cellular Component	GO:0035867	alphav-beta3 integrin-IGF-1-IGF1R complex		7.976e-05	0.03087	0.0007915	0.005174	2	4	ITGAV,ITGB3
M1/Control	Up	GO: Cellular Component	GO:0030175	filopodium		9.818e-05	0.038	0.0009499	0.006209	5	125	DAG1,ITGA3,ITGAV,ITGB1,ITGB3
M1/Control	Up	GO: Cellular Component	GO:0031256	leading edge membrane		0.0001212	0.04692	0.001144	0.00748	6	209	TPM1,THY1,MACF1,ITGAV,ITGB1,ITGB3
M1/Control	Up	GO: Cellular Component	GO:0099503	secretory vesicle		0.0001427	0.05524	0.001315	0.008597	14	1232	THBS1,KLK6,CD9,DSP,BST2,APLP2,LAMP2,ACTN1,ITGAV,RAB2A,ITGB1,ITGB3,GNS,VDAC2
M1/Control	Up	GO: Cellular Component	GO:0031253	cell projection membrane		0.0001755	0.06793	0.00158	0.01033	8	428	TPM1,THY1,LRP2,MACF1,ITGA3,ITGAV,ITGB1,ITGB3
M1/Control	Up	GO: Cellular Component	GO:0005788	endoplasmic reticulum lumen		0.0002326	0.09004	0.002046	0.01338	7	335	THBS1,IGFBP7,ESD,SELENOF,DAG1,APLP2,APOE
M1/Control	Up	GO: Cellular Component	GO:0005911	cell-cell junction		0.0003096	0.1198	0.002663	0.01741	9	590	NDRG1,PTPRM,DSP,PARK7,DAG1,ACTN1,CGNL1,ITGB1,ITGB3
M1/Control	Up	GO: Cellular Component	GO:0099512	supramolecular fiber		0.0003217	0.1245	0.002706	0.01769	13	1172	TPM1,GLYAT,MYH10,NDRG1,MYL9,DSP,EFEMP2,GAS2,DAG1,MACF1,ACTN1,APOE,MYL12B
M1/Control	Up	GO: Cellular Component	GO:0045202	synapse		0.0003504	0.1356	0.002768	0.01809	16	1683	MYH10,NDRG1,SLC12A4,PARK7,GLS,DAG1,MACF1,AKR1A1,ACTN1,ITGA3,APOE,RAB2A,NDRG2,ITGB1,ITGB3,VDAC2
M1/Control	Up	GO: Cellular Component	GO:0099081	supramolecular polymer		0.0003462	0.134	0.002768	0.01809	13	1181	TPM1,GLYAT,MYH10,NDRG1,MYL9,DSP,EFEMP2,GAS2,DAG1,MACF1,ACTN1,APOE,MYL12B
M1/Control	Down	GO: Biological Process	GO:0033993	response to lipid		1.595e-05	0.01844	0.002305	0.01759	7	1567	EGR1,FOS,ZFP36,DUSP1,REN,CEBPB,NR4A1
M1/Control	Down	GO: Biological Process	GO:0042981	regulation of apoptotic process		5.608e-05	0.06483	0.004107	0.03134	7	1899	EGR1,ZFP36,ATF3,DUSP1,CEBPB,NR4A1,USP17L12
M1/Control	Down	GO: Biological Process	GO:0071495	cellular response to endogenous stimulus		5.685e-05	0.06572	0.004107	0.03134	7	1903	EGR1,FOS,ZFP36,DUSP1,REN,CEBPB,NR4A1
M1/Control	Down	GO: Biological Process	GO:0043067	regulation of programmed cell death		6.528e-05	0.07546	0.004439	0.03387	7	1944	EGR1,ZFP36,ATF3,DUSP1,CEBPB,NR4A1,USP17L12
M1/M0	Up	GO: Molecular Function	GO:0050839	cell adhesion molecule binding		4.742e-06	0.0009912	0.0003304	0.001957	7	600	HSPG2,FLNA,CD81,CTNNB1,ITGB1,VCAM1,MSN
M1/M0	Up	GO: Molecular Function	GO:0019838	growth factor binding		4.405e-05	0.009206	0.002302	0.01363	4	167	COL4A1,IGFBP7,ENG,LRRC32
M1/M0	Up	GO: Biological Process	GO:0003382	epithelial cell morphogenesis		2.907e-05	0.06195	0.001441	0.01187	3	52	COL18A1,HEG1,ENG
M1/M0	Up	GO: Biological Process	GO:0060348	bone development		3.342e-05	0.07123	0.001583	0.01305	5	331	HSPG2,FLNA,ECM1,ENG,BGN
M1/M0	Up	GO: Biological Process	GO:0001570	vasculogenesis		3.305e-05	0.07044	0.001583	0.01305	4	161	HEG1,CTNNB1,ZFP36L1,ENG
M1/M0	Up	GO: Biological Process	GO:0007517	muscle organ development		3.509e-05	0.07478	0.001626	0.0134	6	564	HSPG2,HEG1,CTNNB1,RCAN1,ENG,ITGB1
M1/M0	Up	GO: Biological Process	GO:0033993	response to lipid		3.639e-05	0.07756	0.00165	0.0136	9	1567	CTNNB1,IGFBP7,ZFP36L1,ENG,ITGB1,SGK1,VCAM1,PGRMC2,MSN
M1/M0	Up	GO: Biological Process	GO:0001501	skeletal system development		3.942e-05	0.08401	0.00175	0.01442	7	863	HSPG2,FLNA,GJA5,CTNNB1,ECM1,ENG,BGN
M1/M0	Up	GO: Biological Process	GO:0060341	regulation of cellular localization		4.239e-05	0.09033	0.001843	0.01519	8	1212	FLNA,GJA5,CD81,CTNNB1,ZFP36L1,ITGB1,SGK1,MSN
M1/M0	Up	GO: Biological Process	GO:0014070	response to organic cyclic compound		4.924e-05	0.1049	0.001874	0.01544	9	1628	FLNA,CTNNB1,IGFBP7,ZFP36L1,ENG,ITGB1,SGK1,PGRMC2,MSN
M1/M0	Up	GO: Biological Process	GO:0008284	positive regulation of cell population proliferation		4.876e-05	0.1039	0.001874	0.01544	8	1236	S100A6,FLNA,COL18A1,CD81,CTNNB1,ECM1,ITGB1,VCAM1
M1/M0	Up	GO: Biological Process	GO:0071407	cellular response to organic cyclic compound		4.563e-05	0.09723	0.001874	0.01544	7	883	FLNA,CTNNB1,ZFP36L1,ITGB1,SGK1,PGRMC2,MSN
M1/M0	Up	GO: Biological Process	GO:0003206	cardiac chamber morphogenesis		4.681e-05	0.09975	0.001874	0.01544	4	176	GJA5,HEG1,CTNNB1,ENG
M1/M0	Up	GO: Biological Process	GO:0003231	cardiac ventricle development		4.681e-05	0.09975	0.001874	0.01544	4	176	GJA5,HEG1,CTNNB1,ENG
M1/M0	Up	GO: Biological Process	GO:0007043	cell-cell junction assembly		4.785e-05	0.102	0.001874	0.01544	4	177	GJA5,HEG1,CTNNB1,ITGB1
M1/M0	Up	GO: Biological Process	GO:0097368	establishment of Sertoli cell barrier		4.606e-05	0.09816	0.001874	0.01544	2	9	FLNA,ITGB1
M1/M0	Up	GO: Biological Process	GO:0030334	regulation of cell migration		5.254e-05	0.112	0.00193	0.01591	8	1249	FLNA,COL18A1,CD81,ECM1,ENG,ITGB1,SGK1,MSN
M1/M0	Up	GO: Biological Process	GO:0055010	ventricular cardiac muscle tissue morphogenesis		5.18e-05	0.1104	0.00193	0.01591	3	63	HEG1,CTNNB1,ENG
M1/M0	Up	GO: Cellular Component	GO:0005925	focal adhesion		3.762e-07	8.69e-05	2.092e-05	0.000126	7	430	HSPG2,FLNA,CD81,CTNNB1,ENG,ITGB1,MSN
M1/M0	Up	GO: Cellular Component	GO:0030055	cell-substrate junction		4.528e-07	0.0001046	2.092e-05	0.000126	7	442	HSPG2,FLNA,CD81,CTNNB1,ENG,ITGB1,MSN
M1/M0	Up	GO: Cellular Component	GO:0005911	cell-cell junction		3.11e-06	0.0007184	0.0001197	0.000721	7	590	HSPG2,FLNA,GJA5,HEG1,CTNNB1,ITGB1,MSN
M1/M0	Up	GO: Cellular Component	GO:0009986	cell surface		0.0002606	0.06021	0.003345	0.02014	7	1178	HEG1,ENG,ITGB1,VCAM1,LRRC32,BGN,MSN
M1/M0	Up	GO: Cellular Component	GO:0005887	integral component of plasma membrane		0.004265	0.9851	0.02291	0.138	7	1893	HSPG2,FLNA,GJA5,CD81,ITGB1,VCAM1,LRRC32
M1/M0	Up	GO: Cellular Component	GO:0031226	intrinsic component of plasma membrane		0.005659	1	0.02643	0.1591	7	1992	HSPG2,FLNA,GJA5,CD81,ITGB1,VCAM1,LRRC32
M1/Control	Up	GO: Molecular Function	GO:0019838	growth factor binding		4.546e-05	0.01973	0.001518	0.01009	6	167	SORT1,THBS1,IGFBP7,LRP2,ITGAV,ITGB3
M1/Control	Up	GO: Molecular Function	GO:0005539	glycosaminoglycan binding		8.604e-05	0.03734	0.002238	0.01489	7	272	CFH,THBS1,SULF1,EFEMP2,APLP2,APOE,GNS
M1/Control	Up	GO: Molecular Function	GO:0002020	protease binding		7.331e-05	0.03182	0.002238	0.01489	6	182	PARK7,ITGA3,ITGAV,ITGB1,ITGB3,ATP5F1A
M1/Control	Up	GO: Molecular Function	GO:0043532	angiostatin binding		8.767e-05	0.03805	0.002238	0.01489	2	4	ATP5IF1,ATP5F1A
M1/Control	Up	GO: Molecular Function	GO:0008449	N-acetylglucosamine-6-sulfatase activity		8.767e-05	0.03805	0.002238	0.01489	2	4	SULF1,GNS
M1/Control	Up	GO: Molecular Function	GO:0005198	structural molecule activity		0.0001485	0.06446	0.002849	0.01895	12	892	TPM1,THBS1,MYL6,MYL9,IGFBP7,DSP,H4C5,EFEMP2,DAG1,MACF1,ACTN1,APOE
M1/Control	Up	GO: Biological Process	GO:2001234	negative regulation of apoptotic signaling pathway		0.0006271	1	0.01227	0.1061	6	285	THBS1,SLC25A6,PARK7,ITGAV,PTTG1IP,VDAC2
M1/Control	Up	GO: Biological Process	GO:0031032	actomyosin structure organization		0.0006271	1	0.01227	0.1061	6	285	TPM1,MYH10,MYL9,ACTN1,CGNL1,ITGB1
M1/Control	Up	GO: Biological Process	GO:0098657	import into cell		0.0006387	1	0.01227	0.1061	6	286	THBS1,SLC12A4,PARK7,LRP2,ITGB1,ITGB3
M1/Control	Up	GO: Biological Process	GO:0010951	negative regulation of endopeptidase activity		0.0006387	1	0.01227	0.1061	6	286	THBS1,BST2,PARK7,LRP2,APLP2,ITIH5
M1/Control	Up	GO: Biological Process	GO:0071711	basement membrane organization		0.0006427	1	0.01227	0.1061	3	46	GAS2,DAG1,ITGB1
M1/Control	Up	GO: Biological Process	GO:0071402	cellular response to lipoprotein particle stimulus		0.0006427	1	0.01227	0.1061	3	46	CD9,APOE,ITGB1
M1/Control	Up	GO: Biological Process	GO:0050678	regulation of epithelial cell proliferation		0.000662	1	0.01257	0.1086	8	524	BMP2,THBS1,ATP5IF1,PTPRM,SULF1,APOE,ITGB3,ATP5F1A
M1/Control	Up	GO: Biological Process	GO:0010256	endomembrane system organization		0.0006791	1	0.01259	0.1088	9	660	MYOF,MYH10,NDRG1,CD9,CDIPT,DAG1,ITGA3,RAB2A,TMED3
M1/Control	Up	GO: Biological Process	GO:0001822	kidney development		0.0006786	1	0.01259	0.1088	8	526	CFH,BMP2,THSD7A,TCF21,SULF1,LRP2,ITGA3,ITGB3
M1/Control	Up	GO: Biological Process	GO:0032368	regulation of lipid transport		0.000671	1	0.01259	0.1088	5	190	ATP5PF,THBS1,APOE,ITGAV,ITGB3
M1/Control	Up	GO: Biological Process	GO:1904705	regulation of vascular associated smooth muscle cell proliferation		0.0006712	1	0.01259	0.1088	4	108	TPM1,PARK7,EFEMP2,NDRG2
M1/Control	Up	GO: Biological Process	GO:2000192	negative regulation of fatty acid transport		0.0007148	1	0.01318	0.1139	2	11	ATP5PF,THBS1
M1/Control	Up	GO: Biological Process	GO:0044057	regulation of system process		0.0007292	1	0.01336	0.1155	10	810	TPM1,ATP5PF,MYL9,DSP,GLS,DAG1,APOE,SETD3,TNFRSF21,VDAC2
M1/Control	Up	GO: Biological Process	GO:0002040	sprouting angiogenesis		0.0007376	1	0.01344	0.1162	6	294	FMNL3,THBS1,THSD7A,IGFBP7,ITGB1,TNFRSF21
M1/Control	Up	GO: Biological Process	GO:0050767	regulation of neurogenesis		0.0007578	1	0.01373	0.1187	8	535	BMP2,THY1,LRP2,DAG1,MACF1,APOE,ITGB1,PLXNB1
M1/Control	Up	GO: Biological Process	GO:0051962	positive regulation of nervous system development		0.0007628	1	0.01374	0.1188	7	410	BMP2,LRP2,DAG1,MACF1,APOE,ITGB1,PLXNB1
M1/Control	Up	GO: Biological Process	GO:0010466	negative regulation of peptidase activity		0.0007776	1	0.01378	0.1191	6	297	THBS1,BST2,PARK7,LRP2,APLP2,ITIH5
M1/Control	Up	GO: Biological Process	GO:0036314	response to sterol		0.0007739	1	0.01378	0.1191	3	49	NFE2L1,DAG1,APOE
M1/Control	Up	GO: Biological Process	GO:1902110	positive regulation of mitochondrial membrane permeability involved in apoptotic process		0.0007739	1	0.01378	0.1191	3	49	ATP5IF1,SLC25A6,VDAC2
M1/Control	Up	GO: Biological Process	GO:0072001	renal system development		0.0007953	1	0.01386	0.1198	8	539	CFH,BMP2,THSD7A,TCF21,SULF1,LRP2,ITGA3,ITGB3
M1/Control	Up	GO: Biological Process	GO:0098869	cellular oxidant detoxification		0.0007953	1	0.01386	0.1198	4	113	PARK7,SELENOF,PRDX1,APOE
M1/Control	Up	GO: Biological Process	GO:1990874	vascular associated smooth muscle cell proliferation		0.0007953	1	0.01386	0.1198	4	113	TPM1,PARK7,EFEMP2,NDRG2
M1/Control	Up	GO: Biological Process	GO:0051017	actin filament bundle assembly		0.0008079	1	0.014	0.121	5	198	TPM1,MYH10,ACTN1,CGNL1,ITGB1
M1/Control	Up	GO: Biological Process	GO:0001504	neurotransmitter uptake		0.0008211	1	0.01415	0.1224	3	50	PARK7,ITGB1,ITGB3
M1/Control	Up	GO: Biological Process	GO:0048675	axon extension		0.0008451	1	0.01449	0.1253	5	200	THSD7A,MACF1,APOE,ITGB1,PLXNB1
M1/Control	Up	GO: Biological Process	GO:0006936	muscle contraction		0.0008541	1	0.01457	0.1259	7	418	TPM1,MYOF,MYL6,MYL9,DSP,SULF1,SETD3
M1/Control	Up	GO: Biological Process	GO:1902686	mitochondrial outer membrane permeabilization involved in programmed cell death		0.0008702	1	0.01476	0.1276	3	51	ATP5IF1,SLC25A6,VDAC2
M1/Control	Up	GO: Biological Process	GO:0007369	gastrulation		0.0009029	1	0.01523	0.1317	7	422	BMP2,DAG1,MACF1,ITGA3,ITGAV,ITGB1,ITGB3
M1/Control	Up	GO: Biological Process	GO:0034220	ion transmembrane transport		0.0009203	1	0.01536	0.1328	13	1315	S100A6,ATP5PF,THY1,SLC22A8,SLC12A4,SLC25A6,PARK7,LRP2,ITGAV,ITGB1,ITGB3,ATP5F1A,VDAC2
M1/Control	Up	GO: Biological Process	GO:0019637	organophosphate metabolic process		0.0009148	1	0.01536	0.1327	12	1148	CFH,GLYAT,ATP5PF,ATP5IF1,SERINC1,NFE2L1,PARK7,CDIPT,AKR1A1,LDHB,ATP5F1A,NDUFS5
M1/Control	Up	GO: Biological Process	GO:0061572	actin filament bundle organization		0.0009439	1	0.01568	0.1355	5	205	TPM1,MYH10,ACTN1,CGNL1,ITGB1
M1/Control	Up	GO: Biological Process	GO:0010762	regulation of fibroblast migration		0.0009737	1	0.01609	0.1391	3	53	THBS1,ITGB1,ITGB3
M1/Control	Up	GO: Biological Process	GO:0007264	small GTPase mediated signal transduction		0.0009944	1	0.01635	0.1413	8	558	PARK7,CGNL1,ITGA3,APOE,ITGAV,RAB2A,ITGB1,CDC42EP3
M1/Control	Up	GO: Biological Process	GO:0033292	T-tubule organization		0.001009	1	0.0165	0.1426	2	13	MYOF,DAG1
M1/Control	Up	GO: Biological Process	GO:0030335	positive regulation of cell migration		0.001019	1	0.01657	0.1433	9	699	BMP2,THBS1,THY1,CD151,ITGA3,ITGAV,ITGB1,ITGB3,ATP5F1A
M1/Control	Up	GO: Biological Process	GO:0035794	positive regulation of mitochondrial membrane permeability		0.001028	1	0.01665	0.1439	3	54	ATP5IF1,SLC25A6,VDAC2
M1/Control	Up	GO: Biological Process	GO:0003012	muscle system process		0.001077	1	0.01735	0.15	8	565	TPM1,MYOF,MYL6,MYL9,DSP,SULF1,DAG1,SETD3
M1/Control	Up	GO: Biological Process	GO:0003013	circulatory system process		0.001091	1	0.01748	0.1511	10	854	TPM1,ATP5PF,MYOF,SLC22A8,PTPRM,DSP,SULF1,LRP2,APOE,VDAC2
M1/Control	Up	GO: Biological Process	GO:0051336	regulation of hydrolase activity		0.001144	1	0.01823	0.1576	12	1178	SORT1,BMP2,THBS1,ATP5IF1,THY1,BST2,PARK7,LRP2,APLP2,ITGB1,PLXNB1,ITIH5
M1/Control	Up	GO: Biological Process	GO:0010745	negative regulation of macrophage derived foam cell differentiation		0.001174	1	0.01863	0.1611	2	14	ITGAV,ITGB3
M1/Control	Up	GO: Biological Process	GO:0097190	apoptotic signaling pathway		0.001193	1	0.01883	0.1628	9	715	SORT1,THBS1,ATP5IF1,SLC25A6,PARK7,ITM2B,ITGAV,PTTG1IP,VDAC2
M1/Control	Up	GO: Biological Process	GO:0043277	apoptotic cell clearance		0.001203	1	0.01891	0.1634	3	57	THBS1,ITGAV,ITGB3
M1/Control	Up	GO: Biological Process	GO:0006898	receptor-mediated endocytosis		0.001237	1	0.01934	0.1672	6	325	CD9,LRP2,APOE,ITGAV,ITGB1,ITGB3
M1/Control	Up	GO: Cellular Component	GO:0005903	brush border		0.0003385	0.131	0.002768	0.01809	5	163	MYH10,MYL6,LRP2,ACTN1,MYL12B
M1/Control	Up	GO: Cellular Component	GO:0070161	anchoring junction		0.0006035	0.2336	0.004671	0.03054	14	1419	NDRG1,THY1,CD9,PTPRM,DSP,PARK7,DAG1,CD151,ACTN1,CGNL1,ITGA3,ITGAV,ITGB1,ITGB3
M1/Control	Down	GO: Biological Process	GO:0032870	cellular response to hormone stimulus		6.985e-06	0.008074	0.001376	0.0105	6	866	EGR1,FOS,ZFP36,DUSP1,REN,NR4A1
M1/Control	Down	GO: Biological Process	GO:0009617	response to bacterium		5.456e-05	0.06308	0.004107	0.03134	6	1242	FOS,ZFP36,REN,IGKC,CEBPB,NR4A1
M1/Control	Down	GO: Biological Process	GO:0009725	response to hormone		9.465e-05	0.1094	0.005962	0.04549	6	1370	EGR1,FOS,ZFP36,DUSP1,REN,NR4A1
M1/Control	Down	GO: Biological Process	GO:0010243	response to organonitrogen compound		0.0002426	0.2804	0.01296	0.09891	6	1623	EGR1,FOS,DUSP1,REN,CEBPB,NR4A1
M1/Control	Down	GO: Biological Process	GO:0014070	response to organic cyclic compound		0.0002467	0.2852	0.01296	0.09891	6	1628	EGR1,FOS,ZFP36,DUSP1,REN,CEBPB
M1/Control	Down	GO: Biological Process	GO:1901698	response to nitrogen compound		0.0003533	0.4084	0.01633	0.1246	6	1738	EGR1,FOS,DUSP1,REN,CEBPB,NR4A1
M1/Control	Down	GO: Biological Process	GO:0045934	negative regulation of nucleobase-containing compound metabolic process		0.0004188	0.4841	0.01751	0.1336	6	1793	EGR1,RASD1,ZFP36,ATF3,DUSP1,CEBPB
M1/Control	Down	GO: Biological Process	GO:0002682	regulation of immune system process		0.0004557	0.5268	0.01751	0.1336	6	1821	FOS,ZFP36,DUSP1,IGKC,CEBPB,USP17L12
M1/Control	Down	GO: Biological Process	GO:0010558	negative regulation of macromolecule biosynthetic process		0.0004937	0.5707	0.01751	0.1336	6	1848	EGR1,RASD1,ZFP36,ATF3,DUSP1,CEBPB
M1/Control	Down	GO: Biological Process	GO:0031327	negative regulation of cellular biosynthetic process		0.000646	0.7468	0.01751	0.1336	6	1942	EGR1,RASD1,ZFP36,ATF3,DUSP1,CEBPB
M1/Control	Down	GO: Biological Process	GO:0009890	negative regulation of biosynthetic process		0.0007409	0.8565	0.01862	0.1421	6	1992	EGR1,RASD1,ZFP36,ATF3,DUSP1,CEBPB
M1/M0	Up	GO: Molecular Function	GO:0050840	extracellular matrix binding		6.35e-05	0.01327	0.002654	0.01572	3	65	ECM1,ITGB1,BGN
M1/M0	Up	GO: Biological Process	GO:0060710	chorio-allantoic fusion		5.754e-05	0.1226	0.002078	0.01713	2	10	ZFP36L1,VCAM1
M1/M0	Up	GO: Biological Process	GO:0050673	epithelial cell proliferation		6.333e-05	0.135	0.002249	0.01854	6	627	HSPG2,COL18A1,CTNNB1,ZFP36L1,ECM1,ENG
M1/M0	Up	GO: Biological Process	GO:0051093	negative regulation of developmental process		6.945e-05	0.148	0.002426	0.02	8	1299	HSPG2,TCF4,CTNNB1,RCAN1,ZFP36L1,ECM1,ITGB1,H4C5
M1/M0	Up	GO: Biological Process	GO:2000145	regulation of cell motility		7.822e-05	0.1667	0.002604	0.02146	8	1321	FLNA,COL18A1,CD81,ECM1,ENG,ITGB1,SGK1,MSN
M1/M0	Up	GO: Biological Process	GO:0002009	morphogenesis of an epithelium		8.065e-05	0.1719	0.002604	0.02146	7	966	COL4A1,FLNA,CTNNB1,IGFBP7,ENG,ITGB1,MSN
M1/M0	Up	GO: Biological Process	GO:0030198	extracellular matrix organization		7.646e-05	0.1629	0.002604	0.02146	5	394	COL4A1,HSPG2,COL18A1,ENG,ITGB1
M1/M0	Up	GO: Biological Process	GO:0043062	extracellular structure organization		7.738e-05	0.1649	0.002604	0.02146	5	395	COL4A1,HSPG2,COL18A1,ENG,ITGB1
M1/M0	Up	GO: Biological Process	GO:0045229	external encapsulating structure organization		8.02e-05	0.1709	0.002604	0.02146	5	398	COL4A1,HSPG2,COL18A1,ENG,ITGB1
M1/M0	Up	GO: Biological Process	GO:2000179	positive regulation of neural precursor cell proliferation		8.729e-05	0.186	0.002735	0.02254	3	75	FLNA,CTNNB1,ITGB1
M1/M0	Up	GO: Biological Process	GO:0003229	ventricular cardiac muscle tissue development		8.729e-05	0.186	0.002735	0.02254	3	75	HEG1,CTNNB1,ENG
M1/M0	Up	GO: Biological Process	GO:0046651	lymphocyte proliferation		9.547e-05	0.2035	0.002949	0.0243	5	413	CD81,CTNNB1,VCAM1,LRRC32,MSN
M1/M0	Up	GO: Biological Process	GO:0009628	response to abiotic stimulus		0.0001018	0.2168	0.003012	0.02482	9	1786	COL18A1,CTNNB1,IGFBP7,RCAN1,ZFP36L1,ENG,ITGB1,SGK1,VCAM1
M1/M0	Up	GO: Biological Process	GO:0009725	response to hormone		0.0001011	0.2155	0.003012	0.02482	8	1370	CTNNB1,IGFBP7,RCAN1,ZFP36L1,ENG,ITGB1,SGK1,PGRMC2
M1/M0	Up	GO: Biological Process	GO:0048754	branching morphogenesis of an epithelial tube		9.996e-05	0.213	0.003012	0.02482	4	214	COL4A1,CTNNB1,IGFBP7,ENG
M1/M0	Up	GO: Biological Process	GO:0032943	mononuclear cell proliferation		0.0001033	0.2202	0.003016	0.02486	5	420	CD81,CTNNB1,VCAM1,LRRC32,MSN
M1/M0	Up	GO: Biological Process	GO:0040012	regulation of locomotion		0.0001064	0.2268	0.003065	0.02526	8	1380	FLNA,COL18A1,CD81,ECM1,ENG,ITGB1,SGK1,MSN
M1/M0	Up	GO: Biological Process	GO:0042110	T cell activation		0.00012	0.2558	0.00341	0.0281	6	704	CD81,CTNNB1,ZFP36L1,VCAM1,LRRC32,MSN
M1/M0	Up	GO: Biological Process	GO:0021932	hindbrain radial glia guided cell migration		0.0001338	0.2851	0.003751	0.03091	2	15	FLNA,ITGB1
M1/M0	Up	GO: Biological Process	GO:0046649	lymphocyte activation		0.0001427	0.3041	0.003949	0.03255	7	1058	CD81,CTNNB1,ZFP36L1,ITGB1,VCAM1,LRRC32,MSN
M1/M0	Up	GO: Biological Process	GO:0055008	cardiac muscle tissue morphogenesis		0.0001452	0.3095	0.003968	0.03271	3	89	HEG1,CTNNB1,ENG
M1/M0	Up	GO: Biological Process	GO:0070661	leukocyte proliferation		0.0001566	0.3338	0.004225	0.03482	5	459	CD81,CTNNB1,VCAM1,LRRC32,MSN
M1/M0	Up	GO: Biological Process	GO:0032880	regulation of protein localization		0.0001613	0.3436	0.004237	0.03492	7	1079	FLNA,GJA5,CD81,CTNNB1,ITGB1,SGK1,MSN
M1/M0	Up	GO: Biological Process	GO:0001935	endothelial cell proliferation		0.0001605	0.342	0.004237	0.03492	4	242	HSPG2,COL18A1,ECM1,ENG
M1/M0	Up	GO: Biological Process	GO:0003205	cardiac chamber development		0.000163	0.3475	0.004237	0.03492	4	243	GJA5,HEG1,CTNNB1,ENG
M1/M0	Up	GO: Biological Process	GO:2000026	regulation of multicellular organismal development		0.0001696	0.3614	0.004354	0.03589	9	1908	HSPG2,TCF4,CTNNB1,ZFP36L1,ECM1,ENG,ITGB1,SGK1,H4C5
M1/M0	Up	GO: Biological Process	GO:0061448	connective tissue development		0.0001732	0.3691	0.004394	0.03621	5	469	HSPG2,CTNNB1,ECM1,PGRMC2,BGN
M1/M0	Up	GO: Biological Process	GO:0003007	heart morphogenesis		0.0001767	0.3764	0.004429	0.0365	5	471	FLNA,GJA5,HEG1,CTNNB1,ENG
M1/M0	Up	GO: Biological Process	GO:0042129	regulation of T cell proliferation		0.0001818	0.3874	0.004453	0.0367	4	250	CD81,CTNNB1,VCAM1,LRRC32
M1/M0	Up	GO: Biological Process	GO:0003208	cardiac ventricle morphogenesis		0.0001818	0.3874	0.004453	0.0367	3	96	HEG1,CTNNB1,ENG
M1/M0	Up	GO: Biological Process	GO:0061138	morphogenesis of a branching epithelium		0.0001874	0.3994	0.004539	0.03741	4	252	COL4A1,CTNNB1,IGFBP7,ENG
M1/M0	Up	GO: Biological Process	GO:0001771	immunological synapse formation		0.0001945	0.4145	0.004606	0.03796	2	18	CD81,MSN
M1/M0	Up	GO: Biological Process	GO:0048845	venous blood vessel morphogenesis		0.0001945	0.4145	0.004606	0.03796	2	18	HEG1,ENG
M1/M0	Up	GO: Biological Process	GO:0051240	positive regulation of multicellular organismal process		0.0002004	0.4271	0.004681	0.03858	9	1950	GJA5,CD81,HEG1,CTNNB1,ZFP36L1,ECM1,ENG,ITGB1,SGK1
M1/M0	Up	GO: Cellular Component	GO:0098797	plasma membrane protein complex		0.0002159	0.04987	0.002934	0.01767	6	792	HSPG2,FLNA,GJA5,CTNNB1,ITGB1,VCAM1
M1/M0	Up	GO: Cellular Component	GO:0098552	side of membrane		0.0003223	0.07445	0.003722	0.02242	6	853	S100A6,HEG1,ENG,ITGB1,VCAM1,MSN
M1/M0	Up	GO: Cellular Component	GO:0048471	perinuclear region of cytoplasm		0.0005569	0.1286	0.00536	0.03228	6	945	S100A6,FLNA,CTNNB1,ITGB1,SGK1,MSN
M1/M0	Up	GO: Cellular Component	GO:0098796	membrane protein complex		0.005237	1	0.02574	0.155	6	1465	HSPG2,FLNA,GJA5,CTNNB1,ITGB1,VCAM1
M1/M0	Up	GO: Cellular Component	GO:0098590	plasma membrane region		0.005839	1	0.02645	0.1592	6	1498	CD81,CTNNB1,ENG,ITGB1,VCAM1,MSN
M1/Control	Up	GO: Molecular Function	GO:0003779	actin binding		0.0001228	0.0533	0.002849	0.01895	9	497	TPM1,FMNL3,MYH10,GAS2,DAG1,MACF1,ACTN1,SETD3,ITGB1
M1/Control	Up	GO: Molecular Function	GO:0005080	protein kinase C binding		0.0001462	0.06347	0.002849	0.01895	4	69	SLC22A8,DSP,ITGAV,ITGB3
M1/Control	Up	GO: Molecular Function	GO:0017134	fibroblast growth factor binding		0.000151	0.06552	0.002849	0.01895	3	27	THBS1,ITGAV,ITGB3
M1/Control	Up	GO: Molecular Function	GO:0005519	cytoskeletal regulatory protein binding		0.0001457	0.06326	0.002849	0.01895	2	5	ACTN1,CDC42EP3
M1/Control	Up	GO: Biological Process	GO:0090287	regulation of cellular response to growth factor stimulus		0.00126	1	0.0196	0.1694	7	447	BMP2,MYOF,THBS1,SULF1,LRP2,ITGA3,ITGB3
M1/Control	Up	GO: Biological Process	GO:1902108	regulation of mitochondrial membrane permeability involved in apoptotic process		0.001266	1	0.0196	0.1694	3	58	ATP5IF1,SLC25A6,VDAC2
M1/Control	Up	GO: Biological Process	GO:0060041	retina development in camera-type eye		0.001276	1	0.01966	0.1699	7	448	CFH,S100A6,MYH10,THY1,PTPRM,CDIPT,ITGB1
M1/Control	Up	GO: Biological Process	GO:0042552	myelination		0.001292	1	0.01981	0.1713	5	220	KLK6,NDRG1,CD9,DAG1,TNFRSF21
M1/Control	Up	GO: Biological Process	GO:0043534	blood vessel endothelial cell migration		0.001345	1	0.02052	0.1774	5	222	THBS1,THSD7A,APOE,ITGB1,ATP5F1A
M1/Control	Up	GO: Biological Process	GO:0030049	muscle filament sliding		0.001352	1	0.02053	0.1774	2	15	TPM1,MYL6
M1/Control	Up	GO: Biological Process	GO:0008366	axon ensheathment		0.001372	1	0.02054	0.1775	5	223	KLK6,NDRG1,CD9,DAG1,TNFRSF21
M1/Control	Up	GO: Biological Process	GO:1905952	regulation of lipid localization		0.001372	1	0.02054	0.1775	5	223	ATP5PF,THBS1,APOE,ITGAV,ITGB3
M1/Control	Up	GO: Biological Process	GO:0007272	ensheathment of neurons		0.001372	1	0.02054	0.1775	5	223	KLK6,NDRG1,CD9,DAG1,TNFRSF21
M1/Control	Up	GO: Biological Process	GO:2000147	positive regulation of cell motility		0.001391	1	0.02072	0.1791	9	731	BMP2,THBS1,THY1,CD151,ITGA3,ITGAV,ITGB1,ITGB3,ATP5F1A
M1/Control	Up	GO: Biological Process	GO:0006820	anion transport		0.001404	1	0.02082	0.18	8	589	ATP5PF,SLC22A8,SLC12A4,SLC25A6,NFE2L1,LRP2,ITGB1,VDAC2
M1/Control	Up	GO: Biological Process	GO:0001655	urogenital system development		0.001434	1	0.02117	0.183	8	591	CFH,BMP2,THSD7A,TCF21,SULF1,LRP2,ITGA3,ITGB3
M1/Control	Up	GO: Biological Process	GO:0021782	glial cell development		0.001455	1	0.02138	0.1849	5	226	S100A6,NDRG1,CD9,DAG1,ITGB1
M1/Control	Up	GO: Biological Process	GO:0034309	primary alcohol biosynthetic process		0.001541	1	0.02254	0.1949	2	16	BMP2,PARK7
M1/Control	Up	GO: Biological Process	GO:0097205	renal filtration		0.001608	1	0.02331	0.2015	3	63	THSD7A,SULF1,ITGA3
M1/Control	Up	GO: Biological Process	GO:0055010	ventricular cardiac muscle tissue morphogenesis		0.001608	1	0.02331	0.2015	3	63	TPM1,DSP,LRP2
M1/Control	Up	GO: Biological Process	GO:0055085	transmembrane transport		0.001643	1	0.0236	0.204	15	1762	SORT1,S100A6,ATP5PF,THBS1,THY1,SLC22A8,SLC12A4,SLC25A6,PARK7,LRP2,ITGAV,ITGB1,ITGB3,ATP5F1A,VDAC2
M1/Control	Up	GO: Biological Process	GO:0044092	negative regulation of molecular function		0.001636	1	0.0236	0.204	13	1401	SORT1,BMP2,THBS1,ATP5IF1,THY1,BST2,PARK7,LRP2,APLP2,APOE,ITGAV,ITGB3,ITIH5
M1/Control	Up	GO: Biological Process	GO:0061448	connective tissue development		0.001658	1	0.02371	0.2049	7	469	CFH,CNBP,BMP2,THBS1,SULF1,FRZB,ITGB3
M1/Control	Up	GO: Biological Process	GO:0007417	central nervous system development		0.00168	1	0.02392	0.2068	15	1766	ATP5PF,BMP2,MYH10,KLK6,CD9,NFE2L1,SULF1,CDIPT,LRP2,DAG1,APLP2,APOE,NDRG2,ITGB1,TNFRSF21
M1/Control	Up	GO: Biological Process	GO:0040017	positive regulation of locomotion		0.00169	1	0.02392	0.2068	9	752	BMP2,THBS1,THY1,CD151,ITGA3,ITGAV,ITGB1,ITGB3,ATP5F1A
M1/Control	Up	GO: Biological Process	GO:0051896	regulation of protein kinase B signaling		0.001695	1	0.02392	0.2068	5	234	THBS1,PARK7,LRP2,DAG1,ITGB1
M1/Control	Up	GO: Biological Process	GO:1902931	negative regulation of alcohol biosynthetic process		0.001742	1	0.02448	0.2116	2	17	BMP2,APOE
M1/Control	Up	GO: Biological Process	GO:0045807	positive regulation of endocytosis		0.001758	1	0.0245	0.2118	4	140	LRP2,CD151,APOE,ITGB1
M1/Control	Up	GO: Biological Process	GO:1905710	positive regulation of membrane permeability		0.001759	1	0.0245	0.2118	3	65	ATP5IF1,SLC25A6,VDAC2
M1/Control	Up	GO: Biological Process	GO:0007498	mesoderm development		0.001793	1	0.02485	0.2149	5	237	BMP2,MACF1,ITGA3,ITGB1,ITGB3
M1/Control	Up	GO: Biological Process	GO:0071260	cellular response to mechanical stimulus		0.001851	1	0.02556	0.2209	4	142	BMP2,DAG1,ITGB1,ITGB3
M1/Control	Up	GO: Biological Process	GO:0060429	epithelium development		0.001924	1	0.02633	0.2276	16	1979	CFH,BMP2,MYH10,THSD7A,TCF21,IGFBP7,DSP,NFE2L1,SULF1,FRZB,LRP2,DAG1,CD151,ITGAV,ITGB1,TNFRSF21
M1/Control	Up	GO: Biological Process	GO:0051058	negative regulation of small GTPase mediated signal transduction		0.001919	1	0.02633	0.2276	3	67	CGNL1,ITGA3,ITGB1
M1/Control	Up	GO: Biological Process	GO:0033275	actin-myosin filament sliding		0.001956	1	0.02654	0.2294	2	18	TPM1,MYL6
M1/Control	Up	GO: Biological Process	GO:0001967	suckling behavior		0.001956	1	0.02654	0.2294	2	18	GLS,APLP2
M1/Control	Up	GO: Biological Process	GO:0003205	cardiac chamber development		0.001999	1	0.02683	0.232	5	243	TPM1,BMP2,MYH10,DSP,LRP2
M1/Control	Up	GO: Biological Process	GO:0060219	camera-type eye photoreceptor cell differentiation		0.002003	1	0.02683	0.232	3	68	CFH,THY1,CDIPT
M1/Control	Up	GO: Biological Process	GO:0007520	myoblast fusion		0.002003	1	0.02683	0.232	3	68	MYOF,CD9,ITGB1
M1/Control	Up	GO: Biological Process	GO:0010035	response to inorganic substance		0.002056	1	0.02732	0.2362	10	930	CFH,THBS1,NDRG1,CD9,NFE2L1,PARK7,PRDX1,APOE,ITGAV,ATP5F1A
M1/Control	Up	GO: Biological Process	GO:0060249	anatomical structure homeostasis		0.002051	1	0.02732	0.2362	7	487	SULF1,CDIPT,PRDX1,LAMP2,ITGAV,ITGB1,ITGB3
M1/Control	Up	GO: Biological Process	GO:0006897	endocytosis		0.002074	1	0.02745	0.2373	9	775	SORT1,THBS1,CD9,LRP2,CD151,APOE,ITGAV,ITGB1,ITGB3
M1/Control	Up	GO: Biological Process	GO:0009566	fertilization		0.002146	1	0.02828	0.2445	5	247	CD9,PARK7,ITGA3,ITGAV,VDAC2
M1/Control	Up	GO: Biological Process	GO:0051216	cartilage development		0.002164	1	0.02838	0.2454	6	363	CFH,CNBP,BMP2,THBS1,SULF1,FRZB
M1/Control	Up	GO: Biological Process	GO:0042776	proton motive force-driven mitochondrial ATP synthesis		0.002176	1	0.02838	0.2454	3	70	ATP5PF,ATP5F1A,NDUFS5
M1/Control	Up	GO: Biological Process	GO:0050746	regulation of lipoprotein metabolic process		0.00218	1	0.02838	0.2454	2	19	ITGAV,ITGB3
M1/Control	Up	GO: Biological Process	GO:0051897	positive regulation of protein kinase B signaling		0.002206	1	0.0286	0.2472	4	149	THBS1,PARK7,LRP2,ITGB1
M1/Control	Up	GO: Biological Process	GO:0030048	actin filament-based movement		0.00226	1	0.02902	0.2509	4	150	TPM1,MYH10,MYL6,DSP
M1/Control	Up	GO: Biological Process	GO:0051893	regulation of focal adhesion assembly		0.002266	1	0.02902	0.2509	3	71	THBS1,THY1,MACF1
M1/Control	Up	GO: Cellular Component	GO:0098978	glutamatergic synapse		0.000685	0.2651	0.005198	0.03398	8	525	MYH10,NDRG1,DAG1,ACTN1,APOE,NDRG2,ITGB1,ITGB3
M1/Control	Up	GO: Cellular Component	GO:0042470	melanosome		0.0007783	0.3012	0.005683	0.03715	4	112	PRDX1,RAB2A,ITGB1,ITGB3
M1/Control	Up	GO: Cellular Component	GO:0048770	pigment granule		0.0007783	0.3012	0.005683	0.03715	4	112	PRDX1,RAB2A,ITGB1,ITGB3
M1/Control	Up	GO: Cellular Component	GO:0098796	membrane protein complex		0.0008261	0.3197	0.00592	0.0387	14	1465	ATP5PF,BMP2,SLC25A6,DAD1,DAG1,LAMP2,ITGA3,ITGAV,ITGB1,ITGB3,ATP5F1A,NDUFS5,VDAC2,TMED3
M1/Control	Up	GO: Cellular Component	GO:0005916	fascia adherens		0.001015	0.3927	0.007141	0.04668	2	13	DSP,ACTN1
M1/Control	Up	GO: Cellular Component	GO:0005765	lysosomal membrane		0.001083	0.4191	0.007352	0.04806	7	434	SORT1,LAPTM4A,SLC12A4,BST2,LRP2,LAMP2,RAB2A
M1/Control	Up	GO: Cellular Component	GO:0098852	lytic vacuole membrane		0.001083	0.4191	0.007352	0.04806	7	434	SORT1,LAPTM4A,SLC12A4,BST2,LRP2,LAMP2,RAB2A
M1/Control	Up	GO: Cellular Component	GO:0045177	apical part of cell		0.001151	0.4454	0.00768	0.0502	8	569	THY1,SLC22A8,CD9,BST2,LRP2,AKR1A1,MYL12B,ITGB3
M1/Control	Up	GO: Cellular Component	GO:0005604	basement membrane		0.001433	0.5544	0.009396	0.06142	4	132	EFEMP2,DAG1,CD151,ITGB1
M1/Control	Up	GO: Cellular Component	GO:0016324	apical plasma membrane		0.001589	0.615	0.01025	0.067	7	464	THY1,SLC22A8,CD9,BST2,LRP2,AKR1A1,ITGB3
M1/Control	Up	GO: Cellular Component	GO:0098862	cluster of actin-based cell projections		0.001655	0.6406	0.0105	0.06865	5	232	MYH10,MYL6,LRP2,ACTN1,MYL12B
M1/Control	Up	GO: Cellular Component	GO:0005774	vacuolar membrane		0.001903	0.7365	0.01188	0.07766	7	479	SORT1,LAPTM4A,SLC12A4,BST2,LRP2,LAMP2,RAB2A
M1/Control	Up	GO: Cellular Component	GO:0030426	growth cone		0.002176	0.842	0.01337	0.08737	5	247	MYH10,THY1,LRP2,ITGA3,NDRG2
M1/Control	Up	GO: Cellular Component	GO:0014704	intercalated disc		0.002286	0.8845	0.01382	0.09035	3	71	DSP,ACTN1,ITGB1
M1/Control	Up	GO: Cellular Component	GO:0048471	perinuclear region of cytoplasm		0.002368	0.9166	0.0141	0.09218	10	945	SORT1,S100A6,NDRG1,PTPRM,PARK7,LAMP2,ITGA3,RAB2A,NDRG2,ITGB1
M1/Control	Up	GO: Cellular Component	GO:0005794	Golgi apparatus		0.002442	0.9451	0.01418	0.09272	15	1828	SORT1,FMNL3,LAPTM4A,BST2,SULF1,CDIPT,LRP2,DAG1,MACF1,LAMP2,APOE,ITM2B,RAB2A,NDRG2,TMED3
M1/Control	Up	GO: Cellular Component	GO:0030427	site of polarized growth		0.002456	0.9503	0.01418	0.09272	5	254	MYH10,THY1,LRP2,ITGA3,NDRG2
M1/Control	Up	GO: Cellular Component	GO:0005753	mitochondrial proton-transporting ATP synthase complex		0.002681	1	0.01526	0.09973	2	21	ATP5PF,ATP5F1A
M1/Control	Up	GO: Cellular Component	GO:0030669	clathrin-coated endocytic vesicle membrane		0.002879	1	0.01615	0.1056	3	77	CD9,LRP2,APOE
M1/Control	Down	GO: Molecular Function	GO:0001228	DNA-binding transcription activator activity, RNA polymerase II-specific		2.989e-05	0.00284	0.0007404	0.003803	5	569	EGR1,FOS,ATF3,CEBPB,NR4A1
M1/Control	Down	GO: Molecular Function	GO:0001216	DNA-binding transcription activator activity		3.117e-05	0.002962	0.0007404	0.003803	5	574	EGR1,FOS,ATF3,CEBPB,NR4A1
M1/Control	Down	GO: Molecular Function	GO:0000978	RNA polymerase II cis-regulatory region sequence-specific DNA binding		0.001349	0.1281	0.01537	0.07893	5	1286	EGR1,FOS,ATF3,CEBPB,NR4A1
M1/Control	Down	GO: Molecular Function	GO:0000987	cis-regulatory region sequence-specific DNA binding		0.001456	0.1383	0.01537	0.07893	5	1308	EGR1,FOS,ATF3,CEBPB,NR4A1
M1/Control	Down	GO: Molecular Function	GO:0000981	DNA-binding transcription factor activity, RNA polymerase II-specific		0.002149	0.2041	0.01856	0.09531	5	1427	EGR1,FOS,ATF3,CEBPB,NR4A1
M1/Control	Down	GO: Molecular Function	GO:0003700	DNA-binding transcription factor activity		0.002549	0.2421	0.01867	0.0959	5	1483	EGR1,FOS,ATF3,CEBPB,NR4A1
M1/Control	Down	GO: Molecular Function	GO:0000977	RNA polymerase II transcription regulatory region sequence-specific DNA binding		0.002649	0.2516	0.01867	0.0959	5	1496	EGR1,FOS,ATF3,CEBPB,NR4A1
M1/Control	Down	GO: Molecular Function	GO:0000976	transcription cis-regulatory region binding		0.00355	0.3372	0.02011	0.1033	5	1599	EGR1,FOS,ATF3,CEBPB,NR4A1
M1/Control	Down	GO: Molecular Function	GO:0001067	transcription regulatory region nucleic acid binding		0.003598	0.3418	0.02011	0.1033	5	1604	EGR1,FOS,ATF3,CEBPB,NR4A1
M1/Control	Down	GO: Molecular Function	GO:1990837	sequence-specific double-stranded DNA binding		0.004157	0.3949	0.02194	0.1127	5	1658	EGR1,FOS,ATF3,CEBPB,NR4A1
M1/Control	Down	GO: Molecular Function	GO:0043565	sequence-specific DNA binding		0.005583	0.5304	0.02532	0.13	5	1775	EGR1,FOS,ATF3,CEBPB,NR4A1
M1/Control	Down	GO: Molecular Function	GO:0003690	double-stranded DNA binding		0.005597	0.5317	0.02532	0.13	5	1776	EGR1,FOS,ATF3,CEBPB,NR4A1
M1/Control	Down	GO: Biological Process	GO:0032496	response to lipopolysaccharide		2.074e-05	0.02398	0.002664	0.02033	5	597	FOS,ZFP36,REN,CEBPB,NR4A1
M1/Control	Down	GO: Biological Process	GO:0002237	response to molecule of bacterial origin		2.567e-05	0.02967	0.002697	0.02058	5	624	FOS,ZFP36,REN,CEBPB,NR4A1
M1/Control	Down	GO: Biological Process	GO:0010942	positive regulation of cell death		9.799e-05	0.1133	0.005962	0.04549	5	826	EGR1,FOS,ATF3,DUSP1,NR4A1
M1/Control	Down	GO: Biological Process	GO:0071345	cellular response to cytokine stimulus		0.0005535	0.6399	0.01751	0.1336	5	1196	EGR1,FOS,ZFP36,DUSP1,CEBPB
M1/Control	Down	GO: Biological Process	GO:0034097	response to cytokine		0.0009609	1	0.01984	0.1514	5	1349	EGR1,FOS,ZFP36,DUSP1,CEBPB
M1/Control	Down	GO: Biological Process	GO:0045944	positive regulation of transcription by RNA polymerase II		0.00124	1	0.02133	0.1627	5	1427	EGR1,FOS,ATF3,CEBPB,NR4A1
M1/Control	Down	GO: Biological Process	GO:0045892	negative regulation of DNA-templated transcription		0.00154	1	0.02413	0.1841	5	1497	EGR1,RASD1,ZFP36,ATF3,CEBPB
M1/Control	Down	GO: Biological Process	GO:1903507	negative regulation of nucleic acid-templated transcription		0.001554	1	0.02413	0.1841	5	1500	EGR1,RASD1,ZFP36,ATF3,CEBPB
M1/Control	Down	GO: Biological Process	GO:1902679	negative regulation of RNA biosynthetic process		0.001572	1	0.02413	0.1841	5	1504	EGR1,RASD1,ZFP36,ATF3,CEBPB
M1/Control	Down	GO: Biological Process	GO:0030097	hemopoiesis		0.001586	1	0.02413	0.1841	5	1507	EGR1,FOS,ZFP36,IGKC,CEBPB
M1/Control	Down	GO: Biological Process	GO:0048534	hematopoietic or lymphoid organ development		0.001879	1	0.02558	0.1952	5	1565	EGR1,FOS,ZFP36,IGKC,CEBPB
M1/Control	Down	GO: Biological Process	GO:0002520	immune system development		0.002291	1	0.02867	0.2187	5	1636	EGR1,FOS,ZFP36,IGKC,CEBPB
M1/Control	Down	GO: Biological Process	GO:0051253	negative regulation of RNA metabolic process		0.002348	1	0.02867	0.2187	5	1645	EGR1,RASD1,ZFP36,ATF3,CEBPB
M1/Control	Down	GO: Biological Process	GO:1901701	cellular response to oxygen-containing compound		0.003625	1	0.03562	0.2718	5	1815	EGR1,FOS,ZFP36,CEBPB,NR4A1
M1/Control	Down	GO: Biological Process	GO:1903508	positive regulation of nucleic acid-templated transcription		0.004428	1	0.03731	0.2847	5	1900	EGR1,FOS,ATF3,CEBPB,NR4A1
M1/Control	Down	GO: Biological Process	GO:0045893	positive regulation of DNA-templated transcription		0.004428	1	0.03731	0.2847	5	1900	EGR1,FOS,ATF3,CEBPB,NR4A1
M1/Control	Down	GO: Biological Process	GO:1902680	positive regulation of RNA biosynthetic process		0.004489	1	0.03731	0.2847	5	1906	EGR1,FOS,ATF3,CEBPB,NR4A1
M1/Control	Down	GO: Biological Process	GO:0050877	nervous system process		0.004881	1	0.0381	0.2907	5	1943	EGR1,TAS1R3,FOS,CEBPB,NR4A1
M1/Control	Down	GO: Cellular Component	GO:0005667	transcription regulator complex		0.0004993	0.03345	0.01493	0.07152	4	590	FOS,ATF3,CEBPB,NR4A1
M1/M0	Up	GO: Molecular Function	GO:0005102	signaling receptor binding		0.0001524	0.03185	0.005308	0.03143	9	1813	HSPG2,FLNA,CD81,CTNNB1,ECM1,ENG,ITGB1,VCAM1,MSN
M1/M0	Up	GO: Molecular Function	GO:0008022	protein C-terminus binding		0.0002	0.0418	0.005972	0.03537	4	247	HSPG2,TCF4,CTNNB1,ECM1
M1/M0	Up	GO: Molecular Function	GO:0030021	extracellular matrix structural constituent conferring compression resistance		0.0003451	0.07212	0.009015	0.05339	2	23	HSPG2,BGN
M1/M0	Up	GO: Biological Process	GO:0040007	growth		0.0002165	0.4614	0.004681	0.03858	8	1528	CD81,HEG1,CTNNB1,IGFBP7,ZFP36L1,ECM1,ITGB1,SGK1
M1/M0	Up	GO: Biological Process	GO:0060485	mesenchyme development		0.0002024	0.4314	0.004681	0.03858	5	485	FLNA,COL18A1,CTNNB1,ZFP36L1,ENG
M1/M0	Up	GO: Biological Process	GO:0007159	leukocyte cell-cell adhesion		0.0002164	0.4611	0.004681	0.03858	5	492	CD81,ITGB1,VCAM1,LRRC32,MSN
M1/M0	Up	GO: Biological Process	GO:0003151	outflow tract morphogenesis		0.0002051	0.437	0.004681	0.03858	3	100	GJA5,CTNNB1,ENG
M1/M0	Up	GO: Biological Process	GO:0048844	artery morphogenesis		0.0002174	0.4634	0.004681	0.03858	3	102	GJA5,CTNNB1,ENG
M1/M0	Up	GO: Biological Process	GO:0086066	atrial cardiac muscle cell to AV node cell communication		0.0002172	0.4629	0.004681	0.03858	2	19	FLNA,GJA5
M1/M0	Up	GO: Biological Process	GO:0086026	atrial cardiac muscle cell to AV node cell signaling		0.0002172	0.4629	0.004681	0.03858	2	19	FLNA,GJA5
M1/M0	Up	GO: Biological Process	GO:0086014	atrial cardiac muscle cell action potential		0.0002172	0.4629	0.004681	0.03858	2	19	FLNA,GJA5
M1/M0	Up	GO: Biological Process	GO:0035051	cardiocyte differentiation		0.0002372	0.5054	0.005004	0.04124	4	268	CTNNB1,ENG,ITGB1,VCAM1
M1/M0	Up	GO: Biological Process	GO:0051145	smooth muscle cell differentiation		0.0002369	0.5048	0.005004	0.04124	3	105	CTNNB1,RCAN1,ENG
M1/M0	Up	GO: Biological Process	GO:0003222	ventricular trabecula myocardium morphogenesis		0.0002412	0.514	0.005039	0.04153	2	20	HEG1,ENG
M1/M0	Up	GO: Biological Process	GO:0048771	tissue remodeling		0.000244	0.5199	0.005048	0.0416	4	270	FLNA,GJA5,CTNNB1,BGN
M1/M0	Up	GO: Biological Process	GO:0001763	morphogenesis of a branching structure		0.0002653	0.5653	0.005384	0.04438	4	276	COL4A1,CTNNB1,IGFBP7,ENG
M1/M0	Up	GO: Biological Process	GO:0060415	muscle tissue morphogenesis		0.0002645	0.5636	0.005384	0.04438	3	109	HEG1,CTNNB1,ENG
M1/M0	Up	GO: Biological Process	GO:0048598	embryonic morphogenesis		0.0002877	0.6131	0.005715	0.0471	7	1185	HSPG2,GJA5,CTNNB1,ZFP36L1,ENG,ITGB1,VCAM1
M1/M0	Up	GO: Biological Process	GO:0009611	response to wounding		0.0002844	0.6061	0.005715	0.0471	6	825	FLNA,CD81,ZFP36L1,ENG,ITGB1,LRRC32
M1/M0	Up	GO: Biological Process	GO:0050678	regulation of epithelial cell proliferation		0.0002896	0.6172	0.005715	0.0471	5	524	COL18A1,CTNNB1,ZFP36L1,ECM1,ENG
M1/M0	Up	GO: Biological Process	GO:0045597	positive regulation of cell differentiation		0.0003092	0.6589	0.006044	0.04982	7	1199	FLNA,TCF4,CTNNB1,ZFP36L1,ENG,ITGB1,SGK1
M1/M0	Up	GO: Biological Process	GO:0010243	response to organonitrogen compound		0.0003278	0.6985	0.006293	0.05187	8	1623	COL4A1,FLNA,CD81,CTNNB1,ZFP36L1,ITGB1,SGK1,VCAM1
M1/M0	Up	GO: Biological Process	GO:0048644	muscle organ morphogenesis		0.0003257	0.6941	0.006293	0.05187	3	117	HEG1,CTNNB1,ENG
M1/M0	Up	GO: Biological Process	GO:0002040	sprouting angiogenesis		0.0003373	0.7188	0.006418	0.05289	4	294	IGFBP7,RCAN1,ENG,ITGB1
M1/M0	Up	GO: Biological Process	GO:2000136	regulation of cell proliferation involved in heart morphogenesis		0.0003494	0.7446	0.006589	0.05431	2	24	CTNNB1,ENG
M1/M0	Up	GO: Biological Process	GO:0061323	cell proliferation involved in heart morphogenesis		0.0004109	0.8755	0.00768	0.0633	2	26	CTNNB1,ENG
M1/M0	Up	GO: Biological Process	GO:0050865	regulation of cell activation		0.0004146	0.8834	0.007682	0.06331	6	885	FLNA,CD81,CTNNB1,ZFP36L1,VCAM1,LRRC32
M1/M0	Up	GO: Biological Process	GO:2000177	regulation of neural precursor cell proliferation		0.0004435	0.9452	0.008079	0.06658	3	130	FLNA,CTNNB1,ITGB1
M1/M0	Up	GO: Biological Process	GO:0035024	negative regulation of Rho protein signal transduction		0.0004434	0.9449	0.008079	0.06658	2	27	HEG1,ITGB1
M1/M0	Up	GO: Biological Process	GO:0045321	leukocyte activation		0.0004539	0.9674	0.008198	0.06757	7	1277	CD81,CTNNB1,ZFP36L1,ITGB1,VCAM1,LRRC32,MSN
M1/M0	Up	GO: Biological Process	GO:0034330	cell junction organization		0.0004643	0.9895	0.008253	0.06802	6	904	COL4A1,FLNA,GJA5,HEG1,CTNNB1,ITGB1
M1/M0	Up	GO: Biological Process	GO:0050670	regulation of lymphocyte proliferation		0.0004647	0.9904	0.008253	0.06802	4	320	CD81,CTNNB1,VCAM1,LRRC32
M1/M0	Up	GO: Biological Process	GO:0048545	response to steroid hormone		0.0004839	1	0.008314	0.06852	5	586	IGFBP7,ZFP36L1,ENG,SGK1,PGRMC2
M1/M0	Up	GO: Biological Process	GO:0060562	epithelial tube morphogenesis		0.0004877	1	0.008314	0.06852	5	587	COL4A1,CTNNB1,IGFBP7,ENG,MSN
M1/M0	Up	GO: Biological Process	GO:0032944	regulation of mononuclear cell proliferation		0.000487	1	0.008314	0.06852	4	324	CD81,CTNNB1,VCAM1,LRRC32
M1/M0	Up	GO: Biological Process	GO:0003279	cardiac septum development		0.0004846	1	0.008314	0.06852	3	134	GJA5,HEG1,ENG
M1/M0	Up	GO: Biological Process	GO:0060713	labyrinthine layer morphogenesis		0.0004772	1	0.008314	0.06852	2	28	ZFP36L1,VCAM1
M1/M0	Up	GO: Biological Process	GO:0009887	animal organ morphogenesis		0.000504	1	0.008523	0.07025	8	1729	HSPG2,FLNA,COL18A1,GJA5,HEG1,CTNNB1,ENG,MSN
M1/M0	Up	GO: Biological Process	GO:0071404	cellular response to low-density lipoprotein particle stimulus		0.0005122	1	0.008594	0.07083	2	29	CD81,ITGB1
M1/M0	Up	GO: Cellular Component	GO:0016324	apical plasma membrane		0.0001571	0.0363	0.002393	0.01441	5	464	CD81,CTNNB1,ENG,VCAM1,MSN
M1/M0	Up	GO: Cellular Component	GO:0045177	apical part of cell		0.0004038	0.09327	0.00424	0.02553	5	569	CD81,CTNNB1,ENG,VCAM1,MSN
M1/Control	Up	GO: Molecular Function	GO:0070051	fibrinogen binding		0.0001457	0.06326	0.002849	0.01895	2	5	THBS1,ITGB3
M1/Control	Up	GO: Molecular Function	GO:0005509	calcium ion binding		0.0001856	0.08054	0.003356	0.02232	11	777	S100A6,THBS1,MYL6,MYL9,SULF1,EFEMP2,LRP2,DAG1,MACF1,ACTN1,MYL12B
M1/Control	Up	GO: Molecular Function	GO:0046983	protein dimerization activity		0.0002072	0.08994	0.003598	0.02393	14	1218	TPM1,S100A6,BMP2,ATP5IF1,TCF21,NFE2L1,BST2,H4C5,PARK7,EFEMP2,ACTN1,ITGA3,APOE,ITGB1
M1/Control	Up	GO: Molecular Function	GO:0038132	neuregulin binding		0.0002181	0.09465	0.00364	0.02421	2	6	ITGAV,ITGB3
M1/Control	Up	GO: Molecular Function	GO:0051393	alpha-actinin binding		0.0002525	0.1096	0.004058	0.02699	3	32	DAG1,ACTN1,ITGB1
M1/Control	Up	GO: Molecular Function	GO:0019956	chemokine binding		0.0003029	0.1315	0.004695	0.03123	3	34	ITGAV,ITGB1,ITGB3
M1/Control	Up	GO: Biological Process	GO:0090109	regulation of cell-substrate junction assembly		0.002266	1	0.02902	0.2509	3	71	THBS1,THY1,MACF1
M1/Control	Up	GO: Biological Process	GO:0061138	morphogenesis of a branching epithelium		0.002341	1	0.02986	0.2582	5	252	BMP2,TCF21,IGFBP7,SULF1,DAG1
M1/Control	Up	GO: Biological Process	GO:0030195	negative regulation of blood coagulation		0.002453	1	0.03117	0.2694	3	73	THBS1,CD9,APOE
M1/Control	Up	GO: Biological Process	GO:0030510	regulation of BMP signaling pathway		0.002486	1	0.03146	0.272	4	154	BMP2,SULF1,LRP2,ITGA3
M1/Control	Up	GO: Biological Process	GO:0046034	ATP metabolic process		0.002506	1	0.03159	0.2731	5	256	CFH,ATP5PF,ATP5IF1,ATP5F1A,NDUFS5
M1/Control	Up	GO: Biological Process	GO:0045214	sarcomere organization		0.00255	1	0.03177	0.2746	3	74	TPM1,ACTN1,ITGB1
M1/Control	Up	GO: Biological Process	GO:0046902	regulation of mitochondrial membrane permeability		0.00255	1	0.03177	0.2746	3	74	ATP5IF1,SLC25A6,VDAC2
M1/Control	Up	GO: Biological Process	GO:1900047	negative regulation of hemostasis		0.00255	1	0.03177	0.2746	3	74	THBS1,CD9,APOE
M1/Control	Up	GO: Biological Process	GO:0051093	negative regulation of developmental process		0.002605	1	0.03195	0.2762	12	1299	SORT1,BMP2,THBS1,THY1,PTPRM,SULF1,H4C5,FRZB,APOE,ITGAV,ITGB1,ITGB3
M1/Control	Up	GO: Biological Process	GO:0071363	cellular response to growth factor stimulus		0.002649	1	0.03195	0.2762	10	963	SORT1,BMP2,MYOF,THBS1,SULF1,LRP2,ITGA3,APOE,ITGB1,ITGB3
M1/Control	Up	GO: Biological Process	GO:0048738	cardiac muscle tissue development		0.002612	1	0.03195	0.2762	6	377	TPM1,BMP2,MYH10,DSP,LRP2,ITGB1
M1/Control	Up	GO: Biological Process	GO:0019058	viral life cycle		0.002647	1	0.03195	0.2762	6	378	BST2,DAG1,APOE,ITGAV,ITGB1,ITGB3
M1/Control	Up	GO: Biological Process	GO:0097191	extrinsic apoptotic signaling pathway		0.002635	1	0.03195	0.2762	5	259	SORT1,THBS1,PARK7,ITM2B,ITGAV
M1/Control	Up	GO: Biological Process	GO:0010761	fibroblast migration		0.002649	1	0.03195	0.2762	3	75	THBS1,ITGB1,ITGB3
M1/Control	Up	GO: Biological Process	GO:0015909	long-chain fatty acid transport		0.002649	1	0.03195	0.2762	3	75	ATP5PF,THBS1,APOE
M1/Control	Up	GO: Biological Process	GO:0003229	ventricular cardiac muscle tissue development		0.002649	1	0.03195	0.2762	3	75	TPM1,DSP,LRP2
M1/Control	Up	GO: Biological Process	GO:0070486	leukocyte aggregation		0.002665	1	0.03195	0.2762	2	21	CFH,THBS1
M1/Control	Up	GO: Biological Process	GO:1905146	lysosomal protein catabolic process		0.002665	1	0.03195	0.2762	2	21	LRP2,LAMP2
M1/Control	Up	GO: Biological Process	GO:0150116	regulation of cell-substrate junction organization		0.002751	1	0.03286	0.284	3	76	THBS1,THY1,MACF1
M1/Control	Up	GO: Biological Process	GO:0050878	regulation of body fluid levels		0.002774	1	0.03301	0.2853	7	514	CFH,THBS1,MYL9,CD9,ACTN1,APOE,ITGB3
M1/Control	Up	GO: Biological Process	GO:0048144	fibroblast proliferation		0.00279	1	0.03308	0.2859	4	159	S100A6,THY1,PRDX1,ITGB3
M1/Control	Up	GO: Biological Process	GO:0042981	regulation of apoptotic process		0.0034	1	0.03316	0.2866	15	1899	SORT1,BMP2,THBS1,THY1,SLC25A6,PARK7,FRZB,DAD1,LRP2,ACTN1,APOE,ITGAV,ITGB1,PTTG1IP,VDAC2
M1/Control	Up	GO: Biological Process	GO:0051248	negative regulation of protein metabolic process		0.003199	1	0.03316	0.2866	12	1332	BMP2,THBS1,THY1,BST2,PARK7,LRP2,APLP2,APOE,ITM2B,ITGAV,ITGB3,ITIH5
M1/Control	Up	GO: Biological Process	GO:0060548	negative regulation of cell death		0.003764	1	0.03316	0.2866	12	1359	THBS1,THY1,SLC25A6,PARK7,DAD1,LRP2,APOE,ITGAV,ITGB1,ITGB3,PTTG1IP,VDAC2
M1/Control	Up	GO: Biological Process	GO:0044087	regulation of cellular component biogenesis		0.002968	1	0.03316	0.2866	11	1146	TPM1,THBS1,THY1,PARK7,DAG1,MACF1,LAMP2,CGNL1,APOE,CDC42EP3,VDAC2
M1/Control	Up	GO: Biological Process	GO:0043066	negative regulation of apoptotic process		0.00341	1	0.03316	0.2866	11	1167	THBS1,THY1,SLC25A6,PARK7,DAD1,LRP2,APOE,ITGAV,ITGB1,PTTG1IP,VDAC2
M1/Control	Up	GO: Biological Process	GO:0070848	response to growth factor		0.003621	1	0.03316	0.2866	10	1006	SORT1,BMP2,MYOF,THBS1,SULF1,LRP2,ITGA3,APOE,ITGB1,ITGB3
M1/Control	Up	GO: Biological Process	GO:0009117	nucleotide metabolic process		0.003541	1	0.03316	0.2866	8	684	CFH,GLYAT,ATP5PF,ATP5IF1,PARK7,LDHB,ATP5F1A,NDUFS5
M1/Control	Up	GO: Biological Process	GO:0006753	nucleoside phosphate metabolic process		0.003766	1	0.03316	0.2866	8	691	CFH,GLYAT,ATP5PF,ATP5IF1,PARK7,LDHB,ATP5F1A,NDUFS5
M1/Control	Up	GO: Biological Process	GO:0031099	regeneration		0.003604	1	0.03316	0.2866	7	539	KLK6,THY1,CD9,LRP2,DAG1,APOE,VDAC2
M1/Control	Up	GO: Biological Process	GO:0015849	organic acid transport		0.002973	1	0.03316	0.2866	6	387	ATP5PF,THBS1,NFE2L1,LRP2,APOE,ITGB1
M1/Control	Up	GO: Biological Process	GO:0008202	steroid metabolic process		0.003011	1	0.03316	0.2866	6	388	BMP2,IGFBP7,NFE2L1,LRP2,APLP2,APOE
M1/Control	Up	GO: Biological Process	GO:0006790	sulfur compound metabolic process		0.003288	1	0.03316	0.2866	6	395	GLYAT,NFE2L1,SULF1,PARK7,AKR1A1,GNS
M1/Control	Up	GO: Cellular Component	GO:0045259	proton-transporting ATP synthase complex		0.002942	1	0.01626	0.1063	2	22	ATP5PF,ATP5F1A
M1/Control	Up	GO: Cellular Component	GO:0005764	lysosome		0.003173	1	0.01681	0.1099	9	823	SORT1,LAPTM4A,SLC12A4,BST2,LRP2,LAMP2,APOE,RAB2A,GNS
M1/Control	Up	GO: Cellular Component	GO:0000323	lytic vacuole		0.003173	1	0.01681	0.1099	9	823	SORT1,LAPTM4A,SLC12A4,BST2,LRP2,LAMP2,APOE,RAB2A,GNS
M1/Control	Up	GO: Cellular Component	GO:0098800	inner mitochondrial membrane protein complex		0.003153	1	0.01681	0.1099	4	164	ATP5PF,SLC25A6,ATP5F1A,NDUFS5
M1/Control	Up	GO: Cellular Component	GO:0031258	lamellipodium membrane		0.003214	1	0.01681	0.1099	2	23	ITGAV,ITGB3
M1/Control	Up	GO: Cellular Component	GO:0030016	myofibril		0.003561	1	0.01837	0.1201	5	277	TPM1,MYL9,DAG1,ACTN1,MYL12B
M1/Control	Up	GO: Cellular Component	GO:0030486	smooth muscle dense body		0.003692	1	0.01856	0.1213	1	1	ACTN1
M1/Control	Up	GO: Cellular Component	GO:0061742	chaperone-mediated autophagy translocation complex		0.003692	1	0.01856	0.1213	1	1	LAMP2
M1/Control	Up	GO: Cellular Component	GO:0099080	supramolecular complex		0.004051	1	0.0201	0.1314	13	1549	TPM1,GLYAT,MYH10,NDRG1,MYL9,DSP,EFEMP2,GAS2,DAG1,MACF1,ACTN1,APOE,MYL12B
M1/Control	Up	GO: Cellular Component	GO:0098858	actin-based cell projection		0.004138	1	0.02027	0.1325	5	287	DAG1,ITGA3,ITGAV,ITGB1,ITGB3
M1/Control	Up	GO: Cellular Component	GO:0043292	contractile fiber		0.004515	1	0.02184	0.1428	5	293	TPM1,MYL9,DAG1,ACTN1,MYL12B
M1/Control	Up	GO: Cellular Component	GO:0044291	cell-cell contact zone		0.005046	1	0.02411	0.1576	3	94	DSP,ACTN1,ITGB1
M1/Control	Down	GO: Biological Process	GO:0035914	skeletal muscle cell differentiation		2.636e-07	0.0003047	0.0003047	0.002325	4	93	EGR1,FOS,ATF3,NR4A1
M1/Control	Down	GO: Biological Process	GO:0051591	response to cAMP		1.841e-06	0.002129	0.001064	0.008121	4	151	EGR1,FOS,DUSP1,REN
M1/Control	Down	GO: Biological Process	GO:0046683	response to organophosphorus		6.085e-06	0.007035	0.001376	0.0105	4	204	EGR1,FOS,DUSP1,REN
M1/Control	Down	GO: Biological Process	GO:0014074	response to purine-containing compound		1.082e-05	0.01251	0.001787	0.01364	4	236	EGR1,FOS,DUSP1,REN
M1/Control	Down	GO: Biological Process	GO:0007519	skeletal muscle tissue development		4.08e-05	0.04717	0.003931	0.02999	4	331	EGR1,FOS,ATF3,NR4A1
M1/Control	Down	GO: Biological Process	GO:0060538	skeletal muscle organ development		5.186e-05	0.05995	0.004107	0.03134	4	352	EGR1,FOS,ATF3,NR4A1
M1/Control	Down	GO: Biological Process	GO:0007517	muscle organ development		0.0003193	0.3691	0.01538	0.1174	4	564	EGR1,FOS,ATF3,NR4A1
M1/Control	Down	GO: Biological Process	GO:0048545	response to steroid hormone		0.0003694	0.427	0.01642	0.1253	4	586	EGR1,FOS,ZFP36,DUSP1
M1/Control	Down	GO: Biological Process	GO:1903131	mononuclear cell differentiation		0.0004548	0.5258	0.01751	0.1336	4	619	EGR1,FOS,IGKC,CEBPB
M1/Control	Down	GO: Biological Process	GO:0060537	muscle tissue development		0.0007121	0.8231	0.01841	0.1405	4	697	EGR1,FOS,ATF3,NR4A1
M1/Control	Down	GO: Biological Process	GO:0043065	positive regulation of apoptotic process		0.0008342	0.9643	0.01904	0.1453	4	727	EGR1,ATF3,DUSP1,NR4A1
M1/Control	Down	GO: Biological Process	GO:0043068	positive regulation of programmed cell death		0.000896	1	0.01904	0.1453	4	741	EGR1,ATF3,DUSP1,NR4A1
M1/Control	Down	GO: Biological Process	GO:0031667	response to nutrient levels		0.001171	1	0.02133	0.1627	4	796	EGR1,FOS,ZFP36,ATF3
M1/Control	Down	GO: Biological Process	GO:0002521	leukocyte differentiation		0.001284	1	0.02151	0.1641	4	816	EGR1,FOS,IGKC,CEBPB
M1/Control	Down	GO: Biological Process	GO:0009991	response to extracellular stimulus		0.001399	1	0.0231	0.1762	4	835	EGR1,FOS,ZFP36,ATF3
M1/Control	Down	GO: Biological Process	GO:0043086	negative regulation of catalytic activity		0.002074	1	0.02731	0.2084	4	929	ZFP36,DUSP1,NR4A1,USP17L12
M1/Control	Down	GO: Biological Process	GO:0071396	cellular response to lipid		0.002269	1	0.02867	0.2187	4	952	EGR1,FOS,ZFP36,CEBPB
M1/Control	Down	GO: Biological Process	GO:0071363	cellular response to growth factor stimulus		0.002367	1	0.02867	0.2187	4	963	EGR1,FOS,ZFP36,NR4A1
M1/Control	Down	GO: Biological Process	GO:0071417	cellular response to organonitrogen compound		0.002412	1	0.02867	0.2187	4	968	EGR1,FOS,CEBPB,NR4A1
M1/Control	Down	GO: Biological Process	GO:0000165	MAPK cascade		0.002467	1	0.02867	0.2187	4	974	ZFP36,ATF3,DUSP1,REN
M1/Control	Down	GO: Biological Process	GO:0070848	response to growth factor		0.002776	1	0.03097	0.2363	4	1006	EGR1,FOS,ZFP36,NR4A1
M1/Control	Down	GO: Biological Process	GO:0007610	behavior		0.002786	1	0.03097	0.2363	4	1007	EGR1,FOS,REN,CEBPB
M1/Control	Down	GO: Biological Process	GO:0061061	muscle structure development		0.003178	1	0.03273	0.2498	4	1044	EGR1,FOS,ATF3,NR4A1
M1/Control	Down	GO: Biological Process	GO:1901699	cellular response to nitrogen compound		0.0032	1	0.03273	0.2498	4	1046	EGR1,FOS,CEBPB,NR4A1
M1/Control	Down	GO: Biological Process	GO:0000122	negative regulation of transcription by RNA polymerase II		0.004137	1	0.03731	0.2847	4	1123	EGR1,ZFP36,ATF3,CEBPB
M1/Control	Down	GO: Biological Process	GO:0032101	regulation of response to external stimulus		0.006606	1	0.04414	0.3368	4	1280	ZFP36,DUSP1,CEBPB,USP17L12
M1/Control	Down	GO: Biological Process	GO:0051248	negative regulation of protein metabolic process		0.007605	1	0.04884	0.3727	4	1332	ZFP36,DUSP1,NR4A1,USP17L12
M1/Control	Down	GO: Cellular Component	GO:0090575	RNA polymerase II transcription regulator complex		0.0006161	0.04128	0.01493	0.07152	3	259	FOS,ATF3,CEBPB
M1/M0	Up	GO: Molecular Function	GO:0050431	transforming growth factor beta binding		0.0004774	0.09977	0.01109	0.06565	2	27	ENG,LRRC32
M1/M0	Up	GO: Molecular Function	GO:0043236	laminin binding		0.0006721	0.1405	0.01405	0.08318	2	32	ECM1,ITGB1
M1/M0	Up	GO: Biological Process	GO:1901698	response to nitrogen compound		0.0005219	1	0.00869	0.07162	8	1738	COL4A1,FLNA,CD81,CTNNB1,ZFP36L1,ITGB1,SGK1,VCAM1
M1/M0	Up	GO: Biological Process	GO:0001701	in utero embryonic development		0.0005389	1	0.008853	0.07296	5	600	HEG1,CTNNB1,ZFP36L1,ITGB1,VCAM1
M1/M0	Up	GO: Biological Process	GO:0099623	regulation of cardiac muscle cell membrane repolarization		0.0005484	1	0.008853	0.07296	2	30	FLNA,GJA5
M1/M0	Up	GO: Biological Process	GO:0021535	cell migration in hindbrain		0.0005484	1	0.008853	0.07296	2	30	FLNA,ITGB1
M1/M0	Up	GO: Biological Process	GO:0060039	pericardium development		0.0005484	1	0.008853	0.07296	2	30	HEG1,VCAM1
M1/M0	Up	GO: Biological Process	GO:0071260	cellular response to mechanical stimulus		0.0005739	1	0.009196	0.07579	3	142	CTNNB1,ENG,ITGB1
M1/M0	Up	GO: Biological Process	GO:0051248	negative regulation of protein metabolic process		0.0005857	1	0.009314	0.07676	7	1332	HSPG2,FLNA,HEG1,CTNNB1,ZFP36L1,ECM1,ENG
M1/M0	Up	GO: Biological Process	GO:0051094	positive regulation of developmental process		0.0005947	1	0.009367	0.0772	8	1772	FLNA,TCF4,CTNNB1,ZFP36L1,ECM1,ENG,ITGB1,SGK1
M1/M0	Up	GO: Biological Process	GO:0045638	negative regulation of myeloid cell differentiation		0.0005978	1	0.009367	0.0772	3	144	CTNNB1,ZFP36L1,H4C5
M1/M0	Up	GO: Biological Process	GO:0045445	myoblast differentiation		0.00061	1	0.009488	0.0782	3	145	CTNNB1,ZFP36L1,ITGB1
M1/M0	Up	GO: Biological Process	GO:0071560	cellular response to transforming growth factor beta stimulus		0.0006234	1	0.009627	0.07934	4	346	ZFP36L1,ENG,ITGB1,LRRC32
M1/M0	Up	GO: Biological Process	GO:0071417	cellular response to organonitrogen compound		0.0006673	1	0.009693	0.07989	6	968	COL4A1,FLNA,CTNNB1,ZFP36L1,SGK1,VCAM1
M1/M0	Up	GO: Biological Process	GO:0070663	regulation of leukocyte proliferation		0.0006649	1	0.009693	0.07989	4	352	CD81,CTNNB1,VCAM1,LRRC32
M1/M0	Up	GO: Biological Process	GO:0031960	response to corticosteroid		0.000672	1	0.009693	0.07989	4	353	IGFBP7,ZFP36L1,ENG,SGK1
M1/M0	Up	GO: Biological Process	GO:0002062	chondrocyte differentiation		0.0006348	1	0.009693	0.07989	3	147	HSPG2,CTNNB1,ECM1
M1/M0	Up	GO: Biological Process	GO:0007492	endoderm development		0.0006474	1	0.009693	0.07989	3	148	CTNNB1,ZFP36L1,MSN
M1/M0	Up	GO: Biological Process	GO:0060840	artery development		0.0006732	1	0.009693	0.07989	3	150	GJA5,CTNNB1,ENG
M1/M0	Up	GO: Biological Process	GO:0003159	morphogenesis of an endothelium		0.0006642	1	0.009693	0.07989	2	33	CTNNB1,MSN
M1/M0	Up	GO: Biological Process	GO:0061154	endothelial tube morphogenesis		0.0006642	1	0.009693	0.07989	2	33	CTNNB1,MSN
M1/M0	Up	GO: Biological Process	GO:0060669	embryonic placenta morphogenesis		0.0006642	1	0.009693	0.07989	2	33	ZFP36L1,VCAM1
M1/M0	Up	GO: Biological Process	GO:0060009	Sertoli cell development		0.0006642	1	0.009693	0.07989	2	33	FLNA,ITGB1
M1/M0	Up	GO: Biological Process	GO:0071559	response to transforming growth factor beta		0.0006792	1	0.009713	0.08006	4	354	ZFP36L1,ENG,ITGB1,LRRC32
M1/M0	Up	GO: Biological Process	GO:1901701	cellular response to oxygen-containing compound		0.0006985	1	0.009923	0.08178	8	1815	COL4A1,FLNA,CTNNB1,ZFP36L1,ITGB1,SGK1,VCAM1,MSN
M1/M0	Up	GO: Biological Process	GO:0002052	positive regulation of neuroblast proliferation		0.0007052	1	0.009952	0.08202	2	34	CTNNB1,ITGB1
M1/M0	Up	GO: Biological Process	GO:0002682	regulation of immune system process		0.000714	1	0.01001	0.08251	8	1821	CD81,CTNNB1,ZFP36L1,ECM1,H4C5,VCAM1,LRRC32,MSN
M1/M0	Up	GO: Biological Process	GO:0008285	negative regulation of cell population proliferation		0.0007472	1	0.01028	0.08469	6	989	COL18A1,CTNNB1,IGFBP7,ENG,ITGB1,LRRC32
M1/M0	Up	GO: Biological Process	GO:0051216	cartilage development		0.000746	1	0.01028	0.08469	4	363	HSPG2,CTNNB1,ECM1,BGN
M1/M0	Up	GO: Biological Process	GO:0060841	venous blood vessel development		0.0007474	1	0.01028	0.08469	2	35	HEG1,ENG
M1/M0	Up	GO: Biological Process	GO:0050901	leukocyte tethering or rolling		0.0007908	1	0.0108	0.08903	2	36	ITGB1,VCAM1
M1/M0	Up	GO: Biological Process	GO:0048568	embryonic organ development		0.0008129	1	0.01103	0.09094	6	1005	HSPG2,GJA5,CTNNB1,ZFP36L1,ENG,VCAM1
M1/M0	Up	GO: Biological Process	GO:0042692	muscle cell differentiation		0.0008186	1	0.01104	0.09099	5	658	CD81,CTNNB1,RCAN1,ENG,ITGB1
M1/M0	Up	GO: Biological Process	GO:0086019	cell-cell signaling involved in cardiac conduction		0.0008354	1	0.0112	0.09228	2	37	FLNA,GJA5
M1/M0	Up	GO: Biological Process	GO:0048762	mesenchymal cell differentiation		0.0008506	1	0.01133	0.09338	4	376	FLNA,COL18A1,CTNNB1,ENG
M1/M0	Up	GO: Biological Process	GO:0030099	myeloid cell differentiation		0.0008585	1	0.01136	0.09366	5	665	FLNA,CD81,CTNNB1,ZFP36L1,H4C5
M1/M0	Up	GO: Biological Process	GO:0002828	regulation of type 2 immune response		0.0008812	1	0.01159	0.09554	2	38	CD81,ECM1
M1/M0	Up	GO: Biological Process	GO:0009612	response to mechanical stimulus		0.0009745	1	0.01269	0.1046	4	390	CTNNB1,RCAN1,ENG,ITGB1
M1/M0	Up	GO: Biological Process	GO:0060306	regulation of membrane repolarization		0.0009763	1	0.01269	0.1046	2	40	FLNA,GJA5
M1/M0	Up	GO: Biological Process	GO:1901699	cellular response to nitrogen compound		0.001002	1	0.01294	0.1067	6	1046	COL4A1,FLNA,CTNNB1,ZFP36L1,SGK1,VCAM1
M1/M0	Up	GO: Biological Process	GO:0006954	inflammatory response		0.001012	1	0.01299	0.1071	6	1048	HSPG2,CD81,ECM1,ITGB1,SGK1,VCAM1
M1/M0	Up	GO: Biological Process	GO:0055094	response to lipoprotein particle		0.001026	1	0.01309	0.1079	2	41	CD81,ITGB1
M1/M0	Up	GO: Biological Process	GO:0030001	metal ion transport		0.001037	1	0.01316	0.1085	6	1053	FLNA,GJA5,CTNNB1,ITGB1,SGK1,PGRMC2
M1/M0	Up	GO: Biological Process	GO:0051249	regulation of lymphocyte activation		0.001081	1	0.01347	0.111	5	700	CD81,CTNNB1,ZFP36L1,VCAM1,LRRC32
M1/M0	Up	GO: Biological Process	GO:0016049	cell growth		0.001081	1	0.01347	0.111	5	700	CD81,CTNNB1,IGFBP7,ITGB1,SGK1
M1/M0	Up	GO: Biological Process	GO:0099622	cardiac muscle cell membrane repolarization		0.001076	1	0.01347	0.111	2	42	FLNA,GJA5
M1/M0	Up	GO: Biological Process	GO:0001667	ameboidal-type cell migration		0.001144	1	0.0135	0.1113	5	709	HSPG2,COL18A1,GJA5,ENG,ITGB1
M1/M0	Up	GO: Biological Process	GO:0060008	Sertoli cell differentiation		0.001128	1	0.0135	0.1113	2	43	FLNA,ITGB1
M1/M0	Up	GO: Biological Process	GO:1905676	positive regulation of adaptive immune memory response		0.00116	1	0.0135	0.1113	1	1	CD81
M1/M0	Up	GO: Biological Process	GO:0043126	regulation of 1-phosphatidylinositol 4-kinase activity		0.00116	1	0.0135	0.1113	1	1	CD81
M1/M0	Up	GO: Biological Process	GO:0043128	positive regulation of 1-phosphatidylinositol 4-kinase activity		0.00116	1	0.0135	0.1113	1	1	CD81
M1/M0	Up	GO: Biological Process	GO:1990029	vasomotion		0.00116	1	0.0135	0.1113	1	1	GJA5
M1/M0	Up	GO: Biological Process	GO:0086055	Purkinje myocyte to ventricular cardiac muscle cell communication by electrical coupling		0.00116	1	0.0135	0.1113	1	1	GJA5
M1/M0	Up	GO: Cellular Component	GO:0005604	basement membrane		1.456e-05	0.003363	0.0003504	0.00211	4	132	COL4A1,HSPG2,COL18A1,ITGB1
M1/M0	Up	GO: Cellular Component	GO:0042383	sarcolemma		6.062e-05	0.014	0.001167	0.007027	4	190	ITGB1,VCAM1,BGN,MSN
M1/M0	Up	GO: Cellular Component	GO:0098858	actin-based cell projection		0.0002962	0.06842	0.003601	0.02168	4	287	CTNNB1,ITGB1,VCAM1,MSN
M1/M0	Up	GO: Cellular Component	GO:0009897	external side of plasma membrane		0.004473	1	0.02348	0.1414	4	599	HEG1,ENG,ITGB1,VCAM1
M1/Control	Up	GO: Molecular Function	GO:0051015	actin filament binding		0.0003298	0.1431	0.004936	0.03283	6	240	TPM1,FMNL3,MYH10,GAS2,MACF1,ACTN1
M1/Control	Up	GO: Molecular Function	GO:0019955	cytokine binding		0.0003967	0.1722	0.005493	0.03654	5	161	THBS1,PARK7,ITGAV,ITGB1,ITGB3
M1/Control	Up	GO: Molecular Function	GO:0140824	thioredoxin-dependent peroxiredoxin activity		0.000405	0.1758	0.005493	0.03654	2	8	SELENOF,PRDX1
M1/Control	Up	GO: Molecular Function	GO:0008379	thioredoxin peroxidase activity		0.000405	0.1758	0.005493	0.03654	2	8	SELENOF,PRDX1
M1/Control	Up	GO: Molecular Function	GO:0001618	virus receptor activity		0.0005403	0.2345	0.007048	0.04688	4	97	DAG1,ITGAV,ITGB1,ITGB3
M1/Control	Up	GO: Molecular Function	GO:0140272	exogenous protein binding		0.0005616	0.2437	0.007048	0.04688	4	98	DAG1,ITGAV,ITGB1,ITGB3
M1/Control	Up	GO: Molecular Function	GO:0042805	actinin binding		0.0005684	0.2467	0.007048	0.04688	3	42	DAG1,ACTN1,ITGB1
M1/Control	Up	GO: Molecular Function	GO:0016209	antioxidant activity		0.0006775	0.294	0.008168	0.05433	4	103	PARK7,SELENOF,PRDX1,APOE
M1/Control	Up	GO: Molecular Function	GO:0019904	protein domain specific binding		0.0007137	0.3097	0.008372	0.05568	11	911	TPM1,BMP2,NFE2L1,H4C5,LRP2,DAG1,LAMP2,ACTN1,ITGA3,ITGB1,SH3BGRL2
M1/Control	Up	GO: Molecular Function	GO:0008201	heparin binding		0.0009886	0.4291	0.01129	0.0751	5	197	CFH,THBS1,EFEMP2,APLP2,APOE
M1/Control	Up	GO: Molecular Function	GO:0043394	proteoglycan binding		0.001125	0.4883	0.01221	0.0812	3	53	CFH,THBS1,APOE
M1/Control	Up	GO: Molecular Function	GO:0017166	vinculin binding		0.001114	0.4836	0.01221	0.0812	2	13	DAG1,ACTN1
M1/Control	Up	GO: Molecular Function	GO:1901681	sulfur compound binding		0.0017	0.7379	0.018	0.1197	6	329	CFH,THBS1,EFEMP2,APLP2,APOE,GNS
M1/Control	Up	GO: Molecular Function	GO:0015026	coreceptor activity		0.001772	0.769	0.01831	0.1218	3	62	ITGAV,ITGB1,ITGB3
M1/Control	Up	GO: Molecular Function	GO:0008484	sulfuric ester hydrolase activity		0.001924	0.8348	0.01897	0.1262	2	17	SULF1,GNS
M1/Control	Up	GO: Biological Process	GO:0001894	tissue homeostasis		0.003288	1	0.03316	0.2866	6	395	SULF1,CDIPT,PRDX1,ITGAV,ITGB1,ITGB3
M1/Control	Up	GO: Biological Process	GO:0014706	striated muscle tissue development		0.003454	1	0.03316	0.2866	6	399	TPM1,BMP2,MYH10,DSP,LRP2,ITGB1
M1/Control	Up	GO: Biological Process	GO:0007265	Ras protein signal transduction		0.003583	1	0.03316	0.2866	6	402	PARK7,ITGA3,APOE,RAB2A,ITGB1,CDC42EP3
M1/Control	Up	GO: Biological Process	GO:0030111	regulation of Wnt signaling pathway		0.00376	1	0.03316	0.2866	6	406	BMP2,SULF1,FRZB,MACF1,ITGA3,APOE
M1/Control	Up	GO: Biological Process	GO:0060560	developmental growth involved in morphogenesis		0.00376	1	0.03316	0.2866	6	406	THSD7A,MACF1,APOE,ITGAV,ITGB1,PLXNB1
M1/Control	Up	GO: Biological Process	GO:1990138	neuron projection extension		0.002815	1	0.03316	0.2866	5	263	THSD7A,MACF1,APOE,ITGB1,PLXNB1
M1/Control	Up	GO: Biological Process	GO:0043491	protein kinase B signaling		0.0031	1	0.03316	0.2866	5	269	THBS1,PARK7,LRP2,DAG1,ITGB1
M1/Control	Up	GO: Biological Process	GO:0051651	maintenance of location in cell		0.0031	1	0.03316	0.2866	5	269	THY1,PARK7,APOE,ITGAV,ITGB3
M1/Control	Up	GO: Biological Process	GO:0001763	morphogenesis of a branching structure		0.00346	1	0.03316	0.2866	5	276	BMP2,TCF21,IGFBP7,SULF1,DAG1
M1/Control	Up	GO: Biological Process	GO:0010594	regulation of endothelial cell migration		0.003734	1	0.03316	0.2866	5	281	THBS1,PTPRM,APOE,ITGB3,ATP5F1A
M1/Control	Up	GO: Biological Process	GO:0007266	Rho protein signal transduction		0.002984	1	0.03316	0.2866	4	162	ITGA3,APOE,ITGB1,CDC42EP3
M1/Control	Up	GO: Biological Process	GO:0014823	response to activity		0.003187	1	0.03316	0.2866	4	165	ATP5PF,ITGB1,ITGB3,ATP5F1A
M1/Control	Up	GO: Biological Process	GO:0006119	oxidative phosphorylation		0.003697	1	0.03316	0.2866	4	172	ATP5PF,PARK7,ATP5F1A,NDUFS5
M1/Control	Up	GO: Biological Process	GO:0061041	regulation of wound healing		0.003774	1	0.03316	0.2866	4	173	THBS1,CD9,APOE,ITGB1
M1/Control	Up	GO: Biological Process	GO:0050819	negative regulation of coagulation		0.002855	1	0.03316	0.2866	3	77	THBS1,CD9,APOE
M1/Control	Up	GO: Biological Process	GO:0015986	proton motive force-driven ATP synthesis		0.002961	1	0.03316	0.2866	3	78	ATP5PF,ATP5F1A,NDUFS5
M1/Control	Up	GO: Biological Process	GO:0048010	vascular endothelial growth factor receptor signaling pathway		0.00307	1	0.03316	0.2866	3	79	MYOF,SULF1,ITGB3
M1/Control	Up	GO: Biological Process	GO:0051580	regulation of neurotransmitter uptake		0.002925	1	0.03316	0.2866	2	22	ITGB1,ITGB3
M1/Control	Up	GO: Biological Process	GO:0010888	negative regulation of lipid storage		0.003478	1	0.03316	0.2866	2	24	ITGAV,ITGB3
M1/Control	Up	GO: Biological Process	GO:0055015	ventricular cardiac muscle cell development		0.003478	1	0.03316	0.2866	2	24	BMP2,MYH10
M1/Control	Up	GO: Biological Process	GO:1902644	tertiary alcohol metabolic process		0.003771	1	0.03316	0.2866	2	25	BMP2,AKR1A1
M1/Control	Up	GO: Biological Process	GO:0006089	lactate metabolic process		0.003771	1	0.03316	0.2866	2	25	PARK7,LDHB
M1/Control	Up	GO: Biological Process	GO:0036471	cellular response to glyoxal		0.003681	1	0.03316	0.2866	1	1	PARK7
M1/Control	Up	GO: Biological Process	GO:0070367	negative regulation of hepatocyte differentiation		0.003681	1	0.03316	0.2866	1	1	FRZB
M1/Control	Up	GO: Biological Process	GO:0106044	guanine deglycation		0.003681	1	0.03316	0.2866	1	1	PARK7
M1/Control	Up	GO: Biological Process	GO:0106046	guanine deglycation, glyoxal removal		0.003681	1	0.03316	0.2866	1	1	PARK7
M1/Control	Up	GO: Biological Process	GO:0106045	guanine deglycation, methylglyoxal removal		0.003681	1	0.03316	0.2866	1	1	PARK7
M1/Control	Up	GO: Biological Process	GO:1903000	regulation of lipid transport across blood-brain barrier		0.003681	1	0.03316	0.2866	1	1	APOE
M1/Control	Up	GO: Biological Process	GO:1903001	negative regulation of lipid transport across blood-brain barrier		0.003681	1	0.03316	0.2866	1	1	APOE
M1/Control	Up	GO: Biological Process	GO:1903002	positive regulation of lipid transport across blood-brain barrier		0.003681	1	0.03316	0.2866	1	1	APOE
M1/Control	Up	GO: Biological Process	GO:0150202	negative regulation of transport across blood-brain barrier		0.003681	1	0.03316	0.2866	1	1	APOE
M1/Control	Up	GO: Biological Process	GO:0150200	regulation of transport across blood-brain barrier		0.003681	1	0.03316	0.2866	1	1	APOE
M1/Control	Up	GO: Biological Process	GO:0150201	positive regulation of transport across blood-brain barrier		0.003681	1	0.03316	0.2866	1	1	APOE
M1/Control	Up	GO: Biological Process	GO:1900731	positive regulation of adenylate cyclase-inhibiting opioid receptor signaling pathway		0.003681	1	0.03316	0.2866	1	1	ITGB3
M1/Control	Up	GO: Biological Process	GO:1900729	regulation of adenylate cyclase-inhibiting opioid receptor signaling pathway		0.003681	1	0.03316	0.2866	1	1	ITGB3
M1/Control	Up	GO: Biological Process	GO:0036530	protein deglycation, methylglyoxal removal		0.003681	1	0.03316	0.2866	1	1	PARK7
M1/Control	Up	GO: Biological Process	GO:0036531	glutathione deglycation		0.003681	1	0.03316	0.2866	1	1	PARK7
M1/Control	Up	GO: Biological Process	GO:0036526	peptidyl-cysteine deglycation		0.003681	1	0.03316	0.2866	1	1	PARK7
M1/Control	Up	GO: Biological Process	GO:0036527	peptidyl-arginine deglycation		0.003681	1	0.03316	0.2866	1	1	PARK7
M1/Control	Up	GO: Biological Process	GO:0036528	peptidyl-lysine deglycation		0.003681	1	0.03316	0.2866	1	1	PARK7
M1/Control	Up	GO: Biological Process	GO:0036529	protein deglycation, glyoxal removal		0.003681	1	0.03316	0.2866	1	1	PARK7
M1/Control	Up	GO: Biological Process	GO:2000284	positive regulation of cellular amino acid biosynthetic process		0.003681	1	0.03316	0.2866	1	1	PARK7
M1/Control	Up	GO: Biological Process	GO:1901787	benzoyl-CoA metabolic process		0.003681	1	0.03316	0.2866	1	1	GLYAT
M1/Control	Up	GO: Biological Process	GO:0090731	cellular response to very-low-density lipoprotein particle stimulus		0.003681	1	0.03316	0.2866	1	1	APOE
M1/Control	Up	GO: Biological Process	GO:0060804	positive regulation of Wnt signaling pathway by BMP signaling pathway		0.003681	1	0.03316	0.2866	1	1	BMP2
M1/Control	Up	GO: Biological Process	GO:0008218	bioluminescence		0.003681	1	0.03316	0.2866	1	1	SETD3
M1/Control	Up	GO: Biological Process	GO:0051042	negative regulation of calcium-independent cell-cell adhesion		0.003681	1	0.03316	0.2866	1	1	BMP2
M1/Control	Up	GO: Biological Process	GO:1902999	negative regulation of phospholipid efflux		0.003681	1	0.03316	0.2866	1	1	APOE
M1/Control	Up	GO: Biological Process	GO:0046295	glycolate biosynthetic process		0.003681	1	0.03316	0.2866	1	1	PARK7
M1/Control	Up	GO: Biological Process	GO:0085017	entry into host cell by a symbiont-containing vacuole		0.003681	1	0.03316	0.2866	1	1	ITGAV
M1/Control	Up	GO: Biological Process	GO:1901627	negative regulation of postsynaptic membrane organization		0.003681	1	0.03316	0.2866	1	1	APOE
M1/Control	Up	GO: Biological Process	GO:2000476	positive regulation of opioid receptor signaling pathway		0.003681	1	0.03316	0.2866	1	1	ITGB3
M1/Control	Up	GO: Biological Process	GO:0042840	D-glucuronate catabolic process		0.003681	1	0.03316	0.2866	1	1	AKR1A1
M1/Control	Up	GO: Biological Process	GO:0042839	D-glucuronate metabolic process		0.003681	1	0.03316	0.2866	1	1	AKR1A1
M1/Control	Up	GO: Biological Process	GO:1903353	regulation of nucleus organization		0.003681	1	0.03316	0.2866	1	1	NFE2L1
M1/Control	Up	GO: Biological Process	GO:0002736	regulation of plasmacytoid dendritic cell cytokine production		0.003681	1	0.03316	0.2866	1	1	BST2
M1/Control	Up	GO: Biological Process	GO:0002737	negative regulation of plasmacytoid dendritic cell cytokine production		0.003681	1	0.03316	0.2866	1	1	BST2
M1/Control	Up	GO: Biological Process	GO:1905853	regulation of heparan sulfate binding		0.003681	1	0.03316	0.2866	1	1	APOE
M1/Control	Up	GO: Biological Process	GO:1905855	positive regulation of heparan sulfate binding		0.003681	1	0.03316	0.2866	1	1	APOE
M1/Control	Up	GO: Biological Process	GO:1905858	regulation of heparan sulfate proteoglycan binding		0.003681	1	0.03316	0.2866	1	1	APOE
M1/Control	Up	GO: Biological Process	GO:1905860	positive regulation of heparan sulfate proteoglycan binding		0.003681	1	0.03316	0.2866	1	1	APOE
M1/Control	Up	GO: Biological Process	GO:1903200	positive regulation of L-dopa decarboxylase activity		0.003681	1	0.03316	0.2866	1	1	PARK7
M1/Control	Up	GO: Biological Process	GO:1905890	regulation of cellular response to very-low-density lipoprotein particle stimulus		0.003681	1	0.03316	0.2866	1	1	APOE
M1/Control	Up	GO: Biological Process	GO:0071831	intermediate-density lipoprotein particle clearance		0.003681	1	0.03316	0.2866	1	1	APOE
M1/Control	Up	GO: Biological Process	GO:1903176	regulation of tyrosine 3-monooxygenase activity		0.003681	1	0.03316	0.2866	1	1	PARK7
M1/Control	Up	GO: Biological Process	GO:1903178	positive regulation of tyrosine 3-monooxygenase activity		0.003681	1	0.03316	0.2866	1	1	PARK7
M1/Control	Up	GO: Biological Process	GO:1903168	positive regulation of pyrroline-5-carboxylate reductase activity		0.003681	1	0.03316	0.2866	1	1	PARK7
M1/Control	Up	GO: Biological Process	GO:1903167	regulation of pyrroline-5-carboxylate reductase activity		0.003681	1	0.03316	0.2866	1	1	PARK7
M1/Control	Up	GO: Biological Process	GO:1903197	positive regulation of L-dopa biosynthetic process		0.003681	1	0.03316	0.2866	1	1	PARK7
M1/Control	Up	GO: Biological Process	GO:1903198	regulation of L-dopa decarboxylase activity		0.003681	1	0.03316	0.2866	1	1	PARK7
M1/Control	Up	GO: Biological Process	GO:1903195	regulation of L-dopa biosynthetic process		0.003681	1	0.03316	0.2866	1	1	PARK7
M1/Control	Up	GO: Cellular Component	GO:0031967	organelle envelope		0.006087	1	0.02656	0.1736	12	1439	SORT1,S100A6,ATP5PF,MYOF,SLC25A6,PARK7,APOE,LDHB,ATP5F1A,SH3BGRL2,NDUFS5,VDAC2
M1/Control	Up	GO: Cellular Component	GO:0031975	envelope		0.006087	1	0.02656	0.1736	12	1439	SORT1,S100A6,ATP5PF,MYOF,SLC25A6,PARK7,APOE,LDHB,ATP5F1A,SH3BGRL2,NDUFS5,VDAC2
M1/Control	Up	GO: Cellular Component	GO:0030424	axon		0.00572	1	0.02656	0.1736	9	901	CFH,MYH10,THY1,PARK7,LRP2,DAG1,ITGA3,NDRG2,TNFRSF21
M1/Control	Up	GO: Cellular Component	GO:0005773	vacuole		0.006533	1	0.02656	0.1736	9	920	SORT1,LAPTM4A,SLC12A4,BST2,LRP2,LAMP2,APOE,RAB2A,GNS
M1/Control	Up	GO: Cellular Component	GO:0043235	receptor complex		0.006306	1	0.02656	0.1736	7	596	BMP2,LRP2,ITGA3,ITGAV,ITGB1,ITGB3,PLXNB1
M1/Control	Up	GO: Cellular Component	GO:0030666	endocytic vesicle membrane		0.006811	1	0.02656	0.1736	4	204	CD9,LRP2,LAMP2,APOE
M1/Control	Up	GO: Cellular Component	GO:0045334	clathrin-coated endocytic vesicle		0.005666	1	0.02656	0.1736	3	98	CD9,LRP2,APOE
M1/Control	Up	GO: Cellular Component	GO:0030057	desmosome		0.005796	1	0.02656	0.1736	2	31	DSP,ACTN1
M1/Control	Up	GO: Cellular Component	GO:0005754	mitochondrial proton-transporting ATP synthase, catalytic core		0.007344	1	0.02656	0.1736	1	2	ATP5F1A
M1/Control	Down	GO: Molecular Function	GO:0000979	RNA polymerase II core promoter sequence-specific DNA binding		5.509e-07	5.234e-05	5.234e-05	0.0002688	3	24	EGR1,FOS,CEBPB
M1/Control	Down	GO: Molecular Function	GO:0001046	core promoter sequence-specific DNA binding		7.05e-06	0.0006697	0.0003349	0.00172	3	55	EGR1,FOS,CEBPB
M1/Control	Down	GO: Molecular Function	GO:0046982	protein heterodimerization activity		0.00289	0.2745	0.01867	0.0959	3	423	ATF3,CEBPB,NR4A1
M1/Control	Down	GO: Molecular Function	GO:0061629	RNA polymerase II-specific DNA-binding transcription factor binding		0.002948	0.2801	0.01867	0.0959	3	426	FOS,CEBPB,NR4A1
M1/Control	Down	GO: Molecular Function	GO:0140297	DNA-binding transcription factor binding		0.006761	0.6423	0.02919	0.15	3	573	FOS,CEBPB,NR4A1
M1/Control	Down	GO: Molecular Function	GO:0003682	chromatin binding		0.0136	1	0.04455	0.2288	3	740	EGR1,FOS,CEBPB
M1/Control	Down	GO: Molecular Function	GO:0008134	transcription factor binding		0.0136	1	0.04455	0.2288	3	740	FOS,CEBPB,NR4A1
M1/Control	Down	GO: Biological Process	GO:0043618	regulation of transcription from RNA polymerase II promoter in response to stress		4.967e-06	0.005742	0.001376	0.0105	3	55	EGR1,ATF3,CEBPB
M1/Control	Down	GO: Biological Process	GO:0043620	regulation of DNA-templated transcription in response to stress		7.143e-06	0.008257	0.001376	0.0105	3	62	EGR1,ATF3,CEBPB
M1/Control	Down	GO: Biological Process	GO:0042594	response to starvation		0.0006515	0.7531	0.01751	0.1336	3	283	FOS,ZFP36,ATF3
M1/Control	Down	GO: Biological Process	GO:0045444	fat cell differentiation		0.0007569	0.875	0.01862	0.1421	3	298	ZFP36,CEBPB,NR4A1
M1/Control	Down	GO: Biological Process	GO:0045637	regulation of myeloid cell differentiation		0.0007943	0.9182	0.01904	0.1453	3	303	FOS,ZFP36,CEBPB
M1/Control	Down	GO: Biological Process	GO:0051384	response to glucocorticoid		0.0009054	1	0.01904	0.1453	3	317	FOS,ZFP36,DUSP1
M1/Control	Down	GO: Biological Process	GO:0031960	response to corticosteroid		0.001235	1	0.02133	0.1627	3	353	FOS,ZFP36,DUSP1
M1/Control	Down	GO: Biological Process	GO:0007611	learning or memory		0.001504	1	0.02413	0.1841	3	378	EGR1,FOS,CEBPB
M1/Control	Down	GO: Biological Process	GO:0050890	cognition		0.002103	1	0.02731	0.2084	3	425	EGR1,FOS,CEBPB
M1/Control	Down	GO: Biological Process	GO:0071375	cellular response to peptide hormone stimulus		0.002506	1	0.02867	0.2187	3	452	EGR1,FOS,NR4A1
M1/Control	Down	GO: Biological Process	GO:1901214	regulation of neuron death		0.002868	1	0.03157	0.2409	3	474	EGR1,FOS,CEBPB
M1/Control	Down	GO: Biological Process	GO:0071496	cellular response to external stimulus		0.003168	1	0.03273	0.2498	3	491	EGR1,FOS,ATF3
M1/Control	Down	GO: Biological Process	GO:0070997	neuron death		0.003951	1	0.03714	0.2834	3	531	EGR1,FOS,CEBPB
M1/Control	Down	GO: Biological Process	GO:1901653	cellular response to peptide		0.004057	1	0.03731	0.2847	3	536	EGR1,FOS,NR4A1
M1/Control	Down	GO: Biological Process	GO:1903706	regulation of hemopoiesis		0.004519	1	0.03731	0.2847	3	557	FOS,ZFP36,CEBPB
M1/Control	Down	GO: Biological Process	GO:0050673	epithelial cell proliferation		0.006287	1	0.04254	0.3246	3	627	ZFP36,CEBPB,NR4A1
M1/Control	Down	GO: Biological Process	GO:0009314	response to radiation		0.006829	1	0.04494	0.3429	3	646	EGR1,FOS,DUSP1
M1/Control	Down	GO: Biological Process	GO:0030099	myeloid cell differentiation		0.007399	1	0.04779	0.3646	3	665	FOS,ZFP36,CEBPB
M1/Control	Down	GO: Biological Process	GO:0043434	response to peptide hormone		0.007774	1	0.04965	0.3788	3	677	EGR1,FOS,NR4A1
M1/Control	Down	GO: Cellular Component	GO:1903767	sweet taste receptor complex		0.001337	0.0896	0.01493	0.07152	1	2	TAS1R3
M1/M0	Up	GO: Molecular Function	GO:0019955	cytokine binding		0.0009201	0.1923	0.0148	0.08763	3	161	ENG,ITGB1,LRRC32
M1/M0	Up	GO: Molecular Function	GO:0005178	integrin binding		0.001095	0.2288	0.0148	0.08763	3	171	CD81,ITGB1,VCAM1
M1/M0	Up	GO: Molecular Function	GO:0030020	extracellular matrix structural constituent conferring tensile strength		0.001158	0.242	0.0148	0.08763	2	42	COL4A1,COL18A1
M1/M0	Up	GO: Molecular Function	GO:0097718	disordered domain specific binding		0.001158	0.242	0.0148	0.08763	2	42	GJA5,CTNNB1
M1/M0	Up	GO: Molecular Function	GO:0086079	gap junction channel activity involved in Purkinje myocyte-ventricular cardiac muscle cell electrical coupling		0.001204	0.2516	0.0148	0.08763	1	1	GJA5
M1/M0	Up	GO: Biological Process	GO:0086044	atrial cardiac muscle cell to AV node cell communication by electrical coupling		0.00116	1	0.0135	0.1113	1	1	GJA5
M1/M0	Up	GO: Biological Process	GO:0098906	regulation of Purkinje myocyte action potential		0.00116	1	0.0135	0.1113	1	1	GJA5
M1/M0	Up	GO: Biological Process	GO:0036366	transforming growth factor beta3 activation		0.00116	1	0.0135	0.1113	1	1	LRRC32
M1/M0	Up	GO: Biological Process	GO:0099561	synaptic membrane adhesion to extracellular matrix		0.00116	1	0.0135	0.1113	1	1	ITGB1
M1/M0	Up	GO: Biological Process	GO:1901398	regulation of transforming growth factor beta3 activation		0.00116	1	0.0135	0.1113	1	1	LRRC32
M1/M0	Up	GO: Biological Process	GO:0030097	hemopoiesis		0.001221	1	0.01413	0.1165	7	1507	FLNA,CD81,CTNNB1,ZFP36L1,ITGB1,H4C5,VCAM1
M1/M0	Up	GO: Biological Process	GO:0042113	B cell activation		0.001227	1	0.01413	0.1165	4	415	CD81,ZFP36L1,ITGB1,VCAM1
M1/M0	Up	GO: Biological Process	GO:0061384	heart trabecula morphogenesis		0.001235	1	0.01415	0.1166	2	45	HEG1,ENG
M1/M0	Up	GO: Biological Process	GO:0071711	basement membrane organization		0.00129	1	0.01462	0.1205	2	46	COL4A1,ITGB1
M1/M0	Up	GO: Biological Process	GO:0071402	cellular response to lipoprotein particle stimulus		0.00129	1	0.01462	0.1205	2	46	CD81,ITGB1
M1/M0	Up	GO: Biological Process	GO:0016525	negative regulation of angiogenesis		0.001313	1	0.01472	0.1214	3	189	HSPG2,TCF4,CTNNB1
M1/M0	Up	GO: Biological Process	GO:0003014	renal system process		0.001313	1	0.01472	0.1214	3	189	GJA5,CTNNB1,SGK1
M1/M0	Up	GO: Biological Process	GO:0031589	cell-substrate adhesion		0.001374	1	0.01525	0.1257	4	428	FLNA,CTNNB1,ITGB1,VCAM1
M1/M0	Up	GO: Biological Process	GO:2000181	negative regulation of blood vessel morphogenesis		0.001374	1	0.01525	0.1257	3	192	HSPG2,TCF4,CTNNB1
M1/M0	Up	GO: Biological Process	GO:0043010	camera-type eye development		0.001418	1	0.01557	0.1284	5	744	COL4A1,S100A6,TCF4,CTNNB1,ITGB1
M1/M0	Up	GO: Biological Process	GO:1901343	negative regulation of vasculature development		0.001415	1	0.01557	0.1284	3	194	HSPG2,TCF4,CTNNB1
M1/M0	Up	GO: Biological Process	GO:0042092	type 2 immune response		0.001463	1	0.01598	0.1317	2	49	CD81,ECM1
M1/M0	Up	GO: Biological Process	GO:0048534	hematopoietic or lymphoid organ development		0.001523	1	0.01648	0.1358	7	1565	FLNA,CD81,CTNNB1,ZFP36L1,ITGB1,H4C5,VCAM1
M1/M0	Up	GO: Biological Process	GO:0010720	positive regulation of cell development		0.001522	1	0.01648	0.1358	4	440	FLNA,CTNNB1,ITGB1,SGK1
M1/M0	Up	GO: Biological Process	GO:0030183	B cell differentiation		0.001544	1	0.01662	0.137	3	200	ZFP36L1,ITGB1,VCAM1
M1/M0	Up	GO: Biological Process	GO:0045022	early endosome to late endosome transport		0.001584	1	0.01687	0.1391	2	51	FLNA,MSN
M1/M0	Up	GO: Biological Process	GO:0051150	regulation of smooth muscle cell differentiation		0.001584	1	0.01687	0.1391	2	51	RCAN1,ENG
M1/M0	Up	GO: Biological Process	GO:0043123	positive regulation of I-kappaB kinase/NF-kappaB signaling		0.001634	1	0.01732	0.1428	3	204	FLNA,CTNNB1,ECM1
M1/M0	Up	GO: Biological Process	GO:1902692	regulation of neuroblast proliferation		0.001646	1	0.01736	0.1431	2	52	CTNNB1,ITGB1
M1/M0	Up	GO: Biological Process	GO:0001837	epithelial to mesenchymal transition		0.00168	1	0.01764	0.1454	3	206	FLNA,CTNNB1,ENG
M1/M0	Up	GO: Biological Process	GO:0003171	atrioventricular valve development		0.001709	1	0.01785	0.1471	2	53	GJA5,ITGB1
M1/M0	Up	GO: Biological Process	GO:0048589	developmental growth		0.001772	1	0.01826	0.1505	6	1168	CD81,HEG1,CTNNB1,ZFP36L1,ECM1,ITGB1
M1/M0	Up	GO: Biological Process	GO:0086002	cardiac muscle cell action potential involved in contraction		0.001774	1	0.01826	0.1505	2	54	FLNA,GJA5
M1/M0	Up	GO: Biological Process	GO:0098927	vesicle-mediated transport between endosomal compartments		0.001774	1	0.01826	0.1505	2	54	FLNA,MSN
M1/M0	Up	GO: Biological Process	GO:0010631	epithelial cell migration		0.001805	1	0.0184	0.1517	4	461	HSPG2,COL18A1,GJA5,ITGB1
M1/M0	Up	GO: Biological Process	GO:0001936	regulation of endothelial cell proliferation		0.001799	1	0.0184	0.1517	3	211	COL18A1,ECM1,ENG
M1/M0	Up	GO: Biological Process	GO:0090505	epiboly involved in wound healing		0.001839	1	0.01858	0.1531	2	55	FLNA,ITGB1
M1/M0	Up	GO: Biological Process	GO:0044319	wound healing, spreading of cells		0.001839	1	0.01858	0.1531	2	55	FLNA,ITGB1
M1/M0	Up	GO: Biological Process	GO:0050863	regulation of T cell activation		0.001878	1	0.01887	0.1556	4	466	CD81,CTNNB1,VCAM1,LRRC32
M1/M0	Up	GO: Biological Process	GO:0090132	epithelium migration		0.001892	1	0.01889	0.1557	4	467	HSPG2,COL18A1,GJA5,ITGB1
M1/M0	Up	GO: Biological Process	GO:0086009	membrane repolarization		0.001906	1	0.01889	0.1557	2	56	FLNA,GJA5
M1/M0	Up	GO: Biological Process	GO:0003094	glomerular filtration		0.001906	1	0.01889	0.1557	2	56	GJA5,CTNNB1
M1/M0	Up	GO: Biological Process	GO:0014902	myotube differentiation		0.001924	1	0.01898	0.1564	3	216	CD81,RCAN1,ITGB1
M1/M0	Up	GO: Biological Process	GO:0007423	sensory organ development		0.001949	1	0.01914	0.1578	6	1190	COL4A1,S100A6,TCF4,CTNNB1,IGFBP7,ITGB1
M1/M0	Up	GO: Biological Process	GO:0002520	immune system development		0.001971	1	0.01927	0.1588	7	1636	FLNA,CD81,CTNNB1,ZFP36L1,ITGB1,H4C5,VCAM1
M1/M0	Up	GO: Biological Process	GO:0048863	stem cell differentiation		0.002013	1	0.01959	0.1615	4	475	COL18A1,CTNNB1,ENG,ITGB1
M1/M0	Up	GO: Biological Process	GO:1902533	positive regulation of intracellular signal transduction		0.002212	1	0.01966	0.162	6	1220	FLNA,CD81,CTNNB1,ECM1,ENG,ITGB1
M1/M0	Up	GO: Biological Process	GO:0002521	leukocyte differentiation		0.002131	1	0.01966	0.162	5	816	CD81,CTNNB1,ZFP36L1,ITGB1,VCAM1
M1/M0	Up	GO: Biological Process	GO:0002694	regulation of leukocyte activation		0.002188	1	0.01966	0.162	5	821	CD81,CTNNB1,ZFP36L1,VCAM1,LRRC32
M1/M0	Up	GO: Biological Process	GO:0090130	tissue migration		0.002044	1	0.01966	0.162	4	477	HSPG2,COL18A1,GJA5,ITGB1
M1/M0	Up	GO: Biological Process	GO:0071214	cellular response to abiotic stimulus		0.00206	1	0.01966	0.162	4	478	CTNNB1,ZFP36L1,ENG,ITGB1
M1/M0	Up	GO: Biological Process	GO:0104004	cellular response to environmental stimulus		0.00206	1	0.01966	0.162	4	478	CTNNB1,ZFP36L1,ENG,ITGB1
M1/M0	Up	GO: Biological Process	GO:0071496	cellular response to external stimulus		0.002271	1	0.01966	0.162	4	491	CTNNB1,ENG,ITGB1,VCAM1
M1/M0	Up	GO: Biological Process	GO:0043534	blood vessel endothelial cell migration		0.00208	1	0.01966	0.162	3	222	HSPG2,COL18A1,ITGB1
M1/M0	Up	GO: Biological Process	GO:0010718	positive regulation of epithelial to mesenchymal transition		0.002043	1	0.01966	0.162	2	58	CTNNB1,ENG
M1/M0	Up	GO: Biological Process	GO:0046580	negative regulation of Ras protein signal transduction		0.002184	1	0.01966	0.162	2	60	HEG1,ITGB1
M1/M0	Up	GO: Biological Process	GO:0035886	vascular associated smooth muscle cell differentiation		0.002257	1	0.01966	0.162	2	61	CTNNB1,ENG
M1/M0	Up	GO: Biological Process	GO:0003193	pulmonary valve formation		0.002315	1	0.01966	0.162	1	2	GJA5
M1/M0	Up	GO: Biological Process	GO:0010652	positive regulation of cell communication by chemical coupling		0.002315	1	0.01966	0.162	1	2	GJA5
M1/M0	Up	GO: Biological Process	GO:0035922	foramen ovale closure		0.002315	1	0.01966	0.162	1	2	GJA5
M1/M0	Up	GO: Biological Process	GO:0010645	regulation of cell communication by chemical coupling		0.002315	1	0.01966	0.162	1	2	GJA5
M1/M0	Up	GO: Biological Process	GO:0060945	cardiac neuron differentiation		0.002315	1	0.01966	0.162	1	2	VCAM1
M1/M0	Up	GO: Biological Process	GO:0060983	epicardium-derived cardiac vascular smooth muscle cell differentiation		0.002315	1	0.01966	0.162	1	2	CTNNB1
M1/M0	Up	GO: Biological Process	GO:0070483	detection of hypoxia		0.002315	1	0.01966	0.162	1	2	ENG
M1/M0	Up	GO: Biological Process	GO:2000055	positive regulation of Wnt signaling pathway involved in dorsal/ventral axis specification		0.002315	1	0.01966	0.162	1	2	CTNNB1
M1/M0	Up	GO: Biological Process	GO:1905000	regulation of membrane repolarization during atrial cardiac muscle cell action potential		0.002315	1	0.01966	0.162	1	2	FLNA
M1/M0	Up	GO: Biological Process	GO:0045976	negative regulation of mitotic cell cycle, embryonic		0.002315	1	0.01966	0.162	1	2	CTNNB1
M1/M0	Up	GO: Biological Process	GO:0086054	bundle of His cell to Purkinje myocyte communication by electrical coupling		0.002315	1	0.01966	0.162	1	2	GJA5
M1/M0	Up	GO: Biological Process	GO:0086021	SA node cell to atrial cardiac muscle cell communication by electrical coupling		0.002315	1	0.01966	0.162	1	2	GJA5
M1/M0	Up	GO: Biological Process	GO:0098905	regulation of bundle of His cell action potential		0.002315	1	0.01966	0.162	1	2	GJA5
M1/M0	Up	GO: Biological Process	GO:0048626	myoblast fate specification		0.002315	1	0.01966	0.162	1	2	ITGB1
M1/M0	Up	GO: Biological Process	GO:0061324	canonical Wnt signaling pathway involved in positive regulation of cardiac outflow tract cell proliferation		0.002315	1	0.01966	0.162	1	2	CTNNB1
M1/M0	Up	GO: Biological Process	GO:0003017	lymph circulation		0.002315	1	0.01966	0.162	1	2	HEG1
M1/M0	Up	GO: Biological Process	GO:0140039	cell-cell adhesion in response to extracellular stimulus		0.002315	1	0.01966	0.162	1	2	VCAM1
M1/M0	Up	GO: Biological Process	GO:0072054	renal outer medulla development		0.002315	1	0.01966	0.162	1	2	CTNNB1
M1/M0	Up	GO: Biological Process	GO:0044334	canonical Wnt signaling pathway involved in positive regulation of epithelial to mesenchymal transition		0.002315	1	0.01966	0.162	1	2	CTNNB1
M1/M0	Up	GO: Biological Process	GO:0051951	positive regulation of glutamate uptake involved in transmission of nerve impulse		0.002315	1	0.01966	0.162	1	2	ITGB1
M1/M0	Up	GO: Cellular Component	GO:0014704	intercalated disc		7.192e-05	0.01661	0.001278	0.007695	3	71	GJA5,CTNNB1,ITGB1
M1/M0	Up	GO: Cellular Component	GO:0044291	cell-cell contact zone		0.0001658	0.03829	0.002393	0.01441	3	94	GJA5,CTNNB1,ITGB1
M1/M0	Up	GO: Cellular Component	GO:0030175	filopodium		0.0003839	0.08868	0.004223	0.02543	3	125	ITGB1,VCAM1,MSN
M1/M0	Up	GO: Cellular Component	GO:0005902	microvillus		0.0004404	0.1017	0.004423	0.02663	3	131	CTNNB1,VCAM1,MSN
M1/M0	Up	GO: Cellular Component	GO:0005912	adherens junction		0.001587	0.3667	0.0131	0.07886	3	204	CTNNB1,ITGB1,MSN
M1/M0	Up	GO: Cellular Component	GO:0016323	basolateral plasma membrane		0.004987	1	0.02505	0.1508	3	306	CD81,CTNNB1,MSN
M1/M0	Up	GO: Cellular Component	GO:0005788	endoplasmic reticulum lumen		0.006409	1	0.02789	0.1679	3	335	COL4A1,COL18A1,IGFBP7
M1/M0	Up	GO: Cellular Component	GO:0009925	basal plasma membrane		0.006409	1	0.02789	0.1679	3	335	CD81,CTNNB1,MSN
M1/M0	Up	GO: Cellular Component	GO:0045178	basal part of cell		0.00787	1	0.03186	0.1919	3	361	CD81,CTNNB1,MSN
M1/M0	Up	GO: Cellular Component	GO:0031253	cell projection membrane		0.01249	1	0.04325	0.2604	3	428	CTNNB1,ITGB1,MSN
M1/Control	Up	GO: Molecular Function	GO:0032036	myosin heavy chain binding		0.001924	0.8348	0.01897	0.1262	2	17	MYL9,MYL12B
M1/Control	Up	GO: Molecular Function	GO:0045296	cadherin binding		0.002036	0.8836	0.01964	0.1306	6	341	NDRG1,PTPRM,PARK7,PRDX1,MACF1,ITGB1
M1/Control	Up	GO: Molecular Function	GO:0046933	proton-transporting ATP synthase activity, rotational mechanism		0.002159	0.9368	0.02037	0.1355	2	18	ATP5PF,ATP5F1A
M1/Control	Up	GO: Molecular Function	GO:0004601	peroxidase activity		0.002309	1	0.02133	0.1418	3	68	PARK7,SELENOF,PRDX1
M1/Control	Up	GO: Molecular Function	GO:0016684	oxidoreductase activity, acting on peroxide as acceptor		0.002509	1	0.02268	0.1509	3	70	PARK7,SELENOF,PRDX1
M1/Control	Up	GO: Molecular Function	GO:0005102	signaling receptor binding		0.003551	1	0.02546	0.1694	15	1813	BMP2,THBS1,THY1,CD9,PARK7,LRP2,CD151,ACTN1,ITGA3,APOE,ITGAV,ITGB1,ITGB3,ATP5F1A,PLXNB1
M1/Control	Up	GO: Molecular Function	GO:0098631	cell adhesion mediator activity		0.002938	1	0.02546	0.1694	3	74	DSP,BCAM,ITGB1
M1/Control	Up	GO: Molecular Function	GO:0005518	collagen binding		0.003793	1	0.02546	0.1694	3	81	THBS1,ITGA3,ITGB1
M1/Control	Up	GO: Molecular Function	GO:0036478	L-dopa decarboxylase activator activity		0.003872	1	0.02546	0.1694	1	1	PARK7
M1/Control	Up	GO: Molecular Function	GO:0036470	tyrosine 3-monooxygenase activator activity		0.003872	1	0.02546	0.1694	1	1	PARK7
M1/Control	Up	GO: Molecular Function	GO:0018738	S-formylglutathione hydrolase activity		0.003872	1	0.02546	0.1694	1	1	ESD
M1/Control	Up	GO: Molecular Function	GO:0016657	oxidoreductase activity, acting on NAD(P)H, nitrogenous group as acceptor		0.003872	1	0.02546	0.1694	1	1	AKR1A1
M1/Control	Up	GO: Molecular Function	GO:1990002	methylglyoxal reductase (NADPH-dependent, acetol producing)		0.003872	1	0.02546	0.1694	1	1	AKR1A1
M1/Control	Up	GO: Molecular Function	GO:0019726	mevaldate reductase (NADPH) activity		0.003872	1	0.02546	0.1694	1	1	AKR1A1
M1/Control	Up	GO: Molecular Function	GO:0004495	mevaldate reductase activity		0.003872	1	0.02546	0.1694	1	1	AKR1A1
M1/Control	Up	GO: Molecular Function	GO:0046911	metal chelating activity		0.003872	1	0.02546	0.1694	1	1	APOE
M1/Control	Up	GO: Molecular Function	GO:0030379	neurotensin receptor activity, non-G protein-coupled		0.003872	1	0.02546	0.1694	1	1	SORT1
M1/Control	Up	GO: Molecular Function	GO:0047941	glucuronolactone reductase activity		0.003872	1	0.02546	0.1694	1	1	AKR1A1
M1/Control	Up	GO: Molecular Function	GO:0047962	glycine N-benzoyltransferase activity		0.003872	1	0.02546	0.1694	1	1	GLYAT
M1/Control	Up	GO: Molecular Function	GO:1990422	glyoxalase (glycolic acid-forming) activity		0.003872	1	0.02546	0.1694	1	1	PARK7
M1/Control	Up	GO: Molecular Function	GO:0047939	L-glucuronate reductase activity		0.003872	1	0.02546	0.1694	1	1	AKR1A1
M1/Control	Up	GO: Molecular Function	GO:0036524	protein deglycase activity		0.003872	1	0.02546	0.1694	1	1	PARK7
M1/Control	Up	GO: Molecular Function	GO:0003881	CDP-diacylglycerol-inositol 3-phosphatidyltransferase activity		0.003872	1	0.02546	0.1694	1	1	CDIPT
M1/Control	Up	GO: Molecular Function	GO:0015252	proton channel activity		0.004159	1	0.02616	0.174	2	25	ATP5PF,ATP5F1A
M1/Control	Up	GO: Biological Process	GO:1903190	glyoxal catabolic process		0.003681	1	0.03316	0.2866	1	1	PARK7
M1/Control	Up	GO: Biological Process	GO:1903184	L-dopa metabolic process		0.003681	1	0.03316	0.2866	1	1	PARK7
M1/Control	Up	GO: Biological Process	GO:1903185	L-dopa biosynthetic process		0.003681	1	0.03316	0.2866	1	1	PARK7
M1/Control	Up	GO: Biological Process	GO:1903189	glyoxal metabolic process		0.003681	1	0.03316	0.2866	1	1	PARK7
M1/Control	Up	GO: Biological Process	GO:2001139	negative regulation of phospholipid transport		0.003681	1	0.03316	0.2866	1	1	APOE
M1/Control	Up	GO: Biological Process	GO:0140041	cellular detoxification of methylglyoxal		0.003681	1	0.03316	0.2866	1	1	PARK7
M1/Control	Up	GO: Biological Process	GO:0003065	positive regulation of heart rate by epinephrine		0.003681	1	0.03316	0.2866	1	1	TPM1
M1/Control	Up	GO: Biological Process	GO:0099561	synaptic membrane adhesion to extracellular matrix		0.003681	1	0.03316	0.2866	1	1	ITGB1
M1/Control	Up	GO: Biological Process	GO:0140077	positive regulation of lipoprotein transport		0.003681	1	0.03316	0.2866	1	1	LRP2
M1/Control	Up	GO: Biological Process	GO:1904421	response to D-galactosamine		0.003681	1	0.03316	0.2866	1	1	APOE
M1/Control	Up	GO: Biological Process	GO:0071919	G-quadruplex DNA formation		0.003681	1	0.03316	0.2866	1	1	CNBP
M1/Control	Up	GO: Biological Process	GO:0048878	chemical homeostasis		0.0039	1	0.03403	0.2942	12	1365	CFH,CNBP,THY1,SLC12A4,NFE2L1,PARK7,GLS,APLP2,AKR1A1,APOE,ITGAV,ITGB3
M1/Control	Up	GO: Biological Process	GO:0009205	purine ribonucleoside triphosphate metabolic process		0.003906	1	0.03403	0.2942	5	284	CFH,ATP5PF,ATP5IF1,ATP5F1A,NDUFS5
M1/Control	Up	GO: Biological Process	GO:0043113	receptor clustering		0.003901	1	0.03403	0.2942	3	86	THY1,DAG1,APOE
M1/Control	Up	GO: Biological Process	GO:0031333	negative regulation of protein-containing complex assembly		0.003932	1	0.03417	0.2954	4	175	TPM1,PARK7,LAMP2,VDAC2
M1/Control	Up	GO: Biological Process	GO:0007423	sensory organ development		0.003954	1	0.03426	0.2962	11	1190	CFH,S100A6,BMP2,MYH10,THY1,IGFBP7,PTPRM,SULF1,CDIPT,FRZB,ITGB1
M1/Control	Up	GO: Biological Process	GO:0009725	response to hormone		0.004016	1	0.03457	0.2988	12	1370	SORT1,THBS1,TCF21,IGFBP7,PARK7,LRP2,DAG1,ITGA3,APOE,ITGB1,ITGB3,ATP5F1A
M1/Control	Up	GO: Biological Process	GO:0016049	cell growth		0.00407	1	0.03457	0.2988	8	700	THSD7A,IGFBP7,BST2,FRZB,MACF1,APOE,ITGB1,PLXNB1
M1/Control	Up	GO: Biological Process	GO:0003206	cardiac chamber morphogenesis		0.004012	1	0.03457	0.2988	4	176	TPM1,BMP2,DSP,LRP2
M1/Control	Up	GO: Biological Process	GO:0150104	transport across blood-brain barrier		0.00403	1	0.03457	0.2988	3	87	SLC22A8,LRP2,APOE
M1/Control	Up	GO: Biological Process	GO:0072111	cell proliferation involved in kidney development		0.004076	1	0.03457	0.2988	2	26	BMP2,ITGB3
M1/Control	Up	GO: Biological Process	GO:0007039	protein catabolic process in the vacuole		0.004076	1	0.03457	0.2988	2	26	LRP2,LAMP2
M1/Control	Up	GO: Biological Process	GO:0003128	heart field specification		0.004076	1	0.03457	0.2988	2	26	BMP2,LRP2
M1/Control	Up	GO: Biological Process	GO:0007342	fusion of sperm to egg plasma membrane involved in single fertilization		0.004076	1	0.03457	0.2988	2	26	CD9,ITGA3
M1/Control	Up	GO: Biological Process	GO:0043069	negative regulation of programmed cell death		0.004158	1	0.03502	0.3027	11	1198	THBS1,THY1,SLC25A6,PARK7,DAD1,LRP2,APOE,ITGAV,ITGB1,PTTG1IP,VDAC2
M1/Control	Up	GO: Biological Process	GO:0035904	aorta development		0.004161	1	0.03502	0.3027	3	88	MYH10,EFEMP2,LRP2
M1/Control	Up	GO: Biological Process	GO:0010232	vascular transport		0.004161	1	0.03502	0.3027	3	88	SLC22A8,LRP2,APOE
M1/Control	Up	GO: Biological Process	GO:0045597	positive regulation of cell differentiation		0.004185	1	0.03503	0.3028	11	1199	BMP2,FRZB,EFEMP2,LRP2,DAG1,MACF1,APOE,SETD3,ITGB1,ITGB3,PLXNB1
M1/Control	Up	GO: Biological Process	GO:0048709	oligodendrocyte differentiation		0.004176	1	0.03503	0.3028	4	178	CD9,DAG1,APOE,TNFRSF21
M1/Control	Up	GO: Biological Process	GO:0043067	regulation of programmed cell death		0.004241	1	0.03541	0.3061	15	1944	SORT1,BMP2,THBS1,THY1,SLC25A6,PARK7,FRZB,DAD1,LRP2,ACTN1,APOE,ITGAV,ITGB1,PTTG1IP,VDAC2
M1/Control	Up	GO: Biological Process	GO:0009144	purine nucleoside triphosphate metabolic process		0.004267	1	0.03553	0.3071	5	290	CFH,ATP5PF,ATP5IF1,ATP5F1A,NDUFS5
M1/Control	Up	GO: Biological Process	GO:0009199	ribonucleoside triphosphate metabolic process		0.004329	1	0.03595	0.3108	5	291	CFH,ATP5PF,ATP5IF1,ATP5F1A,NDUFS5
M1/Control	Up	GO: Biological Process	GO:0150105	protein localization to cell-cell junction		0.004392	1	0.03628	0.3136	2	27	DSP,CGNL1
M1/Control	Up	GO: Biological Process	GO:0035024	negative regulation of Rho protein signal transduction		0.004392	1	0.03628	0.3136	2	27	ITGA3,ITGB1
M1/Control	Up	GO: Biological Process	GO:0098656	anion transmembrane transport		0.004456	1	0.03672	0.3174	5	293	SLC12A4,SLC25A6,LRP2,ITGB1,VDAC2
M1/Control	Up	GO: Biological Process	GO:0045861	negative regulation of proteolysis		0.004536	1	0.03728	0.3223	6	422	THBS1,BST2,PARK7,LRP2,APLP2,ITIH5
M1/Control	Up	GO: Biological Process	GO:0140253	cell-cell fusion		0.004713	1	0.03848	0.3327	3	92	MYOF,CD9,ITGB1
M1/Control	Up	GO: Biological Process	GO:0000768	syncytium formation by plasma membrane fusion		0.004713	1	0.03848	0.3327	3	92	MYOF,CD9,ITGB1
M1/Control	Up	GO: Biological Process	GO:0071732	cellular response to nitric oxide		0.004718	1	0.03848	0.3327	2	28	THBS1,ATP5F1A
M1/Control	Up	GO: Biological Process	GO:0032526	response to retinoic acid		0.004787	1	0.03894	0.3366	4	185	BMP2,IGFBP7,LRP2,APOE
M1/Control	Up	GO: Biological Process	GO:0030162	regulation of proteolysis		0.004812	1	0.03905	0.3375	9	880	THBS1,ATP5IF1,NFE2L1,BST2,PARK7,LRP2,APLP2,APOE,ITIH5
M1/Control	Up	GO: Biological Process	GO:0006954	inflammatory response		0.004827	1	0.03907	0.3377	10	1048	CFH,CNBP,BMP2,THBS1,ATP5IF1,NFE2L1,PARK7,APOE,ITGAV,ITGB1
M1/Control	Up	GO: Biological Process	GO:0046718	viral entry into host cell		0.004879	1	0.03919	0.3388	4	186	DAG1,ITGAV,ITGB1,ITGB3
M1/Control	Up	GO: Biological Process	GO:0060042	retina morphogenesis in camera-type eye		0.004879	1	0.03919	0.3388	4	186	CFH,THY1,PTPRM,CDIPT
M1/Control	Up	GO: Biological Process	GO:0008625	extrinsic apoptotic signaling pathway via death domain receptors		0.004857	1	0.03919	0.3388	3	93	SORT1,THBS1,PARK7
M1/Control	Up	GO: Biological Process	GO:0016055	Wnt signaling pathway		0.004976	1	0.03977	0.3438	7	572	BMP2,SULF1,FRZB,MACF1,ITGA3,APOE,NDRG2
M1/Control	Up	GO: Biological Process	GO:0003407	neural retina development		0.004971	1	0.03977	0.3438	4	187	CFH,THY1,PTPRM,CDIPT
M1/Control	Up	GO: Biological Process	GO:0014015	positive regulation of gliogenesis		0.005004	1	0.0399	0.3449	3	94	BMP2,LRP2,DAG1
M1/Control	Up	GO: Biological Process	GO:0006622	protein targeting to lysosome		0.005056	1	0.04011	0.3467	2	29	SORT1,LAMP2
M1/Control	Up	GO: Biological Process	GO:0071404	cellular response to low-density lipoprotein particle stimulus		0.005056	1	0.04011	0.3467	2	29	CD9,ITGB1
M1/Control	Up	GO: Biological Process	GO:0198738	cell-cell signaling by wnt		0.00507	1	0.04012	0.3469	7	574	BMP2,SULF1,FRZB,MACF1,ITGA3,APOE,NDRG2
M1/Control	Up	GO: Biological Process	GO:0003014	renal system process		0.005161	1	0.04064	0.3513	4	189	THSD7A,SULF1,LRP2,ITGA3
M1/Control	Up	GO: Cellular Component	GO:0071133	alpha9-beta1 integrin-ADAM8 complex		0.007344	1	0.02656	0.1736	1	2	ITGB3
M1/Control	Up	GO: Cellular Component	GO:0097636	intrinsic component of autophagosome membrane		0.007344	1	0.02656	0.1736	1	2	LAMP2
M1/Control	Up	GO: Cellular Component	GO:0098846	podocyte foot		0.007344	1	0.02656	0.1736	1	2	THSD7A
M1/Control	Up	GO: Cellular Component	GO:0097637	integral component of autophagosome membrane		0.007344	1	0.02656	0.1736	1	2	LAMP2
M1/Control	Up	GO: Cellular Component	GO:0034665	integrin alpha1-beta1 complex		0.007344	1	0.02656	0.1736	1	2	ITGB1
M1/Control	Up	GO: Cellular Component	GO:0090636	outer dense plaque of desmosome		0.007344	1	0.02656	0.1736	1	2	ACTN1
M1/Control	Up	GO: Cellular Component	GO:0090637	inner dense plaque of desmosome		0.007344	1	0.02656	0.1736	1	2	ACTN1
M1/Control	Up	GO: Cellular Component	GO:0034680	integrin alpha10-beta1 complex		0.007344	1	0.02656	0.1736	1	2	ITGB1
M1/Control	Up	GO: Cellular Component	GO:0034684	integrin alphav-beta5 complex		0.007344	1	0.02656	0.1736	1	2	ITGAV
M1/Control	Up	GO: Cellular Component	GO:0034681	integrin alpha11-beta1 complex		0.007344	1	0.02656	0.1736	1	2	ITGB1
M1/Control	Up	GO: Cellular Component	GO:0034677	integrin alpha7-beta1 complex		0.007344	1	0.02656	0.1736	1	2	ITGB1
M1/Control	Up	GO: Cellular Component	GO:1990836	lysosomal matrix		0.007344	1	0.02656	0.1736	1	2	LAMP2
M1/Control	Down	GO: Molecular Function	GO:0035259	nuclear glucocorticoid receptor binding		8.615e-05	0.008184	0.001637	0.008408	2	20	CEBPB,NR4A1
M1/Control	Down	GO: Molecular Function	GO:0035035	histone acetyltransferase binding		0.0001834	0.01743	0.002904	0.01492	2	29	EGR1,CEBPB
M1/Control	Down	GO: Molecular Function	GO:0016922	nuclear receptor binding		0.007683	0.7299	0.03044	0.1563	2	191	CEBPB,NR4A1
M1/Control	Down	GO: Biological Process	GO:1990440	positive regulation of transcription from RNA polymerase II promoter in response to endoplasmic reticulum stress		2.39e-05	0.02763	0.002697	0.02058	2	12	ATF3,CEBPB
M1/Control	Down	GO: Biological Process	GO:0036003	positive regulation of transcription from RNA polymerase II promoter in response to stress		0.0001361	0.1573	0.007867	0.06003	2	28	ATF3,CEBPB
M1/Control	Down	GO: Biological Process	GO:0140467	integrated stress response signaling		0.0002939	0.3397	0.01477	0.1127	2	41	FOS,CEBPB
M1/Control	Down	GO: Biological Process	GO:1902895	positive regulation of miRNA transcription		0.0004553	0.5264	0.01751	0.1336	2	51	EGR1,FOS
M1/Control	Down	GO: Biological Process	GO:0035902	response to immobilization stress		0.0004734	0.5472	0.01751	0.1336	2	52	FOS,REN
M1/Control	Down	GO: Biological Process	GO:0071364	cellular response to epidermal growth factor stimulus		0.0006093	0.7044	0.01751	0.1336	2	59	FOS,ZFP36
M1/Control	Down	GO: Biological Process	GO:2000630	positive regulation of miRNA metabolic process		0.0006301	0.7284	0.01751	0.1336	2	60	EGR1,FOS
M1/Control	Down	GO: Biological Process	GO:0001975	response to amphetamine		0.0007167	0.8285	0.01841	0.1405	2	64	EGR1,NR4A1
M1/Control	Down	GO: Biological Process	GO:1902893	regulation of miRNA transcription		0.0008325	0.9624	0.01904	0.1453	2	69	EGR1,FOS
M1/Control	Down	GO: Biological Process	GO:0061614	miRNA transcription		0.0008567	0.9904	0.01904	0.1453	2	70	EGR1,FOS
M1/Control	Down	GO: Biological Process	GO:0070849	response to epidermal growth factor		0.0008812	1	0.01904	0.1453	2	71	FOS,ZFP36
M1/Control	Down	GO: Biological Process	GO:0038066	p38MAPK cascade		0.0009061	1	0.01904	0.1453	2	72	ZFP36,DUSP1
M1/Control	Down	GO: Biological Process	GO:0045600	positive regulation of fat cell differentiation		0.001145	1	0.02133	0.1627	2	81	ZFP36,CEBPB
M1/Control	Down	GO: Biological Process	GO:0051602	response to electrical stimulus		0.001173	1	0.02133	0.1627	2	82	EGR1,NR4A1
M1/Control	Down	GO: Biological Process	GO:2000628	regulation of miRNA metabolic process		0.001231	1	0.02133	0.1627	2	84	EGR1,FOS
M1/Control	Down	GO: Biological Process	GO:0014075	response to amine		0.001442	1	0.02348	0.1791	2	91	EGR1,NR4A1
M1/Control	Down	GO: Biological Process	GO:0070373	negative regulation of ERK1 and ERK2 cascade		0.001669	1	0.02474	0.1888	2	98	ATF3,DUSP1
M1/Control	Down	GO: Biological Process	GO:0010586	miRNA metabolic process		0.001669	1	0.02474	0.1888	2	98	EGR1,FOS
M1/Control	Down	GO: Biological Process	GO:0006305	DNA alkylation		0.002097	1	0.02731	0.2084	2	110	FOS,CEBPB
M1/Control	Down	GO: Biological Process	GO:0006306	DNA methylation		0.002097	1	0.02731	0.2084	2	110	FOS,CEBPB
M1/Control	Down	GO: Biological Process	GO:0045670	regulation of osteoclast differentiation		0.00225	1	0.02867	0.2187	2	114	FOS,CEBPB
M1/Control	Down	GO: Biological Process	GO:0060218	hematopoietic stem cell differentiation		0.002529	1	0.02867	0.2187	2	121	FOS,ZFP36
M1/Control	Down	GO: Biological Process	GO:0044728	DNA methylation or demethylation		0.003181	1	0.03273	0.2498	2	136	FOS,CEBPB
M1/Control	Down	GO: Biological Process	GO:1901216	positive regulation of neuron death		0.00351	1	0.03559	0.2716	2	143	EGR1,FOS
M1/Control	Down	GO: Biological Process	GO:0006304	DNA modification		0.004213	1	0.03731	0.2847	2	157	FOS,CEBPB
M1/Control	Down	GO: Biological Process	GO:0044344	cellular response to fibroblast growth factor stimulus		0.004371	1	0.03731	0.2847	2	160	ZFP36,NR4A1
M1/Control	Down	GO: Biological Process	GO:0030316	osteoclast differentiation		0.004478	1	0.03731	0.2847	2	162	FOS,CEBPB
M1/Control	Down	GO: Biological Process	GO:0007631	feeding behavior		0.004751	1	0.0381	0.2907	2	167	FOS,REN
M1/Control	Down	GO: Biological Process	GO:0071774	response to fibroblast growth factor		0.004807	1	0.0381	0.2907	2	168	ZFP36,NR4A1
M1/Control	Down	GO: Biological Process	GO:0071347	cellular response to interleukin-1		0.004919	1	0.0381	0.2907	2	170	EGR1,CEBPB
M1/Control	Down	GO: Biological Process	GO:0045598	regulation of fat cell differentiation		0.004975	1	0.0381	0.2907	2	171	ZFP36,CEBPB
M1/Control	Down	GO: Biological Process	GO:0007613	memory		0.005556	1	0.04045	0.3087	2	181	EGR1,CEBPB
M1/Control	Down	GO: Biological Process	GO:0002761	regulation of myeloid leukocyte differentiation		0.006105	1	0.04254	0.3246	2	190	FOS,CEBPB
M1/Control	Down	GO: Biological Process	GO:0001659	temperature homeostasis		0.006293	1	0.04254	0.3246	2	193	EGR1,CEBPB
M1/Control	Down	GO: Biological Process	GO:0051592	response to calcium ion		0.006484	1	0.04358	0.3325	2	196	FOS,DUSP1
M1/Control	Down	GO: Biological Process	GO:0070555	response to interleukin-1		0.007341	1	0.04767	0.3638	2	209	EGR1,CEBPB
M1/M0	Up	GO: Molecular Function	GO:0086078	gap junction channel activity involved in bundle of His cell-Purkinje myocyte electrical coupling		0.001204	0.2516	0.0148	0.08763	1	1	GJA5
M1/M0	Up	GO: Molecular Function	GO:0086076	gap junction channel activity involved in atrial cardiac muscle cell-AV node cell electrical coupling		0.001204	0.2516	0.0148	0.08763	1	1	GJA5
M1/M0	Up	GO: Molecular Function	GO:0002020	protease binding		0.00131	0.2738	0.01521	0.09009	3	182	HSPG2,ECM1,ITGB1
M1/M0	Up	GO: Molecular Function	GO:0015459	potassium channel regulator activity		0.00235	0.4911	0.02495	0.1477	2	60	FLNA,SGK1
M1/M0	Up	GO: Molecular Function	GO:0015026	coreceptor activity		0.002507	0.5239	0.02495	0.1477	2	62	ENG,ITGB1
M1/M0	Up	GO: Molecular Function	GO:0086020	gap junction channel activity involved in SA node cell-atrial cardiac muscle cell electrical coupling		0.002403	0.5022	0.02495	0.1477	1	2	GJA5
M1/M0	Up	GO: Molecular Function	GO:0046983	protein dimerization activity		0.002648	0.5534	0.02515	0.149	6	1218	S100A6,FLNA,TCF4,ENG,ITGB1,H4C5
M1/M0	Up	GO: Molecular Function	GO:0019901	protein kinase binding		0.003069	0.6414	0.02789	0.1651	5	855	FLNA,CTNNB1,ITGB1,SGK1,MSN
M1/M0	Up	GO: Molecular Function	GO:0043423	3-phosphoinositide-dependent protein kinase binding		0.003603	0.7529	0.03137	0.1858	1	3	SGK1
M1/M0	Up	GO: Molecular Function	GO:0019900	kinase binding		0.004863	1	0.03664	0.217	5	952	FLNA,CTNNB1,ITGB1,SGK1,MSN
M1/M0	Up	GO: Molecular Function	GO:0046332	SMAD binding		0.004978	1	0.03664	0.217	2	88	FLNA,CTNNB1
M1/M0	Up	GO: Biological Process	GO:0051943	positive regulation of amino acid uptake involved in synaptic transmission		0.002315	1	0.01966	0.162	1	2	ITGB1
M1/M0	Up	GO: Biological Process	GO:0061756	leukocyte adhesion to vascular endothelial cell		0.00233	1	0.01971	0.1624	2	62	ITGB1,VCAM1
M1/M0	Up	GO: Biological Process	GO:0032388	positive regulation of intracellular transport		0.002386	1	0.0201	0.1657	3	233	FLNA,CD81,MSN
M1/M0	Up	GO: Biological Process	GO:0097205	renal filtration		0.002405	1	0.02018	0.1663	2	63	GJA5,CTNNB1
M1/M0	Up	GO: Biological Process	GO:0045766	positive regulation of angiogenesis		0.002445	1	0.02043	0.1684	3	235	ECM1,ENG,ITGB1
M1/M0	Up	GO: Biological Process	GO:1904018	positive regulation of vasculature development		0.002474	1	0.02049	0.1689	3	236	ECM1,ENG,ITGB1
M1/M0	Up	GO: Biological Process	GO:0035050	embryonic heart tube development		0.002474	1	0.02049	0.1689	3	236	GJA5,CTNNB1,ENG
M1/M0	Up	GO: Biological Process	GO:0060711	labyrinthine layer development		0.002481	1	0.02049	0.1689	2	64	ZFP36L1,VCAM1
M1/M0	Up	GO: Biological Process	GO:0007167	enzyme-linked receptor protein signaling pathway		0.002502	1	0.02059	0.1697	6	1250	COL4A1,TCF4,CTNNB1,ENG,ITGB1,LRRC32
M1/M0	Up	GO: Biological Process	GO:0043009	chordate embryonic development		0.002573	1	0.02077	0.1712	6	1257	HSPG2,HEG1,CTNNB1,ZFP36L1,ITGB1,VCAM1
M1/M0	Up	GO: Biological Process	GO:0001654	eye development		0.002546	1	0.02077	0.1712	5	850	COL4A1,S100A6,TCF4,CTNNB1,ITGB1
M1/M0	Up	GO: Biological Process	GO:0061351	neural precursor cell proliferation		0.002564	1	0.02077	0.1712	3	239	FLNA,CTNNB1,ITGB1
M1/M0	Up	GO: Biological Process	GO:0086065	cell communication involved in cardiac conduction		0.002558	1	0.02077	0.1712	2	65	FLNA,GJA5
M1/M0	Up	GO: Biological Process	GO:0061383	trabecula morphogenesis		0.002558	1	0.02077	0.1712	2	65	HEG1,ENG
M1/M0	Up	GO: Biological Process	GO:0150063	visual system development		0.002586	1	0.02079	0.1714	5	853	COL4A1,S100A6,TCF4,CTNNB1,ITGB1
M1/M0	Up	GO: Biological Process	GO:0003013	circulatory system process		0.002599	1	0.02082	0.1716	5	854	FLNA,GJA5,HEG1,ENG,SGK1
M1/M0	Up	GO: Biological Process	GO:0050878	regulation of body fluid levels		0.002681	1	0.0214	0.1764	4	514	FLNA,GJA5,HEG1,LRRC32
M1/M0	Up	GO: Biological Process	GO:0072132	mesenchyme morphogenesis		0.002715	1	0.02151	0.1773	2	67	CTNNB1,ENG
M1/M0	Up	GO: Biological Process	GO:0051058	negative regulation of small GTPase mediated signal transduction		0.002715	1	0.02151	0.1773	2	67	HEG1,ITGB1
M1/M0	Up	GO: Biological Process	GO:0032870	cellular response to hormone stimulus		0.002761	1	0.02179	0.1796	5	866	CTNNB1,IGFBP7,ZFP36L1,SGK1,PGRMC2
M1/M0	Up	GO: Biological Process	GO:0007520	myoblast fusion		0.002796	1	0.02198	0.1812	2	68	CD81,ITGB1
M1/M0	Up	GO: Biological Process	GO:0009792	embryo development ending in birth or egg hatching		0.002831	1	0.02205	0.1817	6	1281	HSPG2,HEG1,CTNNB1,ZFP36L1,ITGB1,VCAM1
M1/M0	Up	GO: Biological Process	GO:0034329	cell junction assembly		0.002835	1	0.02205	0.1817	4	522	GJA5,HEG1,CTNNB1,ITGB1
M1/M0	Up	GO: Biological Process	GO:0008217	regulation of blood pressure		0.002815	1	0.02205	0.1817	3	247	GJA5,ENG,SGK1
M1/M0	Up	GO: Biological Process	GO:0046661	male sex differentiation		0.002912	1	0.02257	0.186	3	250	FLNA,CTNNB1,ITGB1
M1/M0	Up	GO: Biological Process	GO:0097305	response to alcohol		0.003035	1	0.02344	0.1932	4	532	CTNNB1,IGFBP7,SGK1,VCAM1
M1/M0	Up	GO: Biological Process	GO:1901653	cellular response to peptide		0.003118	1	0.02389	0.1969	4	536	CTNNB1,ZFP36L1,SGK1,VCAM1
M1/M0	Up	GO: Biological Process	GO:0007179	transforming growth factor beta receptor signaling pathway		0.003114	1	0.02389	0.1969	3	256	ENG,ITGB1,LRRC32
M1/M0	Up	GO: Biological Process	GO:0030219	megakaryocyte differentiation		0.003128	1	0.02389	0.1969	2	72	FLNA,H4C5
M1/M0	Up	GO: Biological Process	GO:0010959	regulation of metal ion transport		0.00331	1	0.02422	0.1996	4	545	FLNA,CTNNB1,ITGB1,SGK1
M1/M0	Up	GO: Biological Process	GO:0003179	heart valve morphogenesis		0.003301	1	0.02422	0.1996	2	74	GJA5,ITGB1
M1/M0	Up	GO: Biological Process	GO:0034113	heterotypic cell-cell adhesion		0.003301	1	0.02422	0.1996	2	74	ITGB1,VCAM1
M1/M0	Up	GO: Biological Process	GO:0010712	regulation of collagen metabolic process		0.003389	1	0.02422	0.1996	2	75	ENG,ITGB1
M1/M0	Up	GO: Biological Process	GO:0008542	visual learning		0.003478	1	0.02422	0.1996	2	76	ITGB1,SGK1
M1/M0	Up	GO: Biological Process	GO:0097403	cellular response to raffinose		0.003471	1	0.02422	0.1996	1	3	ZFP36L1
M1/M0	Up	GO: Biological Process	GO:0036023	embryonic skeletal limb joint morphogenesis		0.003471	1	0.02422	0.1996	1	3	CTNNB1
M1/M0	Up	GO: Biological Process	GO:0061047	positive regulation of branching involved in lung morphogenesis		0.003471	1	0.02422	0.1996	1	3	CTNNB1
M1/M0	Up	GO: Biological Process	GO:1905674	regulation of adaptive immune memory response		0.003471	1	0.02422	0.1996	1	3	CD81
M1/M0	Up	GO: Biological Process	GO:0010643	cell communication by chemical coupling		0.003471	1	0.02422	0.1996	1	3	GJA5
M1/M0	Up	GO: Biological Process	GO:2000017	positive regulation of determination of dorsal identity		0.003471	1	0.02422	0.1996	1	3	CTNNB1
M1/M0	Up	GO: Biological Process	GO:1901545	response to raffinose		0.003471	1	0.02422	0.1996	1	3	ZFP36L1
M1/M0	Up	GO: Biological Process	GO:1904217	regulation of CDP-diacylglycerol-serine O-phosphatidyltransferase activity		0.003471	1	0.02422	0.1996	1	3	SERINC1
M1/M0	Up	GO: Biological Process	GO:1904219	positive regulation of CDP-diacylglycerol-serine O-phosphatidyltransferase activity		0.003471	1	0.02422	0.1996	1	3	SERINC1
M1/M0	Up	GO: Biological Process	GO:0036520	astrocyte-dopaminergic neuron signaling		0.003471	1	0.02422	0.1996	1	3	CTNNB1
M1/M0	Up	GO: Biological Process	GO:1901963	regulation of cell proliferation involved in outflow tract morphogenesis		0.003471	1	0.02422	0.1996	1	3	CTNNB1
M1/M0	Up	GO: Biological Process	GO:0010909	positive regulation of heparan sulfate proteoglycan biosynthetic process		0.003471	1	0.02422	0.1996	1	3	CTNNB1
M1/M0	Up	GO: Biological Process	GO:1904582	positive regulation of intracellular mRNA localization		0.003471	1	0.02422	0.1996	1	3	ZFP36L1
M1/M0	Up	GO: Biological Process	GO:0030997	regulation of centriole-centriole cohesion		0.003471	1	0.02422	0.1996	1	3	CTNNB1
M1/M0	Up	GO: Biological Process	GO:0060769	positive regulation of epithelial cell proliferation involved in prostate gland development		0.003471	1	0.02422	0.1996	1	3	CTNNB1
M1/M0	Up	GO: Biological Process	GO:0035783	CD4-positive, alpha-beta T cell costimulation		0.003471	1	0.02422	0.1996	1	3	CD81
M1/M0	Up	GO: Biological Process	GO:0060492	lung induction		0.003471	1	0.02422	0.1996	1	3	CTNNB1
M1/M0	Up	GO: Biological Process	GO:0072053	renal inner medulla development		0.003471	1	0.02422	0.1996	1	3	CTNNB1
M1/M0	Up	GO: Biological Process	GO:0090716	adaptive immune memory response		0.003471	1	0.02422	0.1996	1	3	CD81
M1/M0	Up	GO: Biological Process	GO:0044338	canonical Wnt signaling pathway involved in mesenchymal stem cell differentiation		0.003471	1	0.02422	0.1996	1	3	CTNNB1
M1/M0	Up	GO: Biological Process	GO:0060423	foregut regionalization		0.003471	1	0.02422	0.1996	1	3	CTNNB1
M1/M0	Up	GO: Biological Process	GO:0060424	lung field specification		0.003471	1	0.02422	0.1996	1	3	CTNNB1
M1/M0	Up	GO: Biological Process	GO:0043491	protein kinase B signaling		0.003579	1	0.02485	0.2048	3	269	ZFP36L1,ENG,ITGB1
M1/M0	Up	GO: Biological Process	GO:0030098	lymphocyte differentiation		0.003602	1	0.02492	0.2054	4	558	CTNNB1,ZFP36L1,ITGB1,VCAM1
M1/M0	Up	GO: Biological Process	GO:0007420	brain development		0.003666	1	0.02528	0.2084	6	1349	COL4A1,HSPG2,FLNA,TCF4,CTNNB1,ITGB1
M1/M0	Up	GO: Biological Process	GO:0045596	negative regulation of cell differentiation		0.003704	1	0.02546	0.2099	5	927	CTNNB1,RCAN1,ZFP36L1,ITGB1,H4C5
M1/M0	Up	GO: Biological Process	GO:0007160	cell-matrix adhesion		0.003731	1	0.02556	0.2107	3	273	CTNNB1,ITGB1,VCAM1
M1/M0	Up	GO: Biological Process	GO:0006811	ion transport		0.003758	1	0.02564	0.2113	7	1832	S100A6,FLNA,GJA5,CTNNB1,ITGB1,SGK1,PGRMC2
M1/M0	Up	GO: Biological Process	GO:1903829	positive regulation of protein localization		0.003766	1	0.02564	0.2113	4	565	FLNA,CD81,ITGB1,MSN
M1/M0	Up	GO: Biological Process	GO:0001945	lymph vessel development		0.003845	1	0.0261	0.2151	2	80	HEG1,VCAM1
M1/M0	Up	GO: Biological Process	GO:0050679	positive regulation of epithelial cell proliferation		0.003925	1	0.02656	0.2189	3	278	COL18A1,CTNNB1,ECM1
M1/M0	Up	GO: Biological Process	GO:0043122	regulation of I-kappaB kinase/NF-kappaB signaling		0.003965	1	0.02674	0.2204	3	279	FLNA,CTNNB1,ECM1
M1/M0	Up	GO: Biological Process	GO:0048880	sensory system development		0.004022	1	0.02687	0.2215	5	945	COL4A1,S100A6,TCF4,CTNNB1,ITGB1
M1/M0	Up	GO: Biological Process	GO:0042060	wound healing		0.00401	1	0.02687	0.2215	4	575	FLNA,ENG,ITGB1,LRRC32
M1/M0	Up	GO: Biological Process	GO:0006813	potassium ion transport		0.004005	1	0.02687	0.2215	3	280	FLNA,GJA5,ITGB1
M1/M0	Up	GO: Biological Process	GO:0035265	organ growth		0.004085	1	0.02721	0.2242	3	282	HEG1,CTNNB1,ECM1
M1/M0	Up	GO: Biological Process	GO:0070830	bicellular tight junction assembly		0.004132	1	0.02743	0.2261	2	83	CTNNB1,ITGB1
M1/M0	Up	GO: Biological Process	GO:0071396	cellular response to lipid		0.004151	1	0.02747	0.2264	5	952	ZFP36L1,ITGB1,SGK1,PGRMC2,MSN
M1/M0	Up	GO: Biological Process	GO:0002685	regulation of leukocyte migration		0.004167	1	0.02749	0.2266	3	284	CD81,ECM1,MSN
M1/M0	Up	GO: Biological Process	GO:0042981	regulation of apoptotic process		0.004594	1	0.02757	0.2272	7	1899	FLNA,COL18A1,CTNNB1,ZFP36L1,ENG,ITGB1,SGK1
M1/M0	Up	GO: Biological Process	GO:0030155	regulation of cell adhesion		0.004516	1	0.02757	0.2272	5	971	FLNA,CD81,ITGB1,VCAM1,LRRC32
M1/M0	Up	GO: Biological Process	GO:0045785	positive regulation of cell adhesion		0.004342	1	0.02757	0.2272	4	588	FLNA,CD81,ITGB1,VCAM1
M1/M0	Up	GO: Biological Process	GO:0050808	synapse organization		0.004475	1	0.02757	0.2272	4	593	COL4A1,FLNA,CTNNB1,ITGB1
M1/M0	Up	GO: Biological Process	GO:0086001	cardiac muscle cell action potential		0.00423	1	0.02757	0.2272	2	84	FLNA,GJA5
M1/M0	Up	GO: Biological Process	GO:0034394	protein localization to cell surface		0.00423	1	0.02757	0.2272	2	84	FLNA,CTNNB1
M1/M0	Up	GO: Biological Process	GO:0098900	regulation of action potential		0.00423	1	0.02757	0.2272	2	84	FLNA,GJA5
M1/M0	Up	GO: Biological Process	GO:0035924	cellular response to vascular endothelial growth factor stimulus		0.004329	1	0.02757	0.2272	2	85	TCF4,VCAM1
M1/M0	Up	GO: Biological Process	GO:0086003	cardiac muscle cell contraction		0.004329	1	0.02757	0.2272	2	85	FLNA,GJA5
M1/M0	Up	GO: Biological Process	GO:2000401	regulation of lymphocyte migration		0.004329	1	0.02757	0.2272	2	85	ECM1,MSN
M1/M0	Up	GO: Biological Process	GO:0043113	receptor clustering		0.004429	1	0.02757	0.2272	2	86	FLNA,CD81
M1/M0	Up	GO: Biological Process	GO:0072678	T cell migration		0.00453	1	0.02757	0.2272	2	87	ECM1,MSN
M1/M0	Up	GO: Biological Process	GO:0001974	blood vessel remodeling		0.00453	1	0.02757	0.2272	2	87	FLNA,BGN
M1/M0	Up	GO: Biological Process	GO:0045123	cellular extravasation		0.004632	1	0.02757	0.2272	2	88	ITGB1,VCAM1
M1/M0	Up	GO: Biological Process	GO:0150098	glial cell-neuron signaling		0.004625	1	0.02757	0.2272	1	4	CTNNB1
M1/M0	Up	GO: Biological Process	GO:0070489	T cell aggregation		0.004625	1	0.02757	0.2272	1	4	MSN
M1/M0	Up	GO: Biological Process	GO:1904222	positive regulation of serine C-palmitoyltransferase activity		0.004625	1	0.02757	0.2272	1	4	SERINC1
M1/M0	Up	GO: Biological Process	GO:0003294	atrial ventricular junction remodeling		0.004625	1	0.02757	0.2272	1	4	GJA5
M1/M0	Up	GO: Biological Process	GO:0061198	fungiform papilla formation		0.004625	1	0.02757	0.2272	1	4	CTNNB1
M1/M0	Up	GO: Biological Process	GO:0003273	cell migration involved in endocardial cushion formation		0.004625	1	0.02757	0.2272	1	4	ENG
M1/M0	Up	GO: Biological Process	GO:0007161	calcium-independent cell-matrix adhesion		0.004625	1	0.02757	0.2272	1	4	ITGB1
M1/M0	Up	GO: Biological Process	GO:0150103	reactive gliosis		0.004625	1	0.02757	0.2272	1	4	ITGB1
M1/M0	Up	GO: Biological Process	GO:0003340	negative regulation of mesenchymal to epithelial transition involved in metanephros morphogenesis		0.004625	1	0.02757	0.2272	1	4	CTNNB1
M1/M0	Up	GO: Biological Process	GO:0010908	regulation of heparan sulfate proteoglycan biosynthetic process		0.004625	1	0.02757	0.2272	1	4	CTNNB1
M1/M0	Up	GO: Biological Process	GO:0002038	positive regulation of L-glutamate import across plasma membrane		0.004625	1	0.02757	0.2272	1	4	ITGB1
M1/M0	Up	GO: Biological Process	GO:1904954	canonical Wnt signaling pathway involved in midbrain dopaminergic neuron differentiation		0.004625	1	0.02757	0.2272	1	4	CTNNB1
M1/M0	Up	GO: Biological Process	GO:0098910	regulation of atrial cardiac muscle cell action potential		0.004625	1	0.02757	0.2272	1	4	GJA5
M1/M0	Up	GO: Biological Process	GO:0043402	glucocorticoid mediated signaling pathway		0.004625	1	0.02757	0.2272	1	4	SGK1
M1/M0	Up	GO: Biological Process	GO:0086053	AV node cell to bundle of His cell communication by electrical coupling		0.004625	1	0.02757	0.2272	1	4	GJA5
M1/M0	Up	GO: Biological Process	GO:0086017	Purkinje myocyte action potential		0.004625	1	0.02757	0.2272	1	4	GJA5
M1/M0	Up	GO: Biological Process	GO:2000299	negative regulation of Rho-dependent protein serine/threonine kinase activity		0.004625	1	0.02757	0.2272	1	4	HEG1
M1/M0	Up	GO: Biological Process	GO:1905310	regulation of cardiac neural crest cell migration involved in outflow tract morphogenesis		0.004625	1	0.02757	0.2272	1	4	ENG
M1/M0	Up	GO: Biological Process	GO:0007403	glial cell fate determination		0.004625	1	0.02757	0.2272	1	4	CTNNB1
M1/M0	Up	GO: Biological Process	GO:0051946	regulation of glutamate uptake involved in transmission of nerve impulse		0.004625	1	0.02757	0.2272	1	4	ITGB1
M1/M0	Up	GO: Biological Process	GO:0051941	regulation of amino acid uptake involved in synaptic transmission		0.004625	1	0.02757	0.2272	1	4	ITGB1
M1/M0	Up	GO: Biological Process	GO:0006812	cation transport		0.004659	1	0.02766	0.2279	6	1416	FLNA,GJA5,CTNNB1,ITGB1,SGK1,PGRMC2
M1/M0	Up	GO: Biological Process	GO:0060322	head development		0.004724	1	0.02795	0.2304	6	1420	COL4A1,HSPG2,FLNA,TCF4,CTNNB1,ITGB1
M1/M0	Up	GO: Biological Process	GO:0009988	cell-cell recognition		0.004735	1	0.02795	0.2304	2	89	CD81,MSN
M1/M0	Up	GO: Biological Process	GO:0048483	autonomic nervous system development		0.004839	1	0.02825	0.2329	2	90	CTNNB1,VCAM1
M1/M0	Up	GO: Biological Process	GO:0003281	ventricular septum development		0.004839	1	0.02825	0.2329	2	90	GJA5,HEG1
M1/M0	Up	GO: Biological Process	GO:0120192	tight junction assembly		0.004839	1	0.02825	0.2329	2	90	CTNNB1,ITGB1
M1/M0	Up	GO: Biological Process	GO:0060411	cardiac septum morphogenesis		0.004839	1	0.02825	0.2329	2	90	GJA5,ENG
M1/M0	Up	GO: Biological Process	GO:0045637	regulation of myeloid cell differentiation		0.004992	1	0.02906	0.2395	3	303	CTNNB1,ZFP36L1,H4C5
M1/M0	Up	GO: Biological Process	GO:0140253	cell-cell fusion		0.005051	1	0.02909	0.2398	2	92	CD81,ITGB1
M1/M0	Up	GO: Biological Process	GO:0043297	apical junction assembly		0.005051	1	0.02909	0.2398	2	92	CTNNB1,ITGB1
M1/M0	Up	GO: Biological Process	GO:0007405	neuroblast proliferation		0.005051	1	0.02909	0.2398	2	92	CTNNB1,ITGB1
M1/M0	Up	GO: Biological Process	GO:0000768	syncytium formation by plasma membrane fusion		0.005051	1	0.02909	0.2398	2	92	CD81,ITGB1
M1/M0	Up	GO: Biological Process	GO:0071383	cellular response to steroid hormone stimulus		0.005084	1	0.0292	0.2407	3	305	ZFP36L1,SGK1,PGRMC2
M1/M0	Up	GO: Biological Process	GO:1903131	mononuclear cell differentiation		0.005209	1	0.02984	0.2459	4	619	CTNNB1,ZFP36L1,ITGB1,VCAM1
M1/M0	Up	GO: Biological Process	GO:0043067	regulation of programmed cell death		0.005232	1	0.02989	0.2463	7	1944	FLNA,COL18A1,CTNNB1,ZFP36L1,ENG,ITGB1,SGK1
M1/M0	Up	GO: Biological Process	GO:0010628	positive regulation of gene expression		0.005578	1	0.0311	0.2563	6	1469	CD81,HEG1,CTNNB1,ENG,LRRC32,MSN
M1/M0	Up	GO: Biological Process	GO:0051241	negative regulation of multicellular organismal process		0.005634	1	0.0311	0.2563	6	1472	HSPG2,TCF4,GJA5,CTNNB1,ECM1,LRRC32
M1/M0	Up	GO: Biological Process	GO:0051384	response to glucocorticoid		0.005658	1	0.0311	0.2563	3	317	IGFBP7,ZFP36L1,SGK1
M1/M0	Up	GO: Biological Process	GO:0120193	tight junction organization		0.005487	1	0.0311	0.2563	2	96	CTNNB1,ITGB1
M1/M0	Up	GO: Cellular Component	GO:0070369	beta-catenin-TCF7L2 complex		3.777e-06	0.0008725	0.0001246	0.0007506	2	3	TCF4,CTNNB1
M1/M0	Up	GO: Cellular Component	GO:0071664	catenin-TCF7L2 complex		7.549e-06	0.001744	0.000218	0.001313	2	4	TCF4,CTNNB1
M1/M0	Up	GO: Cellular Component	GO:0098651	basement membrane collagen trimer		5.638e-05	0.01302	0.001167	0.007027	2	10	COL4A1,COL18A1
M1/M0	Up	GO: Cellular Component	GO:1990907	beta-catenin-TCF complex		0.0001137	0.02626	0.001876	0.0113	2	14	TCF4,CTNNB1
M1/M0	Up	GO: Cellular Component	GO:0031528	microvillus membrane		0.001376	0.3179	0.01177	0.0709	2	48	CTNNB1,MSN
M1/M0	Up	GO: Cellular Component	GO:0043198	dendritic shaft		0.003151	0.7278	0.0189	0.1138	2	73	FLNA,CTNNB1
M1/M0	Up	GO: Cellular Component	GO:0005581	collagen trimer		0.005489	1	0.02642	0.1591	2	97	COL4A1,COL18A1
M1/M0	Up	GO: Cellular Component	GO:0043202	lysosomal lumen		0.00652	1	0.02789	0.1679	2	106	HSPG2,BGN
M1/M0	Up	GO: Cellular Component	GO:0005796	Golgi lumen		0.007004	1	0.02942	0.1771	2	110	HSPG2,BGN
M1/M0	Up	GO: Cellular Component	GO:0098685	Schaffer collateral - CA1 synapse		0.00776	1	0.03186	0.1919	2	116	CTNNB1,ITGB1
M1/M0	Up	GO: Cellular Component	GO:0072562	blood microparticle		0.01206	1	0.04286	0.2581	2	146	ENG,MSN
M1/M0	Up	GO: Cellular Component	GO:0030018	Z disc		0.01452	1	0.04751	0.2861	2	161	FLNA,CTNNB1
M1/Control	Up	GO: Molecular Function	GO:0032794	GTPase activating protein binding		0.004159	1	0.02616	0.174	2	25	FMNL3,PLXNB1
M1/Control	Up	GO: Molecular Function	GO:0001846	opsonin binding		0.004159	1	0.02616	0.174	2	25	CFH,ITGAV
M1/Control	Up	GO: Molecular Function	GO:0050431	transforming growth factor beta binding		0.004842	1	0.03002	0.1997	2	27	THBS1,ITGAV
M1/Control	Up	GO: Molecular Function	GO:0046982	protein heterodimerization activity		0.005841	1	0.0357	0.2375	6	423	TPM1,BMP2,NFE2L1,H4C5,ITGA3,ITGB1
M1/Control	Up	GO: Molecular Function	GO:0043395	heparan sulfate proteoglycan binding		0.005956	1	0.0359	0.2388	2	30	CFH,APOE
M1/Control	Up	GO: Molecular Function	GO:0043178	alcohol binding		0.007601	1	0.03886	0.2584	3	104	NFE2L1,CDIPT,VDAC2
M1/Control	Up	GO: Molecular Function	GO:0140323	solute:anion antiporter activity		0.006758	1	0.03886	0.2584	2	32	SLC22A8,SLC25A6
M1/Control	Up	GO: Molecular Function	GO:0050681	nuclear androgen receptor binding		0.007606	1	0.03886	0.2584	2	34	TCF21,PARK7
M1/Control	Up	GO: Molecular Function	GO:0050750	low-density lipoprotein particle receptor binding		0.007606	1	0.03886	0.2584	2	34	LRP2,APOE
M1/Control	Up	GO: Molecular Function	GO:0071813	lipoprotein particle binding		0.007606	1	0.03886	0.2584	2	34	THBS1,APOE
M1/Control	Up	GO: Molecular Function	GO:0071814	protein-lipid complex binding		0.007606	1	0.03886	0.2584	2	34	THBS1,APOE
M1/Control	Up	GO: Molecular Function	GO:0140260	mitochondrial proton-transporting ATP synthase complex binding		0.0077	1	0.03886	0.2584	1	2	ATP5IF1
M1/Control	Up	GO: Molecular Function	GO:0036468	L-dopa decarboxylase activity		0.0077	1	0.03886	0.2584	1	2	PARK7
M1/Control	Up	GO: Molecular Function	GO:1990042	glycerol dehydrogenase [NAD(P)+] activity		0.0077	1	0.03886	0.2584	1	2	AKR1A1
M1/Control	Up	GO: Molecular Function	GO:0004058	aromatic-L-amino-acid decarboxylase activity		0.0077	1	0.03886	0.2584	1	2	PARK7
M1/Control	Up	GO: Molecular Function	GO:0047956	glycerol dehydrogenase [NADP+] activity		0.0077	1	0.03886	0.2584	1	2	AKR1A1
M1/Control	Up	GO: Molecular Function	GO:0005055	laminin receptor activity		0.0077	1	0.03886	0.2584	1	2	BCAM
M1/Control	Up	GO: Molecular Function	GO:0010465	nerve growth factor receptor activity		0.0077	1	0.03886	0.2584	1	2	SORT1
M1/Control	Up	GO: Molecular Function	GO:0004511	tyrosine 3-monooxygenase activity		0.0077	1	0.03886	0.2584	1	2	PARK7
M1/Control	Up	GO: Molecular Function	GO:0001540	amyloid-beta binding		0.008861	1	0.0442	0.294	3	110	LRP2,APOE,ITM2B
M1/Control	Up	GO: Molecular Function	GO:0043015	gamma-tubulin binding		0.009922	1	0.04785	0.3182	2	39	GLYAT,NDRG1
M1/Control	Up	GO: Molecular Function	GO:0070325	lipoprotein particle receptor binding		0.009922	1	0.04785	0.3182	2	39	LRP2,APOE
M1/Control	Up	GO: Molecular Function	GO:0000146	microfilament motor activity		0.009922	1	0.04785	0.3182	2	39	MYH10,MYL6
M1/Control	Up	GO: Biological Process	GO:0030193	regulation of blood coagulation		0.005154	1	0.04064	0.3513	3	95	THBS1,CD9,APOE
M1/Control	Up	GO: Biological Process	GO:1902903	regulation of supramolecular fiber organization		0.005306	1	0.04147	0.3585	6	436	TPM1,PARK7,EFEMP2,CGNL1,APOE,CDC42EP3
M1/Control	Up	GO: Biological Process	GO:0003208	cardiac ventricle morphogenesis		0.005306	1	0.04147	0.3585	3	96	TPM1,DSP,LRP2
M1/Control	Up	GO: Biological Process	GO:0006949	syncytium formation		0.005306	1	0.04147	0.3585	3	96	MYOF,CD9,ITGB1
M1/Control	Up	GO: Biological Process	GO:0097062	dendritic spine maintenance		0.005404	1	0.04203	0.3634	2	30	ITGA3,APOE
M1/Control	Up	GO: Biological Process	GO:0045026	plasma membrane fusion		0.005404	1	0.04203	0.3634	2	30	CD9,ITGA3
M1/Control	Up	GO: Biological Process	GO:0015711	organic anion transport		0.005423	1	0.04208	0.3638	6	438	ATP5PF,SLC22A8,SLC25A6,NFE2L1,LRP2,ITGB1
M1/Control	Up	GO: Biological Process	GO:0060135	maternal process involved in female pregnancy		0.005461	1	0.04217	0.3646	3	97	PARK7,ITGA3,ITGB1
M1/Control	Up	GO: Biological Process	GO:1900046	regulation of hemostasis		0.005461	1	0.04217	0.3646	3	97	THBS1,CD9,APOE
M1/Control	Up	GO: Biological Process	GO:0090559	regulation of membrane permeability		0.005619	1	0.04328	0.3742	3	98	ATP5IF1,SLC25A6,VDAC2
M1/Control	Up	GO: Biological Process	GO:0044409	entry into host		0.005656	1	0.04336	0.3748	4	194	DAG1,ITGAV,ITGB1,ITGB3
M1/Control	Up	GO: Biological Process	GO:0007338	single fertilization		0.005656	1	0.04336	0.3748	4	194	CD9,PARK7,ITGA3,VDAC2
M1/Control	Up	GO: Biological Process	GO:0046907	intracellular transport		0.005703	1	0.04347	0.3758	14	1811	SORT1,MYH10,ATP5IF1,SLC25A6,PARK7,LRP2,MACF1,LAMP2,APOE,RAB2A,ITGB1,PTTG1IP,VDAC2,TMED3
M1/Control	Up	GO: Biological Process	GO:0009141	nucleoside triphosphate metabolic process		0.005718	1	0.04347	0.3758	5	311	CFH,ATP5PF,ATP5IF1,ATP5F1A,NDUFS5
M1/Control	Up	GO: Biological Process	GO:0019915	lipid storage		0.00578	1	0.04347	0.3758	3	99	APOE,ITGAV,ITGB3
M1/Control	Up	GO: Biological Process	GO:0048857	neural nucleus development		0.00578	1	0.04347	0.3758	3	99	ATP5PF,BMP2,NDRG2
M1/Control	Up	GO: Biological Process	GO:0043954	cellular component maintenance		0.00578	1	0.04347	0.3758	3	99	CDIPT,ITGA3,APOE
M1/Control	Up	GO: Biological Process	GO:0060765	regulation of androgen receptor signaling pathway		0.005763	1	0.04347	0.3758	2	31	TCF21,PARK7
M1/Control	Up	GO: Biological Process	GO:0032891	negative regulation of organic acid transport		0.005763	1	0.04347	0.3758	2	31	ATP5PF,THBS1
M1/Control	Up	GO: Biological Process	GO:0010894	negative regulation of steroid biosynthetic process		0.005763	1	0.04347	0.3758	2	31	BMP2,APOE
M1/Control	Up	GO: Biological Process	GO:0032890	regulation of organic acid transport		0.005943	1	0.04459	0.3855	3	100	ATP5PF,THBS1,ITGB1
M1/Control	Up	GO: Biological Process	GO:0062012	regulation of small molecule metabolic process		0.006104	1	0.04538	0.3923	6	449	BMP2,ATP5IF1,NFE2L1,PARK7,AKR1A1,APOE
M1/Control	Up	GO: Biological Process	GO:0050818	regulation of coagulation		0.006109	1	0.04538	0.3923	3	101	THBS1,CD9,APOE
M1/Control	Up	GO: Biological Process	GO:0042982	amyloid precursor protein metabolic process		0.006109	1	0.04538	0.3923	3	101	KLK6,APOE,ITM2B
M1/Control	Up	GO: Biological Process	GO:0010596	negative regulation of endothelial cell migration		0.006109	1	0.04538	0.3923	3	101	THBS1,PTPRM,APOE
M1/Control	Up	GO: Biological Process	GO:1901028	regulation of mitochondrial outer membrane permeabilization involved in apoptotic signaling pathway		0.006133	1	0.04538	0.3923	2	32	ATP5IF1,SLC25A6
M1/Control	Up	GO: Biological Process	GO:1902170	cellular response to reactive nitrogen species		0.006133	1	0.04538	0.3923	2	32	THBS1,ATP5F1A
M1/Control	Up	GO: Biological Process	GO:0070371	ERK1 and ERK2 cascade		0.006234	1	0.04602	0.3978	6	451	BMP2,APOE,ITGAV,NDRG2,ITGB1,ITGB3
M1/Control	Up	GO: Biological Process	GO:0000302	response to reactive oxygen species		0.006271	1	0.04602	0.3978	5	318	TPM1,CFH,PARK7,PRDX1,APOE
M1/Control	Up	GO: Biological Process	GO:0035023	regulation of Rho protein signal transduction		0.006278	1	0.04602	0.3978	3	102	ITGA3,APOE,ITGB1
M1/Control	Up	GO: Biological Process	GO:0048844	artery morphogenesis		0.006278	1	0.04602	0.3978	3	102	EFEMP2,LRP2,APOE
M1/Control	Up	GO: Biological Process	GO:0006811	ion transport		0.006304	1	0.04611	0.3986	14	1832	S100A6,ATP5PF,THY1,SLC22A8,SLC12A4,SLC25A6,NFE2L1,PARK7,LRP2,ITGAV,ITGB1,ITGB3,ATP5F1A,VDAC2
M1/Control	Up	GO: Biological Process	GO:0040037	negative regulation of fibroblast growth factor receptor signaling pathway		0.006513	1	0.04731	0.409	2	33	THBS1,SULF1
M1/Control	Up	GO: Biological Process	GO:0043931	ossification involved in bone maturation		0.006513	1	0.04731	0.409	2	33	BMP2,PLXNB1
M1/Control	Up	GO: Biological Process	GO:0055012	ventricular cardiac muscle cell differentiation		0.006513	1	0.04731	0.409	2	33	BMP2,MYH10
M1/Control	Up	GO: Biological Process	GO:0008015	blood circulation		0.007086	1	0.04756	0.4111	8	769	TPM1,ATP5PF,MYOF,PTPRM,DSP,SULF1,APOE,VDAC2
M1/Control	Up	GO: Biological Process	GO:0055086	nucleobase-containing small molecule metabolic process		0.007248	1	0.04756	0.4111	8	772	CFH,GLYAT,ATP5PF,ATP5IF1,PARK7,LDHB,ATP5F1A,NDUFS5
M1/Control	Up	GO: Biological Process	GO:2001233	regulation of apoptotic signaling pathway		0.006844	1	0.04756	0.4111	6	460	THBS1,SLC25A6,PARK7,ITGAV,PTTG1IP,VDAC2
M1/Control	Up	GO: Biological Process	GO:0032970	regulation of actin filament-based process		0.007275	1	0.04756	0.4111	6	466	TPM1,DSP,BST2,CGNL1,ITGB3,CDC42EP3
M1/Control	Up	GO: Biological Process	GO:0048608	reproductive structure development		0.007275	1	0.04756	0.4111	6	466	TCF21,SULF1,GAS2,LRP2,ITGAV,ITGB1
M1/Control	Up	GO: Biological Process	GO:1902905	positive regulation of supramolecular fiber organization		0.006739	1	0.04756	0.4111	4	204	TPM1,EFEMP2,APOE,CDC42EP3
M1/Control	Up	GO: Biological Process	GO:0050810	regulation of steroid biosynthetic process		0.006623	1	0.04756	0.4111	3	104	BMP2,IGFBP7,APOE
M1/Control	Up	GO: Biological Process	GO:0061045	negative regulation of wound healing		0.006623	1	0.04756	0.4111	3	104	THBS1,CD9,APOE
M1/Control	Up	GO: Biological Process	GO:0045685	regulation of glial cell differentiation		0.006623	1	0.04756	0.4111	3	104	BMP2,DAG1,TNFRSF21
M1/Control	Up	GO: Biological Process	GO:0010743	regulation of macrophage derived foam cell differentiation		0.006904	1	0.04756	0.4111	2	34	ITGAV,ITGB3
M1/Control	Up	GO: Biological Process	GO:0001778	plasma membrane repair		0.006904	1	0.04756	0.4111	2	34	MYOF,MYH10
M1/Control	Up	GO: Biological Process	GO:0072012	glomerulus vasculature development		0.006904	1	0.04756	0.4111	2	34	TCF21,ITGB3
M1/Control	Up	GO: Biological Process	GO:0045939	negative regulation of steroid metabolic process		0.006904	1	0.04756	0.4111	2	34	BMP2,APOE
M1/Control	Up	GO: Biological Process	GO:0060055	angiogenesis involved in wound healing		0.007305	1	0.04756	0.4111	2	35	DAG1,ITGB3
M1/Control	Up	GO: Biological Process	GO:0010544	negative regulation of platelet activation		0.007305	1	0.04756	0.4111	2	35	CD9,APOE
M1/Control	Up	GO: Biological Process	GO:0045745	positive regulation of G protein-coupled receptor signaling pathway		0.007305	1	0.04756	0.4111	2	35	KLK6,ITGB3
M1/Control	Up	GO: Biological Process	GO:0036482	neuron intrinsic apoptotic signaling pathway in response to hydrogen peroxide		0.007323	1	0.04756	0.4111	1	2	PARK7
M1/Control	Up	GO: Biological Process	GO:1905609	positive regulation of smooth muscle cell-matrix adhesion		0.007323	1	0.04756	0.4111	1	2	EFEMP2
M1/Control	Up	GO: Biological Process	GO:2000157	negative regulation of ubiquitin-specific protease activity		0.007323	1	0.04756	0.4111	1	2	PARK7
M1/Control	Up	GO: Biological Process	GO:0020028	endocytic hemoglobin import into cell		0.007323	1	0.04756	0.4111	1	2	LRP2
M1/Control	Up	GO: Biological Process	GO:0002373	plasmacytoid dendritic cell cytokine production		0.007323	1	0.04756	0.4111	1	2	BST2
M1/Control	Up	GO: Biological Process	GO:0042340	keratan sulfate catabolic process		0.007323	1	0.04756	0.4111	1	2	GNS
M1/Control	Up	GO: Biological Process	GO:0036525	protein deglycation		0.007323	1	0.04756	0.4111	1	2	PARK7
M1/Control	Up	GO: Biological Process	GO:0071788	endoplasmic reticulum tubular network maintenance		0.007323	1	0.04756	0.4111	1	2	CDIPT
M1/Control	Up	GO: Biological Process	GO:0051040	regulation of calcium-independent cell-cell adhesion		0.007323	1	0.04756	0.4111	1	2	BMP2
M1/Control	Up	GO: Biological Process	GO:0097238	cellular response to methylglyoxal		0.007323	1	0.04756	0.4111	1	2	PARK7
M1/Control	Up	GO: Biological Process	GO:0001544	initiation of primordial ovarian follicle growth		0.007323	1	0.04756	0.4111	1	2	GAS2
M1/Control	Up	GO: Biological Process	GO:0014846	esophagus smooth muscle contraction		0.007323	1	0.04756	0.4111	1	2	SULF1
M1/Control	Up	GO: Biological Process	GO:0070994	detection of oxidative stress		0.007323	1	0.04756	0.4111	1	2	PARK7
M1/Control	Up	GO: Biological Process	GO:2000277	positive regulation of oxidative phosphorylation uncoupler activity		0.007323	1	0.04756	0.4111	1	2	PARK7
M1/Control	Up	GO: Biological Process	GO:1905259	negative regulation of nitrosative stress-induced intrinsic apoptotic signaling pathway		0.007323	1	0.04756	0.4111	1	2	PARK7
M1/Control	Up	GO: Biological Process	GO:1905258	regulation of nitrosative stress-induced intrinsic apoptotic signaling pathway		0.007323	1	0.04756	0.4111	1	2	PARK7
M1/Control	Up	GO: Biological Process	GO:0051951	positive regulation of glutamate uptake involved in transmission of nerve impulse		0.007323	1	0.04756	0.4111	1	2	ITGB1
M1/Control	Up	GO: Biological Process	GO:0051943	positive regulation of amino acid uptake involved in synaptic transmission		0.007323	1	0.04756	0.4111	1	2	ITGB1
M1/Control	Up	GO: Biological Process	GO:1902998	positive regulation of neurofibrillary tangle assembly		0.007323	1	0.04756	0.4111	1	2	APOE
M1/Control	Up	GO: Biological Process	GO:0000089	mitotic metaphase		0.007323	1	0.04756	0.4111	1	2	NFE2L1
M1/Control	Up	GO: Biological Process	GO:0000087	mitotic M phase		0.007323	1	0.04756	0.4111	1	2	NFE2L1
M1/Control	Up	GO: Biological Process	GO:1901631	positive regulation of presynaptic membrane organization		0.007323	1	0.04756	0.4111	1	2	APOE
M1/Control	Up	GO: Biological Process	GO:1900220	semaphorin-plexin signaling pathway involved in bone trabecula morphogenesis		0.007323	1	0.04756	0.4111	1	2	PLXNB1
M1/Control	Up	GO: Biological Process	GO:1903384	negative regulation of hydrogen peroxide-induced neuron intrinsic apoptotic signaling pathway		0.007323	1	0.04756	0.4111	1	2	PARK7
M1/Control	Up	GO: Biological Process	GO:1903383	regulation of hydrogen peroxide-induced neuron intrinsic apoptotic signaling pathway		0.007323	1	0.04756	0.4111	1	2	PARK7
M1/Control	Up	GO: Biological Process	GO:0061130	pancreatic bud formation		0.007323	1	0.04756	0.4111	1	2	BMP2
M1/Control	Up	GO: Biological Process	GO:0061131	pancreas field specification		0.007323	1	0.04756	0.4111	1	2	BMP2
M1/Control	Up	GO: Biological Process	GO:0002731	negative regulation of dendritic cell cytokine production		0.007323	1	0.04756	0.4111	1	2	BST2
M1/Control	Up	GO: Biological Process	GO:2000536	negative regulation of entry of bacterium into host cell		0.007323	1	0.04756	0.4111	1	2	ITGAV
M1/Control	Up	GO: Biological Process	GO:0010877	lipid transport involved in lipid storage		0.007323	1	0.04756	0.4111	1	2	APOE
M1/Control	Up	GO: Biological Process	GO:0048626	myoblast fate specification		0.007323	1	0.04756	0.4111	1	2	ITGB1
M1/Control	Up	GO: Biological Process	GO:0016340	calcium-dependent cell-matrix adhesion		0.007323	1	0.04756	0.4111	1	2	DAG1
M1/Control	Up	GO: Biological Process	GO:1903094	negative regulation of protein K48-linked deubiquitination		0.007323	1	0.04756	0.4111	1	2	PARK7
M1/Control	Up	GO: Biological Process	GO:0032307	negative regulation of prostaglandin secretion		0.007323	1	0.04756	0.4111	1	2	ATP5PF
M1/Control	Up	GO: Biological Process	GO:1903072	regulation of death-inducing signaling complex assembly		0.007323	1	0.04756	0.4111	1	2	PARK7
M1/Control	Up	GO: Biological Process	GO:1903073	negative regulation of death-inducing signaling complex assembly		0.007323	1	0.04756	0.4111	1	2	PARK7
M1/Control	Up	GO: Biological Process	GO:0048645	animal organ formation		0.007348	1	0.04763	0.4118	3	108	BMP2,SULF1,LRP2
M1/Control	Up	GO: Biological Process	GO:0060348	bone development		0.007395	1	0.04784	0.4136	5	331	CFH,BMP2,THBS1,SULF1,PLXNB1
M1/Control	Up	GO: Biological Process	GO:0090257	regulation of muscle system process		0.007487	1	0.04834	0.4178	5	332	TPM1,MYL9,DSP,DAG1,SETD3
M1/Control	Up	GO: Biological Process	GO:0048880	sensory system development		0.007575	1	0.0488	0.4219	9	945	CFH,S100A6,MYH10,THY1,CD9,PTPRM,SULF1,CDIPT,ITGB1
M1/Control	Up	GO: Biological Process	GO:0061458	reproductive system development		0.007648	1	0.04917	0.4251	6	471	TCF21,SULF1,GAS2,LRP2,ITGAV,ITGB1
M1/Control	Up	GO: Biological Process	GO:0061440	kidney vasculature development		0.007716	1	0.04921	0.4255	2	36	TCF21,ITGB3
M1/Control	Up	GO: Biological Process	GO:0061437	renal system vasculature development		0.007716	1	0.04921	0.4255	2	36	TCF21,ITGB3
M1/Control	Up	GO: Biological Process	GO:0010460	positive regulation of heart rate		0.007716	1	0.04921	0.4255	2	36	TPM1,ATP5PF
M1/Control	Up	GO: Biological Process	GO:0003156	regulation of animal organ formation		0.007716	1	0.04921	0.4255	2	36	BMP2,SULF1
M1/Control	Up	GO: Cellular Component	GO:0034674	integrin alpha5-beta1 complex		0.007344	1	0.02656	0.1736	1	2	ITGB1
M1/Control	Up	GO: Cellular Component	GO:0034678	integrin alpha8-beta1 complex		0.007344	1	0.02656	0.1736	1	2	ITGB1
M1/Control	Up	GO: Cellular Component	GO:0045267	proton-transporting ATP synthase, catalytic core		0.007344	1	0.02656	0.1736	1	2	ATP5F1A
M1/Control	Up	GO: Cellular Component	GO:0034686	integrin alphav-beta8 complex		0.007344	1	0.02656	0.1736	1	2	ITGAV
M1/Control	Up	GO: Cellular Component	GO:0034685	integrin alphav-beta6 complex		0.007344	1	0.02656	0.1736	1	2	ITGAV
M1/Control	Up	GO: Cellular Component	GO:0030662	coated vesicle membrane		0.007655	1	0.02743	0.1793	4	211	CD9,LRP2,APOE,TMED3
M1/Control	Up	GO: Cellular Component	GO:0031225	anchored component of membrane		0.008564	1	0.03041	0.1988	4	218	THY1,BST2,XPNPEP2,RAB2A
M1/Control	Up	GO: Cellular Component	GO:0005798	Golgi-associated vesicle		0.008798	1	0.03095	0.2023	3	115	SORT1,ITM2B,TMED3
M1/Control	Up	GO: Cellular Component	GO:0030135	coated vesicle		0.009955	1	0.03471	0.2269	5	355	SORT1,CD9,LRP2,APOE,TMED3
M1/Control	Up	GO: Cellular Component	GO:0098802	plasma membrane signaling receptor complex		0.01041	1	0.03574	0.2336	5	359	BMP2,ITGA3,ITGAV,ITGB1,ITGB3
M1/Control	Up	GO: Cellular Component	GO:0030136	clathrin-coated vesicle		0.01044	1	0.03574	0.2336	4	231	SORT1,CD9,LRP2,APOE
M1/Control	Up	GO: Cellular Component	GO:0097513	myosin II filament		0.011	1	0.03606	0.2357	1	3	MYH10
M1/Control	Up	GO: Cellular Component	GO:0071062	alphav-beta3 integrin-vitronectin complex		0.011	1	0.03606	0.2357	1	3	ITGB3
M1/Control	Up	GO: Cellular Component	GO:0034666	integrin alpha2-beta1 complex		0.011	1	0.03606	0.2357	1	3	ITGB1
M1/Control	Up	GO: Cellular Component	GO:0034668	integrin alpha4-beta1 complex		0.011	1	0.03606	0.2357	1	3	ITGB1
M1/Control	Up	GO: Cellular Component	GO:0034365	discoidal high-density lipoprotein particle		0.011	1	0.03606	0.2357	1	3	APOE
M1/Control	Up	GO: Cellular Component	GO:0005759	mitochondrial matrix		0.01162	1	0.0378	0.2471	6	514	GLYAT,PARK7,GLS,PRDX1,ATP5F1A,VDAC2
M1/Control	Up	GO: Cellular Component	GO:0030139	endocytic vesicle		0.01279	1	0.04126	0.2697	5	378	CD9,LRP2,LAMP2,APOE,ITGAV
M1/Control	Up	GO: Cellular Component	GO:0043005	neuron projection		0.01294	1	0.04139	0.2706	13	1787	SORT1,CFH,MYH10,THY1,PARK7,LRP2,DAG1,ACTN1,ITGA3,APOE,NDRG2,ITGB1,TNFRSF21
M1/Control	Up	GO: Cellular Component	GO:0005938	cell cortex		0.0132	1	0.04187	0.2737	5	381	MYH10,MYL9,MACF1,ACTN1,MYL12B
M1/Control	Up	GO: Cellular Component	GO:0031528	microvillus membrane		0.01351	1	0.04249	0.2778	2	48	ITGAV,ITGB3
M1/Control	Up	GO: Cellular Component	GO:0030017	sarcomere		0.01398	1	0.04365	0.2853	4	252	TPM1,MYL9,ACTN1,MYL12B
M1/Control	Up	GO: Cellular Component	GO:0005862	muscle thin filament tropomyosin		0.01463	1	0.04495	0.2938	1	4	TPM1
M1/Control	Up	GO: Cellular Component	GO:1990812	growth cone filopodium		0.01463	1	0.04495	0.2938	1	4	ITGA3
M1/Control	Up	GO: Cellular Component	GO:0005884	actin filament		0.01552	1	0.04728	0.3091	3	142	TPM1,GAS2,ACTN1
M1/Control	Up	GO: Cellular Component	GO:0030665	clathrin-coated vesicle membrane		0.01581	1	0.04779	0.3124	3	143	CD9,LRP2,APOE
M1/Control	Up	GO: Cellular Component	GO:0099513	polymeric cytoskeletal fiber		0.0163	1	0.04891	0.3197	8	889	TPM1,GLYAT,NDRG1,DSP,GAS2,MACF1,ACTN1,APOE
M1/Control	Down	GO: Molecular Function	GO:0033041	sweet taste receptor activity		0.001402	0.1332	0.01537	0.07893	1	2	TAS1R3
M1/Control	Down	GO: Molecular Function	GO:0044729	hemi-methylated DNA-binding		0.002103	0.1997	0.01856	0.09531	1	3	EGR1
M1/Control	Down	GO: Molecular Function	GO:0010385	double-stranded methylated DNA binding		0.0049	0.4655	0.0245	0.1258	1	7	EGR1
M1/Control	Down	GO: Molecular Function	GO:0008330	protein tyrosine/threonine phosphatase activity		0.007689	0.7305	0.03044	0.1563	1	11	DUSP1
M1/Control	Down	GO: Molecular Function	GO:0017017	MAP kinase tyrosine/serine/threonine phosphatase activity		0.009777	0.9288	0.03715	0.1908	1	14	DUSP1
M1/Control	Down	GO: Molecular Function	GO:0005159	insulin-like growth factor receptor binding		0.01186	1	0.04334	0.2226	1	17	REN
M1/Control	Down	GO: Molecular Function	GO:0033549	MAP kinase phosphatase activity		0.01325	1	0.04455	0.2288	1	19	DUSP1
M1/Control	Down	GO: Biological Process	GO:0072303	positive regulation of glomerular metanephric mesangial cell proliferation		0.0006278	0.7257	0.01751	0.1336	1	1	EGR1
M1/Control	Down	GO: Biological Process	GO:1901875	positive regulation of post-translational protein modification		0.0006278	0.7257	0.01751	0.1336	1	1	EGR1
M1/Control	Down	GO: Biological Process	GO:0014860	neurotransmitter secretion involved in regulation of skeletal muscle contraction		0.0006278	0.7257	0.01751	0.1336	1	1	NR4A1
M1/Control	Down	GO: Biological Process	GO:1901835	positive regulation of deadenylation-independent decapping of nuclear-transcribed mRNA		0.0006278	0.7257	0.01751	0.1336	1	1	ZFP36
M1/Control	Down	GO: Biological Process	GO:1901834	regulation of deadenylation-independent decapping of nuclear-transcribed mRNA		0.0006278	0.7257	0.01751	0.1336	1	1	ZFP36
M1/Control	Down	GO: Biological Process	GO:1904246	negative regulation of polynucleotide adenylyltransferase activity		0.0006278	0.7257	0.01751	0.1336	1	1	ZFP36
M1/Control	Down	GO: Biological Process	GO:0072301	regulation of metanephric glomerular mesangial cell proliferation		0.001254	1	0.02133	0.1627	1	2	EGR1
M1/Control	Down	GO: Biological Process	GO:0001582	detection of chemical stimulus involved in sensory perception of sweet taste		0.001254	1	0.02133	0.1627	1	2	TAS1R3
M1/Control	Down	GO: Biological Process	GO:1904245	regulation of polynucleotide adenylyltransferase activity		0.001254	1	0.02133	0.1627	1	2	ZFP36
M1/Control	Down	GO: Biological Process	GO:0061394	regulation of transcription from RNA polymerase II promoter in response to arsenic-containing substance		0.001254	1	0.02133	0.1627	1	2	ATF3
M1/Control	Down	GO: Biological Process	GO:0071505	response to mycophenolic acid		0.001254	1	0.02133	0.1627	1	2	EGR1
M1/Control	Down	GO: Biological Process	GO:0071506	cellular response to mycophenolic acid		0.001254	1	0.02133	0.1627	1	2	EGR1
M1/Control	Down	GO: Biological Process	GO:2000120	positive regulation of sodium-dependent phosphate transport		0.001881	1	0.02558	0.1952	1	3	CEBPB
M1/Control	Down	GO: Biological Process	GO:1904582	positive regulation of intracellular mRNA localization		0.001881	1	0.02558	0.1952	1	3	ZFP36
M1/Control	Down	GO: Biological Process	GO:0098759	cellular response to interleukin-8		0.001881	1	0.02558	0.1952	1	3	EGR1
M1/Control	Down	GO: Biological Process	GO:0098758	response to interleukin-8		0.001881	1	0.02558	0.1952	1	3	EGR1
M1/Control	Down	GO: Biological Process	GO:0014852	regulation of skeletal muscle contraction by neural stimulation via neuromuscular junction		0.001881	1	0.02558	0.1952	1	3	NR4A1
M1/Control	Down	GO: Biological Process	GO:1903984	positive regulation of TRAIL-activated apoptotic signaling pathway		0.001881	1	0.02558	0.1952	1	3	ATF3
M1/Control	Down	GO: Biological Process	GO:0002018	renin-angiotensin regulation of aldosterone production		0.002507	1	0.02867	0.2187	1	4	REN
M1/Control	Down	GO: Biological Process	GO:1901329	regulation of odontoblast differentiation		0.002507	1	0.02867	0.2187	1	4	CEBPB
M1/Control	Down	GO: Biological Process	GO:0060086	circadian temperature homeostasis		0.002507	1	0.02867	0.2187	1	4	EGR1
M1/Control	Down	GO: Biological Process	GO:0072262	metanephric glomerular mesangial cell proliferation involved in metanephros development		0.002507	1	0.02867	0.2187	1	4	EGR1
M1/Control	Down	GO: Biological Process	GO:2000182	regulation of progesterone biosynthetic process		0.003133	1	0.03273	0.2498	1	5	EGR1
M1/Control	Down	GO: Biological Process	GO:1904580	regulation of intracellular mRNA localization		0.003133	1	0.03273	0.2498	1	5	ZFP36
M1/Control	Down	GO: Biological Process	GO:0072223	metanephric glomerular mesangium development		0.003133	1	0.03273	0.2498	1	5	EGR1
M1/Control	Down	GO: Biological Process	GO:0071504	cellular response to heparin		0.003133	1	0.03273	0.2498	1	5	EGR1
M1/Control	Down	GO: Biological Process	GO:2000118	regulation of sodium-dependent phosphate transport		0.003759	1	0.03562	0.2718	1	6	CEBPB
M1/Control	Down	GO: Biological Process	GO:0035711	T-helper 1 cell activation		0.003759	1	0.03562	0.2718	1	6	CEBPB
M1/Control	Down	GO: Biological Process	GO:0071376	cellular response to corticotropin-releasing hormone stimulus		0.003759	1	0.03562	0.2718	1	6	NR4A1
M1/Control	Down	GO: Biological Process	GO:1903121	regulation of TRAIL-activated apoptotic signaling pathway		0.003759	1	0.03562	0.2718	1	6	ATF3
M1/Control	Down	GO: Biological Process	GO:0043435	response to corticotropin-releasing hormone		0.003759	1	0.03562	0.2718	1	6	NR4A1
M1/Control	Down	GO: Biological Process	GO:0031087	deadenylation-independent decapping of nuclear-transcribed mRNA		0.003759	1	0.03562	0.2718	1	6	ZFP36
M1/Control	Down	GO: Biological Process	GO:0008065	establishment of blood-nerve barrier		0.003759	1	0.03562	0.2718	1	6	REN
M1/Control	Down	GO: Biological Process	GO:2000855	regulation of mineralocorticoid secretion		0.004384	1	0.03731	0.2847	1	7	REN
M1/Control	Down	GO: Biological Process	GO:2000858	regulation of aldosterone secretion		0.004384	1	0.03731	0.2847	1	7	REN
M1/Control	Down	GO: Biological Process	GO:1901873	regulation of post-translational protein modification		0.004384	1	0.03731	0.2847	1	7	EGR1
M1/Control	Down	GO: Biological Process	GO:0050917	sensory perception of umami taste		0.004384	1	0.03731	0.2847	1	7	TAS1R3
M1/Control	Down	GO: Biological Process	GO:0050916	sensory perception of sweet taste		0.004384	1	0.03731	0.2847	1	7	TAS1R3
M1/Control	Down	GO: Biological Process	GO:0031086	nuclear-transcribed mRNA catabolic process, deadenylation-independent decay		0.004384	1	0.03731	0.2847	1	7	ZFP36
M1/Control	Down	GO: Biological Process	GO:0001661	conditioned taste aversion		0.004384	1	0.03731	0.2847	1	7	FOS
M1/Control	Down	GO: Biological Process	GO:0090027	negative regulation of monocyte chemotaxis		0.004384	1	0.03731	0.2847	1	7	DUSP1
M1/Control	Down	GO: Biological Process	GO:0072126	positive regulation of glomerular mesangial cell proliferation		0.005009	1	0.0381	0.2907	1	8	EGR1
M1/Control	Down	GO: Biological Process	GO:1902172	regulation of keratinocyte apoptotic process		0.005009	1	0.0381	0.2907	1	8	ZFP36
M1/Control	Down	GO: Biological Process	GO:0035932	aldosterone secretion		0.005009	1	0.0381	0.2907	1	8	REN
M1/Control	Down	GO: Biological Process	GO:0035931	mineralocorticoid secretion		0.005009	1	0.0381	0.2907	1	8	REN
M1/Control	Down	GO: Biological Process	GO:0070305	response to cGMP		0.005009	1	0.0381	0.2907	1	8	REN
M1/Control	Down	GO: Biological Process	GO:0097283	keratinocyte apoptotic process		0.005009	1	0.0381	0.2907	1	8	ZFP36
M1/Control	Down	GO: Biological Process	GO:0071503	response to heparin		0.005009	1	0.0381	0.2907	1	8	EGR1
M1/Control	Down	GO: Biological Process	GO:0002003	angiotensin maturation		0.005634	1	0.04045	0.3087	1	9	REN
M1/Control	Down	GO: Biological Process	GO:1902949	positive regulation of tau-protein kinase activity		0.005634	1	0.04045	0.3087	1	9	EGR1
M1/Control	Down	GO: Biological Process	GO:0034465	response to carbon monoxide		0.005634	1	0.04045	0.3087	1	9	EGR1
M1/Control	Down	GO: Biological Process	GO:0002432	granuloma formation		0.005634	1	0.04045	0.3087	1	9	CEBPB
M1/Control	Down	GO: Biological Process	GO:0071873	response to norepinephrine		0.005634	1	0.04045	0.3087	1	9	EGR1
M1/Control	Down	GO: Biological Process	GO:0006701	progesterone biosynthetic process		0.005634	1	0.04045	0.3087	1	9	EGR1
M1/Control	Down	GO: Biological Process	GO:0072239	metanephric glomerulus vasculature development		0.005634	1	0.04045	0.3087	1	9	EGR1
M1/Control	Down	GO: Biological Process	GO:1903753	negative regulation of p38MAPK cascade		0.005634	1	0.04045	0.3087	1	9	DUSP1
M1/Control	Down	GO: Biological Process	GO:0002002	regulation of angiotensin levels in blood		0.006258	1	0.04254	0.3246	1	10	REN
M1/Control	Down	GO: Biological Process	GO:0071455	cellular response to hyperoxia		0.006258	1	0.04254	0.3246	1	10	EGR1
M1/Control	Down	GO: Biological Process	GO:0010966	regulation of phosphate transport		0.006258	1	0.04254	0.3246	1	10	CEBPB
M1/Control	Down	GO: Biological Process	GO:0071895	odontoblast differentiation		0.006258	1	0.04254	0.3246	1	10	CEBPB
M1/Control	Down	GO: Biological Process	GO:1902037	negative regulation of hematopoietic stem cell differentiation		0.006258	1	0.04254	0.3246	1	10	ZFP36
M1/Control	Down	GO: Biological Process	GO:0071317	cellular response to isoquinoline alkaloid		0.006258	1	0.04254	0.3246	1	10	EGR1
M1/Control	Down	GO: Biological Process	GO:1901724	positive regulation of cell proliferation involved in kidney development		0.006258	1	0.04254	0.3246	1	10	EGR1
M1/Control	Down	GO: Biological Process	GO:1990646	cellular response to prolactin		0.006882	1	0.04494	0.3429	1	11	FOS
M1/Control	Down	GO: Biological Process	GO:0072203	cell proliferation involved in metanephros development		0.006882	1	0.04494	0.3429	1	11	EGR1
M1/Control	Down	GO: Biological Process	GO:0044341	sodium-dependent phosphate transport		0.006882	1	0.04494	0.3429	1	11	CEBPB
M1/Control	Down	GO: Cellular Component	GO:1903768	taste receptor complex		0.001337	0.0896	0.01493	0.07152	1	2	TAS1R3
M1/Control	Down	GO: Cellular Component	GO:1990647	C/EBP complex		0.001337	0.0896	0.01493	0.07152	1	2	CEBPB
M1/Control	Down	GO: Cellular Component	GO:1990622	CHOP-ATF3 complex		0.001337	0.0896	0.01493	0.07152	1	2	ATF3
M1/Control	Down	GO: Cellular Component	GO:0000785	chromatin		0.001696	0.1137	0.01624	0.07777	5	1419	EGR1,FOS,ATF3,CEBPB,NR4A1
M1/Control	Down	GO: Cellular Component	GO:0036488	CHOP-C/EBP complex		0.002005	0.1344	0.01679	0.08043	1	3	CEBPB
M1/Control	Down	GO: Cellular Component	GO:0035976	transcription factor AP-1 complex		0.00334	0.2238	0.0244	0.1169	1	5	FOS
M1/Control	Down	GO: Cellular Component	GO:0071738	IgD immunoglobulin complex		0.004007	0.2685	0.0244	0.1169	1	6	IGKC
M1/Control	Down	GO: Cellular Component	GO:0071742	IgE immunoglobulin complex		0.004007	0.2685	0.0244	0.1169	1	6	IGKC
M1/Control	Down	GO: Cellular Component	GO:0070578	RISC-loading complex		0.007334	0.4914	0.04095	0.1961	1	11	ZFP36
M1/Control	Down	GO: Cellular Component	GO:0071735	IgG immunoglobulin complex		0.008662	0.5804	0.04146	0.1985	1	13	IGKC
M1/Control	Down	GO: Cellular Component	GO:0071753	IgM immunoglobulin complex		0.008662	0.5804	0.04146	0.1985	1	13	IGKC
M1/Control	Down	GO: Cellular Component	GO:0071745	IgA immunoglobulin complex		0.009989	0.6693	0.0446	0.2136	1	15	IGKC
M1/Control	Down	GO: Cellular Component	GO:0030014	CCR4-NOT complex		0.01065	0.7137	0.0446	0.2136	1	16	ZFP36
M0/Control	Up	GO: Biological Process	GO:0072275 (metanephric glomerulus morphogenesis)	metanephric glomerulus morphogenesis		0.0001448	0.02085	0.004468	0.0248	1	3	TCF21
M0/Control	Up	GO: Biological Process	GO:0072277	metanephric glomerular capillary formation		0.0001448	0.02085	0.004468	0.0248	1	3	TCF21
M0/Control	Up	GO: Biological Process	GO:0072276	metanephric glomerulus vasculature morphogenesis		0.0001448	0.02085	0.004468	0.0248	1	3	TCF21
M0/Control	Up	GO: Biological Process	GO:0072162	metanephric mesenchymal cell differentiation		0.0002413	0.03475	0.004468	0.0248	1	5	TCF21
M0/Control	Up	GO: Biological Process	GO:0060435	bronchiole development		0.0002896	0.0417	0.004468	0.0248	1	6	TCF21
M0/Control	Up	GO: Biological Process	GO:0014707	branchiomeric skeletal muscle development		0.0002896	0.0417	0.004468	0.0248	1	6	TCF21
M0/Control	Up	GO: Biological Process	GO:0072103	glomerulus vasculature morphogenesis		0.0003378	0.04865	0.004468	0.0248	1	7	TCF21
M0/Control	Up	GO: Biological Process	GO:0072104	glomerular capillary formation		0.0003378	0.04865	0.004468	0.0248	1	7	TCF21
M0/Control	Up	GO: Biological Process	GO:2001012	mesenchymal cell differentiation involved in renal system development		0.0003861	0.0556	0.004468	0.0248	1	8	TCF21
M0/Control	Up	GO: Biological Process	GO:0072161	mesenchymal cell differentiation involved in kidney development		0.0003861	0.0556	0.004468	0.0248	1	8	TCF21
M0/Control	Up	GO: Biological Process	GO:0072239	metanephric glomerulus vasculature development		0.0004344	0.06255	0.004468	0.0248	1	9	TCF21
M0/Control	Up	GO: Biological Process	GO:0060426	lung vasculature development		0.0004344	0.06255	0.004468	0.0248	1	9	TCF21
M0/Control	Up	GO: Biological Process	GO:0061438	renal system vasculature morphogenesis		0.0004344	0.06255	0.004468	0.0248	1	9	TCF21
M0/Control	Up	GO: Biological Process	GO:0061439	kidney vasculature morphogenesis		0.0004344	0.06255	0.004468	0.0248	1	9	TCF21
M0/Control	Up	GO: Biological Process	GO:0060539	diaphragm development		0.0006274	0.09035	0.006023	0.03343	1	13	TCF21
M0/Control	Up	GO: Biological Process	GO:0072075	metanephric mesenchyme development		0.0007239	0.1042	0.006515	0.03616	1	15	TCF21
M0/Control	Up	GO: Biological Process	GO:0060766	negative regulation of androgen receptor signaling pathway		0.0008205	0.1181	0.006564	0.03643	1	17	TCF21
M0/Control	Up	GO: Biological Process	GO:0072224	metanephric glomerulus development		0.0008205	0.1181	0.006564	0.03643	1	17	TCF21
M0/Control	Up	GO: Biological Process	GO:0072074	kidney mesenchyme development		0.000917	0.132	0.00695	0.03857	1	19	TCF21
M0/Control	Up	GO: Biological Process	GO:0048557	embryonic digestive tract morphogenesis		0.00111	0.1598	0.007992	0.04436	1	23	TCF21
M0/Control	Up	GO: Biological Process	GO:0072202	cell differentiation involved in metanephros development		0.001255	0.1807	0.008605	0.04776	1	26	TCF21
M0/Control	Up	GO: Biological Process	GO:0072102	glomerulus morphogenesis		0.0014	0.2015	0.009161	0.05085	1	29	TCF21
M0/Control	Up	GO: Biological Process	GO:0060765	regulation of androgen receptor signaling pathway		0.001496	0.2154	0.009367	0.05199	1	31	TCF21
M0/Control	Up	GO: Biological Process	GO:0072012	glomerulus vasculature development		0.001641	0.2363	0.009623	0.05341	1	34	TCF21
M0/Control	Up	GO: Biological Process	GO:0061440	kidney vasculature development		0.001737	0.2502	0.009623	0.05341	1	36	TCF21
M0/Control	Up	GO: Biological Process	GO:0061437	renal system vasculature development		0.001737	0.2502	0.009623	0.05341	1	36	TCF21
M0/Control	Up	GO: Biological Process	GO:0033144	negative regulation of intracellular steroid hormone receptor signaling pathway		0.001979	0.2849	0.009961	0.05529	1	41	TCF21
M0/Control	Up	GO: Biological Process	GO:0048566	embryonic digestive tract development		0.002027	0.2919	0.009961	0.05529	1	42	TCF21
M0/Control	Up	GO: Biological Process	GO:0072210	metanephric nephron development		0.002075	0.2988	0.009961	0.05529	1	43	TCF21
M0/Control	Up	GO: Biological Process	GO:0060008	Sertoli cell differentiation		0.002075	0.2988	0.009961	0.05529	1	43	TCF21
M0/Control	Up	GO: Biological Process	GO:0007530	sex determination		0.00222	0.3197	0.01031	0.05724	1	46	TCF21
M0/Control	Up	GO: Biological Process	GO:0048536	spleen development		0.002317	0.3336	0.01032	0.05728	1	48	TCF21
M0/Control	Up	GO: Biological Process	GO:0030521	androgen receptor signaling pathway		0.002365	0.3405	0.01032	0.05728	1	49	TCF21
M0/Control	Up	GO: Biological Process	GO:0001658	branching involved in ureteric bud morphogenesis		0.00333	0.4795	0.01408	0.07816	1	69	TCF21
M0/Control	Up	GO: Biological Process	GO:0060425	lung morphogenesis		0.003571	0.5143	0.01408	0.07816	1	74	TCF21
M0/Control	Up	GO: Biological Process	GO:0031063	regulation of histone deacetylation		0.00362	0.5212	0.01408	0.07816	1	75	TCF21
M0/Control	Up	GO: Biological Process	GO:0048286	lung alveolus development		0.00362	0.5212	0.01408	0.07816	1	75	TCF21
M0/Control	Up	GO: Biological Process	GO:0060675	ureteric bud morphogenesis		0.003716	0.5351	0.01408	0.07816	1	77	TCF21
M0/Control	Up	GO: Biological Process	GO:0072171	mesonephric tubule morphogenesis		0.003909	0.5629	0.01443	0.08012	1	81	TCF21
M0/Control	Up	GO: Biological Process	GO:0048546	digestive tract morphogenesis		0.004344	0.6255	0.01483	0.08229	1	90	TCF21
M0/Control	Up	GO: Biological Process	GO:0072078	nephron tubule morphogenesis		0.004392	0.6324	0.01483	0.08229	1	91	TCF21
M0/Control	Up	GO: Biological Process	GO:0033143	regulation of intracellular steroid hormone receptor signaling pathway		0.00444	0.6394	0.01483	0.08229	1	92	TCF21
M0/Control	Up	GO: Biological Process	GO:0072088	nephron epithelium morphogenesis		0.004488	0.6463	0.01483	0.08229	1	93	TCF21
M0/Control	Up	GO: Biological Process	GO:0090311	regulation of protein deacetylation		0.004585	0.6602	0.01483	0.08229	1	95	TCF21
M0/Control	Up	GO: Biological Process	GO:0061333	renal tubule morphogenesis		0.004633	0.6672	0.01483	0.08229	1	96	TCF21
M0/Control	Up	GO: Biological Process	GO:0061005	cell differentiation involved in kidney development		0.004875	0.7019	0.0152	0.08438	1	101	TCF21
M0/Control	Up	GO: Biological Process	GO:0001656	metanephros development		0.004971	0.7158	0.0152	0.08438	1	103	TCF21
M0/Control	Up	GO: Biological Process	GO:0072028	nephron morphogenesis		0.005068	0.7297	0.0152	0.08438	1	105	TCF21
M0/Control	Up	GO: Biological Process	GO:0060021	roof of mouth development		0.005454	0.7853	0.01577	0.08754	1	113	TCF21
M0/Control	Up	GO: Biological Process	GO:0001657	ureteric bud development		0.005502	0.7923	0.01577	0.08754	1	114	TCF21
M0/Control	Up	GO: Biological Process	GO:0072164	mesonephric tubule development		0.005695	0.8201	0.01577	0.08754	1	118	TCF21
M0/Control	Up	GO: Biological Process	GO:0072163	mesonephric epithelium development		0.005695	0.8201	0.01577	0.08754	1	118	TCF21
M0/Control	Up	GO: Biological Process	GO:0001823	mesonephros development		0.005936	0.8548	0.0158	0.08767	1	123	TCF21
M0/Control	Up	GO: Biological Process	GO:0032835	glomerulus development		0.006033	0.8687	0.0158	0.08767	1	125	TCF21
M0/Control	Up	GO: Biological Process	GO:0072080	nephron tubule development		0.006033	0.8687	0.0158	0.08767	1	125	TCF21
M0/Control	Up	GO: Biological Process	GO:0061326	renal tubule development		0.006274	0.9035	0.01613	0.08955	1	130	TCF21
M0/Control	Up	GO: Biological Process	GO:0030518	intracellular steroid hormone receptor signaling pathway		0.006467	0.9313	0.0163	0.09045	1	134	TCF21
M0/Control	Up	GO: Biological Process	GO:0016575	histone deacetylation		0.006564	0.9452	0.0163	0.09045	1	136	TCF21
M0/Control	Up	GO: Biological Process	GO:0060993	kidney morphogenesis		0.007046	1	0.0172	0.09546	1	146	TCF21
M0/Control	Up	GO: Biological Process	GO:0060840	artery development		0.007239	1	0.01737	0.09644	1	150	TCF21
M0/Control	Up	GO: Biological Process	GO:0043401	steroid hormone mediated signaling pathway		0.007674	1	0.01782	0.09893	1	159	TCF21
M0/Control	Up	GO: Biological Process	GO:0006476	protein deacetylation		0.007674	1	0.01782	0.09893	1	159	TCF21
M0/Control	Up	GO: Biological Process	GO:0035601	protein deacylation		0.008205	1	0.01871	0.1039	1	170	TCF21
M0/Control	Up	GO: Biological Process	GO:0098732	macromolecule deacylation		0.008398	1	0.01871	0.1039	1	174	TCF21
M0/Control	Up	GO: Biological Process	GO:0072009	nephron epithelium development		0.008446	1	0.01871	0.1039	1	175	TCF21
M0/Control	Up	GO: Molecular Function	GO:0050681	nuclear androgen receptor binding		0.001703	0.03917	0.01882	0.07027	1	34	TCF21
M0/Control	Up	GO: Molecular Function	GO:0043425	bHLH transcription factor binding		0.001753	0.04032	0.01882	0.07027	1	35	TCF21
M0/Control	Up	GO: Molecular Function	GO:0070888	E-box binding		0.002455	0.05645	0.01882	0.07027	1	49	TCF21
M0/Control	Up	GO: Biological Process	GO:0048754	branching morphogenesis of an epithelial tube		0.01033	1	0.02184	0.1212	1	214	TCF21
M0/Control	Up	GO: Biological Process	GO:0008584	male gonad development		0.01052	1	0.02184	0.1212	1	218	TCF21
M0/Control	Up	GO: Biological Process	GO:0046546	development of primary male sexual characteristics		0.01057	1	0.02184	0.1212	1	219	TCF21
M0/Control	Up	GO: Biological Process	GO:0009755	hormone-mediated signaling pathway		0.01057	1	0.02184	0.1212	1	219	TCF21
M0/Control	Up	GO: Biological Process	GO:0072073	kidney epithelium development		0.01062	1	0.02184	0.1212	1	220	TCF21
M0/Control	Up	GO: Biological Process	GO:0072006	nephron development		0.01158	1	0.02349	0.1304	1	240	TCF21
M0/Control	Up	GO: Biological Process	GO:0031056	regulation of histone modification		0.01178	1	0.02355	0.1307	1	244	TCF21
M0/Control	Up	GO: Biological Process	GO:0046661	male sex differentiation		0.01207	1	0.02367	0.1314	1	250	TCF21
M0/Control	Up	GO: Biological Process	GO:0061138	morphogenesis of a branching epithelium		0.01216	1	0.02367	0.1314	1	252	TCF21
M0/Control	Up	GO: Biological Process	GO:0048565	digestive tract development		0.0126	1	0.02419	0.1342	1	261	TCF21
M0/Control	Up	GO: Biological Process	GO:0001763	morphogenesis of a branching structure		0.01332	1	0.02524	0.1401	1	276	TCF21
M0/Control	Up	GO: Biological Process	GO:0030324	lung development		0.01366	1	0.02554	0.1418	1	283	TCF21
M0/Control	Up	GO: Biological Process	GO:0030323	respiratory tube development		0.01385	1	0.02557	0.1419	1	287	TCF21
M0/Control	Up	GO: Biological Process	GO:0071383	cellular response to steroid hormone stimulus		0.01472	1	0.02683	0.1489	1	305	TCF21
M0/Control	Up	GO: Biological Process	GO:0055123	digestive system development		0.01501	1	0.02702	0.15	1	311	TCF21
M0/Control	Up	GO: Biological Process	GO:0060541	respiratory system development		0.01564	1	0.02772	0.1538	1	324	TCF21
M0/Control	Up	GO: Biological Process	GO:0007519	skeletal muscle tissue development		0.01597	1	0.02772	0.1538	1	331	TCF21
M0/Control	Up	GO: Biological Process	GO:0030522	intracellular receptor signaling pathway		0.01597	1	0.02772	0.1538	1	331	TCF21
M0/Control	Up	GO: Biological Process	GO:0060538	skeletal muscle organ development		0.01699	1	0.02912	0.1616	1	352	TCF21
M0/Control	Up	GO: Biological Process	GO:0008406	gonad development		0.01795	1	0.0302	0.1676	1	372	TCF21
M0/Control	Up	GO: Biological Process	GO:0048762	mesenchymal cell differentiation		0.01815	1	0.0302	0.1676	1	376	TCF21
M0/Control	Up	GO: Biological Process	GO:0045137	development of primary sexual characteristics		0.01824	1	0.0302	0.1676	1	378	TCF21
M0/Control	Up	GO: Biological Process	GO:0007548	sex differentiation		0.02148	1	0.03514	0.1951	1	445	TCF21
M0/Control	Up	GO: Biological Process	GO:0048608	reproductive structure development		0.02249	1	0.03637	0.2019	1	466	TCF21
M0/Control	Up	GO: Biological Process	GO:0061458	reproductive system development		0.02273	1	0.03637	0.2019	1	471	TCF21
M0/Control	Up	GO: Biological Process	GO:0060485	mesenchyme development		0.02341	1	0.03704	0.2056	1	485	TCF21
M0/Control	Up	GO: Biological Process	GO:0001822	kidney development		0.02539	1	0.03973	0.2205	1	526	TCF21
M0/Control	Up	GO: Biological Process	GO:0072001	renal system development		0.02601	1	0.04028	0.2236	1	539	TCF21
M0/Control	Up	GO: Biological Process	GO:0016570	histone modification		0.02717	1	0.04126	0.229	1	563	TCF21
M0/Control	Up	GO: Biological Process	GO:0007517	muscle organ development		0.02722	1	0.04126	0.229	1	564	TCF21
M0/Control	Up	GO: Biological Process	GO:0048545	response to steroid hormone		0.02828	1	0.04191	0.2326	1	586	TCF21
M0/Control	Up	GO: Biological Process	GO:0060562	epithelial tube morphogenesis		0.02833	1	0.04191	0.2326	1	587	TCF21
M0/Control	Up	GO: Biological Process	GO:0001655	urogenital system development		0.02852	1	0.04191	0.2326	1	591	TCF21
M0/Control	Up	GO: Molecular Function	GO:0042826	histone deacetylase binding		0.007414	0.1705	0.04263	0.1592	1	148	TCF21
M0/Control	Up	GO: Molecular Function	GO:0016922	nuclear receptor binding		0.009568	0.2201	0.04401	0.1644	1	191	TCF21
M0/Control	Up	GO: Biological Process	GO:0048562	embryonic organ morphogenesis		0.03176	1	0.04619	0.2564	1	658	TCF21
M0/Control	Up	GO: Biological Process	GO:0060537	muscle tissue development		0.03364	1	0.04844	0.2689	1	697	TCF21
M1/M0	Up	GO: Molecular Function	GO:0001618	virus receptor activity		0.006016	1	0.03664	0.217	2	97	CD81,ITGB1
M1/M0	Up	GO: Molecular Function	GO:0140272	exogenous protein binding		0.006136	1	0.03664	0.217	2	98	CD81,ITGB1
M1/M0	Up	GO: Molecular Function	GO:0086077	gap junction channel activity involved in AV node cell-bundle of His cell electrical coupling		0.004801	1	0.03664	0.217	1	4	GJA5
M1/M0	Up	GO: Molecular Function	GO:0008597	calcium-dependent protein serine/threonine phosphatase regulator activity		0.005997	1	0.03664	0.217	1	5	RCAN1
M1/M0	Up	GO: Molecular Function	GO:0086075	gap junction channel activity involved in cardiac conduction electrical coupling		0.005997	1	0.03664	0.217	1	5	GJA5
M1/M0	Up	GO: Molecular Function	GO:0019960	C-X3-C chemokine binding		0.005997	1	0.03664	0.217	1	5	ITGB1
M1/M0	Up	GO: Molecular Function	GO:0031852	mu-type opioid receptor binding		0.005997	1	0.03664	0.217	1	5	FLNA
M1/M0	Up	GO: Molecular Function	GO:0005134	interleukin-2 receptor binding		0.005997	1	0.03664	0.217	1	5	ECM1
M1/M0	Up	GO: Molecular Function	GO:0098639	collagen binding involved in cell-matrix adhesion		0.005997	1	0.03664	0.217	1	5	ITGB1
M1/M0	Up	GO: Molecular Function	GO:0045296	cadherin binding		0.007664	1	0.03984	0.2359	3	341	FLNA,CTNNB1,ITGB1
M1/M0	Up	GO: Molecular Function	GO:0008013	beta-catenin binding		0.007538	1	0.03984	0.2359	2	109	TCF4,CTNNB1
M1/M0	Up	GO: Molecular Function	GO:0001093	TFIIB-class transcription factor binding		0.007193	1	0.03984	0.2359	1	6	TCF4
M1/M0	Up	GO: Molecular Function	GO:0071253	connexin binding		0.008387	1	0.03984	0.2359	1	7	GJA5
M1/M0	Up	GO: Molecular Function	GO:0034988	Fc-gamma receptor I complex binding		0.008387	1	0.03984	0.2359	1	7	FLNA
M1/M0	Up	GO: Molecular Function	GO:0042289	MHC class II protein binding		0.008387	1	0.03984	0.2359	1	7	CD81
M1/M0	Up	GO: Molecular Function	GO:0008131	primary amine oxidase activity		0.008387	1	0.03984	0.2359	1	7	VCAM1
M1/M0	Up	GO: Molecular Function	GO:0005534	galactose binding		0.008387	1	0.03984	0.2359	1	7	ENG
M1/M0	Up	GO: Molecular Function	GO:0098634	cell-matrix adhesion mediator activity		0.008387	1	0.03984	0.2359	1	7	ITGB1
M1/M0	Up	GO: Molecular Function	GO:0008092	cytoskeletal protein binding		0.009689	1	0.045	0.2665	5	1123	S100A6,FLNA,ITGB1,SGK1,MSN
M1/M0	Up	GO: Molecular Function	GO:1903763	gap junction channel activity involved in cell communication by electrical coupling		0.01077	1	0.04893	0.2898	1	9	GJA5
M1/M0	Up	GO: Biological Process	GO:0061333	renal tubule morphogenesis		0.005487	1	0.0311	0.2563	2	96	COL4A1,CTNNB1
M1/M0	Up	GO: Biological Process	GO:0006949	syncytium formation		0.005487	1	0.0311	0.2563	2	96	CD81,ITGB1
M1/M0	Up	GO: Biological Process	GO:0003170	heart valve development		0.005711	1	0.0311	0.2563	2	98	GJA5,ITGB1
M1/M0	Up	GO: Biological Process	GO:0071681	cellular response to indole-3-methanol		0.005779	1	0.0311	0.2563	1	5	CTNNB1
M1/M0	Up	GO: Biological Process	GO:0032910	regulation of transforming growth factor beta3 production		0.005779	1	0.0311	0.2563	1	5	LRRC32
M1/M0	Up	GO: Biological Process	GO:0032907	transforming growth factor beta3 production		0.005779	1	0.0311	0.2563	1	5	LRRC32
M1/M0	Up	GO: Biological Process	GO:0060912	cardiac cell fate specification		0.005779	1	0.0311	0.2563	1	5	ITGB1
M1/M0	Up	GO: Biological Process	GO:0090425	acinar cell differentiation		0.005779	1	0.0311	0.2563	1	5	CTNNB1
M1/M0	Up	GO: Biological Process	GO:1905007	positive regulation of epithelial to mesenchymal transition involved in endocardial cushion formation		0.005779	1	0.0311	0.2563	1	5	ENG
M1/M0	Up	GO: Biological Process	GO:1900133	regulation of renin secretion into blood stream		0.005779	1	0.0311	0.2563	1	5	GJA5
M1/M0	Up	GO: Biological Process	GO:1904580	regulation of intracellular mRNA localization		0.005779	1	0.0311	0.2563	1	5	ZFP36L1
M1/M0	Up	GO: Biological Process	GO:0098904	regulation of AV node cell action potential		0.005779	1	0.0311	0.2563	1	5	GJA5
M1/M0	Up	GO: Biological Process	GO:1902730	positive regulation of proteoglycan biosynthetic process		0.005779	1	0.0311	0.2563	1	5	CTNNB1
M1/M0	Up	GO: Biological Process	GO:0061325	cell proliferation involved in outflow tract morphogenesis		0.005779	1	0.0311	0.2563	1	5	CTNNB1
M1/M0	Up	GO: Biological Process	GO:0060431	primary lung bud formation		0.005779	1	0.0311	0.2563	1	5	CTNNB1
M1/M0	Up	GO: Biological Process	GO:0003032	detection of oxygen		0.005779	1	0.0311	0.2563	1	5	ENG
M1/M0	Up	GO: Biological Process	GO:2001190	positive regulation of T cell activation via T cell receptor contact with antigen bound to MHC molecule on antigen presenting cell		0.005779	1	0.0311	0.2563	1	5	CD81
M1/M0	Up	GO: Biological Process	GO:0070602	regulation of centromeric sister chromatid cohesion		0.005779	1	0.0311	0.2563	1	5	CTNNB1
M1/M0	Up	GO: Biological Process	GO:1905222	atrioventricular canal morphogenesis		0.005779	1	0.0311	0.2563	1	5	ENG
M1/M0	Up	GO: Biological Process	GO:0007249	I-kappaB kinase/NF-kappaB signaling		0.005909	1	0.03172	0.2614	3	322	FLNA,CTNNB1,ECM1
M1/M0	Up	GO: Biological Process	GO:1903036	positive regulation of response to wounding		0.005939	1	0.0318	0.2621	2	100	FLNA,ITGB1
M1/M0	Up	GO: Biological Process	GO:0006898	receptor-mediated endocytosis		0.006062	1	0.0323	0.2662	3	325	HSPG2,CD81,ITGB1
M1/M0	Up	GO: Biological Process	GO:0030902	hindbrain development		0.006062	1	0.0323	0.2662	3	325	FLNA,CTNNB1,ITGB1
M1/M0	Up	GO: Biological Process	GO:0035023	regulation of Rho protein signal transduction		0.006172	1	0.0328	0.2703	2	102	HEG1,ITGB1
M1/M0	Up	GO: Biological Process	GO:0007632	visual behavior		0.006289	1	0.03334	0.2748	2	103	ITGB1,SGK1
M1/M0	Up	GO: Biological Process	GO:0007519	skeletal muscle tissue development		0.006376	1	0.03372	0.2779	3	331	HSPG2,CTNNB1,RCAN1
M1/M0	Up	GO: Biological Process	GO:0006029	proteoglycan metabolic process		0.006528	1	0.03443	0.2838	2	105	CTNNB1,BGN
M1/M0	Up	GO: Biological Process	GO:0002573	myeloid leukocyte differentiation		0.006591	1	0.03451	0.2844	3	335	CD81,CTNNB1,ZFP36L1
M1/M0	Up	GO: Biological Process	GO:0072659	protein localization to plasma membrane		0.006645	1	0.03451	0.2844	3	336	FLNA,CD81,ITGB1
M1/M0	Up	GO: Biological Process	GO:0061337	cardiac conduction		0.006771	1	0.03451	0.2844	2	107	FLNA,GJA5
M1/M0	Up	GO: Biological Process	GO:0036022	limb joint morphogenesis		0.006931	1	0.03451	0.2844	1	6	CTNNB1
M1/M0	Up	GO: Biological Process	GO:0003105	negative regulation of glomerular filtration		0.006931	1	0.03451	0.2844	1	6	GJA5
M1/M0	Up	GO: Biological Process	GO:1904352	positive regulation of protein catabolic process in the vacuole		0.006931	1	0.03451	0.2844	1	6	CD81
M1/M0	Up	GO: Biological Process	GO:1904798	positive regulation of core promoter binding		0.006931	1	0.03451	0.2844	1	6	CTNNB1
M1/M0	Up	GO: Biological Process	GO:0060916	mesenchymal cell proliferation involved in lung development		0.006931	1	0.03451	0.2844	1	6	CTNNB1
M1/M0	Up	GO: Biological Process	GO:2000697	negative regulation of epithelial cell differentiation involved in kidney development		0.006931	1	0.03451	0.2844	1	6	CTNNB1
M1/M0	Up	GO: Biological Process	GO:2000015	regulation of determination of dorsal identity		0.006931	1	0.03451	0.2844	1	6	CTNNB1
M1/M0	Up	GO: Biological Process	GO:1904220	regulation of serine C-palmitoyltransferase activity		0.006931	1	0.03451	0.2844	1	6	SERINC1
M1/M0	Up	GO: Biological Process	GO:0003284	septum primum development		0.006931	1	0.03451	0.2844	1	6	GJA5
M1/M0	Up	GO: Biological Process	GO:0061197	fungiform papilla morphogenesis		0.006931	1	0.03451	0.2844	1	6	CTNNB1
M1/M0	Up	GO: Biological Process	GO:0007195	adenylate cyclase-inhibiting dopamine receptor signaling pathway		0.006931	1	0.03451	0.2844	1	6	FLNA
M1/M0	Up	GO: Biological Process	GO:0051884	regulation of timing of anagen		0.006931	1	0.03451	0.2844	1	6	CTNNB1
M1/M0	Up	GO: Biological Process	GO:1905867	epididymis development		0.006931	1	0.03451	0.2844	1	6	CTNNB1
M1/M0	Up	GO: Biological Process	GO:0086068	Purkinje myocyte to ventricular cardiac muscle cell communication		0.006931	1	0.03451	0.2844	1	6	GJA5
M1/M0	Up	GO: Biological Process	GO:0086029	Purkinje myocyte to ventricular cardiac muscle cell signaling		0.006931	1	0.03451	0.2844	1	6	GJA5
M1/M0	Up	GO: Biological Process	GO:0060789	hair follicle placode formation		0.006931	1	0.03451	0.2844	1	6	CTNNB1
M1/M0	Up	GO: Biological Process	GO:0060066	oviduct development		0.006931	1	0.03451	0.2844	1	6	CTNNB1
M1/M0	Up	GO: Biological Process	GO:1900825	regulation of membrane depolarization during cardiac muscle cell action potential		0.006931	1	0.03451	0.2844	1	6	GJA5
M1/M0	Up	GO: Biological Process	GO:0044340	canonical Wnt signaling pathway involved in regulation of cell proliferation		0.006931	1	0.03451	0.2844	1	6	CTNNB1
M1/M0	Up	GO: Biological Process	GO:0051935	glutamate reuptake		0.006931	1	0.03451	0.2844	1	6	ITGB1
M1/M0	Up	GO: Biological Process	GO:0090271	positive regulation of fibroblast growth factor production		0.006931	1	0.03451	0.2844	1	6	HEG1
M1/M0	Up	GO: Biological Process	GO:0050769	positive regulation of neurogenesis		0.007261	1	0.03594	0.2962	3	347	CTNNB1,ITGB1,SGK1
M1/M0	Up	GO: Biological Process	GO:0010770	positive regulation of cell morphogenesis involved in differentiation		0.007268	1	0.03594	0.2962	2	111	FLNA,SGK1
M1/M0	Up	GO: Biological Process	GO:0022406	membrane docking		0.007268	1	0.03594	0.2962	2	111	VCAM1,MSN
M1/M0	Up	GO: Biological Process	GO:1901379	regulation of potassium ion transmembrane transport		0.007523	1	0.03711	0.3059	2	113	FLNA,ITGB1
M1/M0	Up	GO: Biological Process	GO:0060538	skeletal muscle organ development		0.007551	1	0.03716	0.3063	3	352	HSPG2,CTNNB1,RCAN1
M1/M0	Up	GO: Biological Process	GO:0043542	endothelial cell migration		0.00767	1	0.03766	0.3104	3	354	HSPG2,COL18A1,ITGB1
M1/M0	Up	GO: Biological Process	GO:0071680	response to indole-3-methanol		0.008081	1	0.03777	0.3113	1	7	CTNNB1
M1/M0	Up	GO: Biological Process	GO:0061046	regulation of branching involved in lung morphogenesis		0.008081	1	0.03777	0.3113	1	7	CTNNB1
M1/M0	Up	GO: Biological Process	GO:0035995	detection of muscle stretch		0.008081	1	0.03777	0.3113	1	7	CTNNB1
M1/M0	Up	GO: Biological Process	GO:0072675	osteoclast fusion		0.008081	1	0.03777	0.3113	1	7	CD81
M1/M0	Up	GO: Biological Process	GO:0061196	fungiform papilla development		0.008081	1	0.03777	0.3113	1	7	CTNNB1
M1/M0	Up	GO: Biological Process	GO:1905031	regulation of membrane repolarization during cardiac muscle cell action potential		0.008081	1	0.03777	0.3113	1	7	FLNA
M1/M0	Up	GO: Biological Process	GO:0098914	membrane repolarization during atrial cardiac muscle cell action potential		0.008081	1	0.03777	0.3113	1	7	FLNA
M1/M0	Up	GO: Biological Process	GO:1902396	protein localization to bicellular tight junction		0.008081	1	0.03777	0.3113	1	7	FLNA
M1/M0	Up	GO: Biological Process	GO:0086043	bundle of His cell action potential		0.008081	1	0.03777	0.3113	1	7	GJA5
M1/M0	Up	GO: Biological Process	GO:0086028	bundle of His cell to Purkinje myocyte signaling		0.008081	1	0.03777	0.3113	1	7	GJA5
M1/M0	Up	GO: Biological Process	GO:0098902	regulation of membrane depolarization during action potential		0.008081	1	0.03777	0.3113	1	7	GJA5
M1/M0	Up	GO: Biological Process	GO:0150003	regulation of spontaneous synaptic transmission		0.008081	1	0.03777	0.3113	1	7	ITGB1
M1/M0	Up	GO: Biological Process	GO:0048625	myoblast fate commitment		0.008081	1	0.03777	0.3113	1	7	ITGB1
M1/M0	Up	GO: Biological Process	GO:0019800	peptide cross-linking via chondroitin 4-sulfate glycosaminoglycan		0.008081	1	0.03777	0.3113	1	7	BGN
M1/M0	Up	GO: Biological Process	GO:0060440	trachea formation		0.008081	1	0.03777	0.3113	1	7	CTNNB1
M1/M0	Up	GO: Biological Process	GO:0061304	retinal blood vessel morphogenesis		0.008081	1	0.03777	0.3113	1	7	COL4A1
M1/M0	Up	GO: Biological Process	GO:0071593	lymphocyte aggregation		0.008081	1	0.03777	0.3113	1	7	MSN
M1/M0	Up	GO: Biological Process	GO:0051582	positive regulation of neurotransmitter uptake		0.008081	1	0.03777	0.3113	1	7	ITGB1
M1/M0	Up	GO: Biological Process	GO:0014905	myoblast fusion involved in skeletal muscle regeneration		0.008081	1	0.03777	0.3113	1	7	CD81
M1/M0	Up	GO: Biological Process	GO:0044336	canonical Wnt signaling pathway involved in negative regulation of apoptotic process		0.008081	1	0.03777	0.3113	1	7	CTNNB1
M1/M0	Up	GO: Biological Process	GO:0044339	canonical Wnt signaling pathway involved in osteoblast differentiation		0.008081	1	0.03777	0.3113	1	7	CTNNB1
M1/M0	Up	GO: Biological Process	GO:0031086	nuclear-transcribed mRNA catabolic process, deadenylation-independent decay		0.008081	1	0.03777	0.3113	1	7	ZFP36L1
M1/M0	Up	GO: Biological Process	GO:0001755	neural crest cell migration		0.008178	1	0.03805	0.3136	2	118	COL18A1,ENG
M1/M0	Up	GO: Biological Process	GO:0070252	actin-mediated cell contraction		0.008178	1	0.03805	0.3136	2	118	FLNA,GJA5
M1/M0	Up	GO: Biological Process	GO:0009968	negative regulation of signal transduction		0.008199	1	0.03806	0.3137	6	1591	HEG1,CTNNB1,RCAN1,ECM1,ENG,ITGB1
M1/M0	Up	GO: Biological Process	GO:0031668	cellular response to extracellular stimulus		0.008277	1	0.03835	0.316	3	364	CTNNB1,ITGB1,VCAM1
M1/M0	Up	GO: Biological Process	GO:0001892	embryonic placenta development		0.008312	1	0.03842	0.3167	2	119	ZFP36L1,VCAM1
M1/M0	Up	GO: Biological Process	GO:0010717	regulation of epithelial to mesenchymal transition		0.008447	1	0.03896	0.3211	2	120	CTNNB1,ENG
M1/M0	Up	GO: Biological Process	GO:0090497	mesenchymal cell migration		0.008583	1	0.0395	0.3256	2	121	COL18A1,ENG
M1/M0	Up	GO: Biological Process	GO:0060284	regulation of cell development		0.008702	1	0.03997	0.3294	4	717	FLNA,CTNNB1,ITGB1,SGK1
M1/M0	Up	GO: Biological Process	GO:0009894	regulation of catabolic process		0.00917	1	0.04047	0.3336	5	1150	FLNA,CD81,ZFP36L1,ITGB1,MSN
M1/M0	Up	GO: Biological Process	GO:0055001	muscle cell development		0.008848	1	0.04047	0.3336	3	373	RCAN1,ENG,ITGB1
M1/M0	Up	GO: Biological Process	GO:0007611	learning or memory		0.009175	1	0.04047	0.3336	3	378	RCAN1,ITGB1,SGK1
M1/M0	Up	GO: Biological Process	GO:0022604	regulation of cell morphogenesis		0.009175	1	0.04047	0.3336	3	378	FLNA,SGK1,MSN
M1/M0	Up	GO: Biological Process	GO:0033077	T cell differentiation in thymus		0.009136	1	0.04047	0.3336	2	125	CTNNB1,ZFP36L1
M1/M0	Up	GO: Biological Process	GO:0072091	regulation of stem cell proliferation		0.009136	1	0.04047	0.3336	2	125	CTNNB1,ZFP36L1
M1/M0	Up	GO: Biological Process	GO:1902172	regulation of keratinocyte apoptotic process		0.00923	1	0.04047	0.3336	1	8	ZFP36L1
M1/M0	Up	GO: Biological Process	GO:1904796	regulation of core promoter binding		0.00923	1	0.04047	0.3336	1	8	CTNNB1
M1/M0	Up	GO: Biological Process	GO:2000643	positive regulation of early endosome to late endosome transport		0.00923	1	0.04047	0.3336	1	8	MSN
M1/M0	Up	GO: Biological Process	GO:0034238	macrophage fusion		0.00923	1	0.04047	0.3336	1	8	CD81
M1/M0	Up	GO: Biological Process	GO:0090500	endocardial cushion to mesenchymal transition		0.00923	1	0.04047	0.3336	1	8	ENG
M1/M0	Up	GO: Biological Process	GO:1905005	regulation of epithelial to mesenchymal transition involved in endocardial cushion formation		0.00923	1	0.04047	0.3336	1	8	ENG
M1/M0	Up	GO: Biological Process	GO:0061975	articular cartilage development		0.00923	1	0.04047	0.3336	1	8	BGN
M1/M0	Up	GO: Biological Process	GO:0051414	response to cortisol		0.00923	1	0.04047	0.3336	1	8	IGFBP7
M1/M0	Up	GO: Biological Process	GO:0060372	regulation of atrial cardiac muscle cell membrane repolarization		0.00923	1	0.04047	0.3336	1	8	FLNA
M1/M0	Up	GO: Biological Process	GO:0060373	regulation of ventricular cardiac muscle cell membrane depolarization		0.00923	1	0.04047	0.3336	1	8	GJA5
M1/M0	Up	GO: Biological Process	GO:0046813	receptor-mediated virion attachment to host cell		0.00923	1	0.04047	0.3336	1	8	CD81
M1/M0	Up	GO: Biological Process	GO:2000298	regulation of Rho-dependent protein serine/threonine kinase activity		0.00923	1	0.04047	0.3336	1	8	HEG1
M1/M0	Up	GO: Biological Process	GO:2001188	regulation of T cell activation via T cell receptor contact with antigen bound to MHC molecule on antigen presenting cell		0.00923	1	0.04047	0.3336	1	8	CD81
M1/M0	Up	GO: Biological Process	GO:0072033	renal vesicle formation		0.00923	1	0.04047	0.3336	1	8	CTNNB1
M1/M0	Up	GO: Biological Process	GO:0097283	keratinocyte apoptotic process		0.00923	1	0.04047	0.3336	1	8	ZFP36L1
M1/M0	Up	GO: Biological Process	GO:0055009	atrial cardiac muscle tissue morphogenesis		0.00923	1	0.04047	0.3336	1	8	ENG
M1/M0	Up	GO: Biological Process	GO:0071385	cellular response to glucocorticoid stimulus		0.009277	1	0.0406	0.3346	2	126	ZFP36L1,SGK1
M1/M0	Up	GO: Biological Process	GO:0043270	positive regulation of ion transport		0.009509	1	0.04152	0.3422	3	383	FLNA,ITGB1,SGK1
M1/M0	Up	GO: Biological Process	GO:1905477	positive regulation of protein localization to membrane		0.009562	1	0.04167	0.3434	2	128	CD81,ITGB1
M1/M0	Up	GO: Biological Process	GO:1902414	protein localization to cell junction		0.009706	1	0.04204	0.3465	2	129	FLNA,HEG1
M1/M0	Up	GO: Biological Process	GO:0001938	positive regulation of endothelial cell proliferation		0.009706	1	0.04204	0.3465	2	129	COL18A1,ECM1
M1/M0	Up	GO: Biological Process	GO:0008306	associative learning		0.009706	1	0.04204	0.3465	2	129	ITGB1,SGK1
M1/M0	Up	GO: Biological Process	GO:0010001	glial cell differentiation		0.00985	1	0.04241	0.3495	3	388	S100A6,CTNNB1,ITGB1
M1/M0	Up	GO: Biological Process	GO:0061326	renal tubule development		0.00985	1	0.04241	0.3495	2	130	COL4A1,CTNNB1
M1/M0	Up	GO: Biological Process	GO:0003073	regulation of systemic arterial blood pressure		0.00985	1	0.04241	0.3495	2	130	GJA5,ENG
M1/M0	Up	GO: Biological Process	GO:0000226	microtubule cytoskeleton organization		0.009974	1	0.04285	0.3532	4	746	FLNA,CTNNB1,ITGB1,SGK1
M1/M0	Up	GO: Biological Process	GO:0090504	epiboly		0.009996	1	0.04286	0.3532	2	131	FLNA,ITGB1
M1/M0	Up	GO: Biological Process	GO:0051050	positive regulation of transport		0.01026	1	0.04303	0.3546	5	1182	FLNA,CD81,ITGB1,SGK1,MSN
M1/M0	Up	GO: Biological Process	GO:0009855	determination of bilateral symmetry		0.01027	1	0.04303	0.3546	3	394	FLNA,CTNNB1,ENG
M1/M0	Up	GO: Biological Process	GO:0009799	specification of symmetry		0.01027	1	0.04303	0.3546	3	394	FLNA,CTNNB1,ENG
M1/M0	Up	GO: Biological Process	GO:0016479	negative regulation of transcription by RNA polymerase I		0.01038	1	0.04303	0.3546	1	9	FLNA
M1/M0	Up	GO: Biological Process	GO:0010710	regulation of collagen catabolic process		0.01038	1	0.04303	0.3546	1	9	ITGB1
M1/M0	Up	GO: Biological Process	GO:1902965	regulation of protein localization to early endosome		0.01038	1	0.04303	0.3546	1	9	MSN
M1/M0	Up	GO: Biological Process	GO:1902966	positive regulation of protein localization to early endosome		0.01038	1	0.04303	0.3546	1	9	MSN
M1/M0	Up	GO: Biological Process	GO:0061549	sympathetic ganglion development		0.01038	1	0.04303	0.3546	1	9	CTNNB1
M1/M0	Up	GO: Biological Process	GO:0062043	positive regulation of cardiac epithelial to mesenchymal transition		0.01038	1	0.04303	0.3546	1	9	ENG
M1/M0	Up	GO: Biological Process	GO:1901979	regulation of inward rectifier potassium channel activity		0.01038	1	0.04303	0.3546	1	9	ITGB1
M1/M0	Up	GO: Biological Process	GO:1905072	cardiac jelly development		0.01038	1	0.04303	0.3546	1	9	ENG
M1/M0	Up	GO: Biological Process	GO:0003342	proepicardium development		0.01038	1	0.04303	0.3546	1	9	ZFP36L1
M1/M0	Up	GO: Biological Process	GO:0003343	septum transversum development		0.01038	1	0.04303	0.3546	1	9	ZFP36L1
M1/M0	Up	GO: Biological Process	GO:0003339	regulation of mesenchymal to epithelial transition involved in metanephros morphogenesis		0.01038	1	0.04303	0.3546	1	9	CTNNB1
M1/M0	Up	GO: Biological Process	GO:0002001	renin secretion into blood stream		0.01038	1	0.04303	0.3546	1	9	GJA5
M1/M0	Up	GO: Biological Process	GO:0002036	regulation of L-glutamate import across plasma membrane		0.01038	1	0.04303	0.3546	1	9	ITGB1
M1/M0	Up	GO: Biological Process	GO:1901388	regulation of transforming growth factor beta activation		0.01038	1	0.04303	0.3546	1	9	LRRC32
M1/M0	Up	GO: Biological Process	GO:0048599	oocyte development		0.01044	1	0.04311	0.3553	2	134	CTNNB1,PGRMC2
M1/M0	Up	GO: Biological Process	GO:0010769	regulation of cell morphogenesis involved in differentiation		0.01044	1	0.04311	0.3553	2	134	FLNA,SGK1
M1/M0	Up	GO: Biological Process	GO:0072676	lymphocyte migration		0.01074	1	0.04418	0.3641	2	136	ECM1,MSN
M1/M0	Up	GO: Biological Process	GO:0045666	positive regulation of neuron differentiation		0.01074	1	0.04418	0.3641	2	136	TCF4,ITGB1
M1/M0	Up	GO: Biological Process	GO:0048145	regulation of fibroblast proliferation		0.01089	1	0.04472	0.3685	2	137	S100A6,CTNNB1
M1/M0	Up	GO: Biological Process	GO:0043266	regulation of potassium ion transport		0.01104	1	0.04525	0.373	2	138	FLNA,ITGB1
M1/M0	Up	GO: Biological Process	GO:0008015	blood circulation		0.01107	1	0.04526	0.373	4	769	FLNA,GJA5,ENG,SGK1
M1/M0	Up	GO: Biological Process	GO:1990778	protein localization to cell periphery		0.01114	1	0.04546	0.3747	3	406	FLNA,CD81,ITGB1
M1/M0	Up	GO: Biological Process	GO:0007229	integrin-mediated signaling pathway		0.0112	1	0.04562	0.376	2	139	FLNA,ITGB1
M1/M0	Up	GO: Biological Process	GO:0042176	regulation of protein catabolic process		0.01128	1	0.04574	0.377	3	408	FLNA,CD81,MSN
M1/M0	Up	GO: Biological Process	GO:0051962	positive regulation of nervous system development		0.01143	1	0.04574	0.377	3	410	CTNNB1,ITGB1,SGK1
M1/M0	Up	GO: Biological Process	GO:0071384	cellular response to corticosteroid stimulus		0.01151	1	0.04574	0.377	2	141	ZFP36L1,SGK1
M1/M0	Up	GO: Biological Process	GO:0009994	oocyte differentiation		0.01151	1	0.04574	0.377	2	141	CTNNB1,PGRMC2
M1/M0	Up	GO: Biological Process	GO:0048819	regulation of hair follicle maturation		0.01153	1	0.04574	0.377	1	10	CTNNB1
M1/M0	Up	GO: Biological Process	GO:0060982	coronary artery morphogenesis		0.01153	1	0.04574	0.377	1	10	CTNNB1
M1/M0	Up	GO: Biological Process	GO:0003223	ventricular compact myocardium morphogenesis		0.01153	1	0.04574	0.377	1	10	CTNNB1
M1/M0	Up	GO: Biological Process	GO:0072674	multinuclear osteoclast differentiation		0.01153	1	0.04574	0.377	1	10	CD81
M1/M0	Up	GO: Biological Process	GO:0050861	positive regulation of B cell receptor signaling pathway		0.01153	1	0.04574	0.377	1	10	CD81
M1/M0	Up	GO: Biological Process	GO:2000553	positive regulation of T-helper 2 cell cytokine production		0.01153	1	0.04574	0.377	1	10	CD81
M1/M0	Up	GO: Biological Process	GO:0060371	regulation of atrial cardiac muscle cell membrane depolarization		0.01153	1	0.04574	0.377	1	10	GJA5
M1/M0	Up	GO: Biological Process	GO:0001999	renal response to blood flow involved in circulatory renin-angiotensin regulation of systemic arterial blood pressure		0.01153	1	0.04574	0.377	1	10	GJA5
M1/M0	Up	GO: Biological Process	GO:0098903	regulation of membrane repolarization during action potential		0.01153	1	0.04574	0.377	1	10	FLNA
M1/M0	Up	GO: Biological Process	GO:0051933	amino acid neurotransmitter reuptake		0.01153	1	0.04574	0.377	1	10	ITGB1
M1/M0	Up	GO: Biological Process	GO:1901652	response to peptide		0.01187	1	0.04693	0.3868	4	785	CTNNB1,ZFP36L1,SGK1,VCAM1
M1/M0	Up	GO: Biological Process	GO:0009410	response to xenobiotic stimulus		0.01187	1	0.04693	0.3868	4	785	COL18A1,CTNNB1,ENG,ITGB1
M1/M0	Up	GO: Biological Process	GO:0032963	collagen metabolic process		0.01198	1	0.04726	0.3895	2	144	ENG,ITGB1
M1/M0	Up	GO: Biological Process	GO:0002088	lens development in camera-type eye		0.01214	1	0.0478	0.394	2	145	TCF4,CTNNB1
M1/M0	Up	GO: Biological Process	GO:0071675	regulation of mononuclear cell migration		0.0123	1	0.04834	0.3984	2	146	ECM1,MSN
M1/M0	Up	GO: Biological Process	GO:0032386	regulation of intracellular transport		0.01236	1	0.0485	0.3997	3	422	FLNA,CD81,MSN
M1/M0	Up	GO: Biological Process	GO:0050890	cognition		0.0126	1	0.04865	0.401	3	425	RCAN1,ITGB1,SGK1
M1/M0	Up	GO: Biological Process	GO:0099624	atrial cardiac muscle cell membrane repolarization		0.01267	1	0.04865	0.401	1	11	FLNA
M1/M0	Up	GO: Biological Process	GO:0061032	visceral serous pericardium development		0.01267	1	0.04865	0.401	1	11	VCAM1
M1/M0	Up	GO: Biological Process	GO:0019062	virion attachment to host cell		0.01267	1	0.04865	0.401	1	11	CD81
M1/M0	Up	GO: Biological Process	GO:0003266	regulation of secondary heart field cardioblast proliferation		0.01267	1	0.04865	0.401	1	11	CTNNB1
M1/M0	Up	GO: Biological Process	GO:0032594	protein transport within lipid bilayer		0.01267	1	0.04865	0.401	1	11	ITGB1
M1/M0	Up	GO: Biological Process	GO:0060768	regulation of epithelial cell proliferation involved in prostate gland development		0.01267	1	0.04865	0.401	1	11	CTNNB1
M1/M0	Up	GO: Biological Process	GO:0060484	lung-associated mesenchyme development		0.01267	1	0.04865	0.401	1	11	CTNNB1
M1/M0	Up	GO: Biological Process	GO:0015886	heme transport		0.01267	1	0.04865	0.401	1	11	PGRMC2
M1/M0	Up	GO: Biological Process	GO:0035912	dorsal aorta morphogenesis		0.01267	1	0.04865	0.401	1	11	ENG
M1/M0	Up	GO: Biological Process	GO:0014908	myotube differentiation involved in skeletal muscle regeneration		0.01267	1	0.04865	0.401	1	11	CD81
M1/M0	Up	GO: Biological Process	GO:0033234	negative regulation of protein sumoylation		0.01267	1	0.04865	0.401	1	11	CTNNB1
M1/M0	Up	GO: Biological Process	GO:0010648	negative regulation of cell communication		0.01274	1	0.04881	0.4023	6	1747	HEG1,CTNNB1,RCAN1,ECM1,ENG,ITGB1
M1/M0	Up	GO: Biological Process	GO:0030326	embryonic limb morphogenesis		0.01278	1	0.04881	0.4023	2	149	GJA5,CTNNB1
M1/M0	Up	GO: Biological Process	GO:0051897	positive regulation of protein kinase B signaling		0.01278	1	0.04881	0.4023	2	149	ENG,ITGB1
M1/M0	Up	GO: Biological Process	GO:0023057	negative regulation of signaling		0.01288	1	0.0491	0.4047	6	1751	HEG1,CTNNB1,RCAN1,ECM1,ENG,ITGB1
M1/M0	Up	GO: Biological Process	GO:0030048	actin filament-based movement		0.01294	1	0.04926	0.406	2	150	FLNA,GJA5
M1/M0	Up	GO: Biological Process	GO:0055017	cardiac muscle tissue growth		0.01311	1	0.0498	0.4104	2	151	HEG1,CTNNB1
M1/M0	Up	GO: Cellular Component	GO:0030938	collagen type XVIII trimer		0.001148	0.2651	0.0102	0.06141	1	1	COL18A1
M1/M0	Up	GO: Cellular Component	GO:0071065	alpha9-beta1 integrin-vascular cell adhesion molecule-1 complex		0.001148	0.2651	0.0102	0.06141	1	1	VCAM1
M1/M0	Up	GO: Cellular Component	GO:0034665	integrin alpha1-beta1 complex		0.002292	0.5294	0.01431	0.08616	1	2	ITGB1
M1/M0	Up	GO: Cellular Component	GO:0034667	integrin alpha3-beta1 complex		0.002292	0.5294	0.01431	0.08616	1	2	ITGB1
M1/M0	Up	GO: Cellular Component	GO:0034680	integrin alpha10-beta1 complex		0.002292	0.5294	0.01431	0.08616	1	2	ITGB1
M1/M0	Up	GO: Cellular Component	GO:0034681	integrin alpha11-beta1 complex		0.002292	0.5294	0.01431	0.08616	1	2	ITGB1
M1/M0	Up	GO: Cellular Component	GO:1990711	beta-catenin-ICAT complex		0.002292	0.5294	0.01431	0.08616	1	2	CTNNB1
M1/M0	Up	GO: Cellular Component	GO:0034677	integrin alpha7-beta1 complex		0.002292	0.5294	0.01431	0.08616	1	2	ITGB1
M1/M0	Up	GO: Cellular Component	GO:0034674	integrin alpha5-beta1 complex		0.002292	0.5294	0.01431	0.08616	1	2	ITGB1
M1/M0	Up	GO: Cellular Component	GO:0034679	integrin alpha9-beta1 complex		0.002292	0.5294	0.01431	0.08616	1	2	ITGB1
M1/M0	Up	GO: Cellular Component	GO:0034678	integrin alpha8-beta1 complex		0.002292	0.5294	0.01431	0.08616	1	2	ITGB1
M1/M0	Up	GO: Cellular Component	GO:0034750	Scrib-APC-beta-catenin complex		0.003436	0.7937	0.0189	0.1138	1	3	CTNNB1
M1/M0	Up	GO: Cellular Component	GO:0034666	integrin alpha2-beta1 complex		0.003436	0.7937	0.0189	0.1138	1	3	ITGB1
M1/M0	Up	GO: Cellular Component	GO:0034668	integrin alpha4-beta1 complex		0.003436	0.7937	0.0189	0.1138	1	3	ITGB1
M1/M0	Up	GO: Cellular Component	GO:0072563	endothelial microparticle		0.003436	0.7937	0.0189	0.1138	1	3	ENG
M1/M0	Up	GO: Cellular Component	GO:0031523	Myb complex		0.004579	1	0.0235	0.1415	1	4	FLNA
M1/M0	Up	GO: Cellular Component	GO:1990779	glycoprotein Ib-IX-V complex		0.00572	1	0.02643	0.1591	1	5	FLNA
M1/M0	Up	GO: Cellular Component	GO:0005587	collagen type IV trimer		0.008	1	0.03186	0.1919	1	7	COL4A1
M1/M0	Up	GO: Cellular Component	GO:0035748	myelin sheath abaxonal region		0.01027	1	0.03891	0.2343	1	9	ITGB1
M1/M0	Up	GO: Cellular Component	GO:0098642	network-forming collagen trimer		0.01027	1	0.03891	0.2343	1	9	COL4A1
M1/M0	Up	GO: Cellular Component	GO:0098645	collagen network		0.01027	1	0.03891	0.2343	1	9	COL4A1
M1/M0	Up	GO: Cellular Component	GO:0097197	tetraspanin-enriched microdomain		0.01141	1	0.04118	0.248	1	10	CD81
M1/M0	Up	GO: Cellular Component	GO:0051286	cell tip		0.01141	1	0.04118	0.248	1	10	MSN
M1/M0	Up	GO: Cellular Component	GO:0016600	flotillin complex		0.01141	1	0.04118	0.248	1	10	CTNNB1
M1/M0	Up	GO: Cellular Component	GO:0030056	hemidesmosome		0.01254	1	0.04325	0.2604	1	11	ITGB1
M1/M0	Up	GO: Cellular Component	GO:0005915	zonula adherens		0.01368	1	0.04646	0.2798	1	12	CTNNB1
M1/M0	Up	GO: Cellular Component	GO:0001931	uropod		0.01481	1	0.04751	0.2861	1	13	MSN
M1/M0	Up	GO: Cellular Component	GO:0031254	cell trailing edge		0.01481	1	0.04751	0.2861	1	13	MSN
M1/M0	Up	GO: Cellular Component	GO:0005916	fascia adherens		0.01481	1	0.04751	0.2861	1	13	CTNNB1
M1/M0	Up	GO: Cellular Component	GO:0030877	beta-catenin destruction complex		0.01594	1	0.04909	0.2956	1	14	CTNNB1
M1/M0	Up	GO: Cellular Component	GO:0031089	platelet dense granule lumen		0.01594	1	0.04909	0.2956	1	14	ECM1
M1/M0	Up	GO: Cellular Component	GO:0060187	cell pole		0.01594	1	0.04909	0.2956	1	14	MSN
M0/Control	Down	GO: Biological Process	GO:0034097	response to cytokine		3.688e-08	4.016e-05	2.423e-05	0.0001834	7	1349	FOS,ZFP36,KLF4,DUSP1,EGR1,KLF2,JUNB
M0/Control	Down	GO: Biological Process	GO:0014070	response to organic cyclic compound		1.361e-07	0.0001482	4.542e-05	0.0003438	7	1628	FOS,ZFP36,KLF4,DUSP1,EGR1,KLF2,JUNB
M0/Control	Down	GO: Biological Process	GO:0071495	cellular response to endogenous stimulus		4.016e-07	0.0004374	5.467e-05	0.0004139	7	1903	FOS,ZFP36,KLF4,DUSP1,EGR1,KLF2,JUNB
M0/Control	Down	GO: Biological Process	GO:0010035	response to inorganic substance		2.085e-07	0.0002271	4.542e-05	0.0003438	6	930	FOS,KLF4,DUSP1,RHOB,KLF2,JUNB
M0/Control	Down	GO: Biological Process	GO:0071345	cellular response to cytokine stimulus		9.252e-07	0.001008	6.59e-05	0.0004989	6	1196	FOS,ZFP36,KLF4,DUSP1,EGR1,KLF2
M0/Control	Down	GO: Biological Process	GO:0030097	hemopoiesis		3.613e-06	0.003934	0.0001574	0.001191	6	1507	FOS,ZFP36,KLF4,EGR1,KLF2,JUNB
M0/Control	Down	GO: Biological Process	GO:0048534	hematopoietic or lymphoid organ development		4.51e-06	0.004911	0.0001761	0.001333	6	1565	FOS,ZFP36,KLF4,EGR1,KLF2,JUNB
M0/Control	Down	GO: Biological Process	GO:0033993	response to lipid		4.544e-06	0.004948	0.0001761	0.001333	6	1567	FOS,ZFP36,KLF4,DUSP1,EGR1,JUNB
M0/Control	Down	GO: Biological Process	GO:0010243	response to organonitrogen compound		5.584e-06	0.006081	0.0001922	0.001455	6	1623	FOS,KLF4,DUSP1,EGR1,KLF2,JUNB
M0/Control	Down	GO: Biological Process	GO:0002520	immune system development		5.851e-06	0.006372	0.0001931	0.001462	6	1636	FOS,ZFP36,KLF4,EGR1,KLF2,JUNB
M0/Control	Down	GO: Biological Process	GO:1901698	response to nitrogen compound		8.339e-06	0.009082	0.0002455	0.001858	6	1738	FOS,KLF4,DUSP1,EGR1,KLF2,JUNB
M0/Control	Down	GO: Biological Process	GO:1901701	cellular response to oxygen-containing compound		1.075e-05	0.0117	0.000308	0.002332	6	1815	FOS,ZFP36,KLF4,RHOB,EGR1,KLF2
M0/Control	Down	GO: Biological Process	GO:2000026	regulation of multicellular organismal development		1.439e-05	0.01567	0.0004018	0.003042	6	1908	FOS,ZFP36,KLF4,RHOB,KLF2,JUNB
M0/Control	Down	GO: Molecular Function	GO:0000978	RNA polymerase II cis-regulatory region sequence-specific DNA binding		5.231e-05	0.003819	0.000829	0.004041	5	1286	FOS,KLF4,EGR1,KLF2,JUNB
M0/Control	Down	GO: Molecular Function	GO:0000987	cis-regulatory region sequence-specific DNA binding		5.678e-05	0.004145	0.000829	0.004041	5	1308	FOS,KLF4,EGR1,KLF2,JUNB
M0/Control	Down	GO: Molecular Function	GO:0000981	DNA-binding transcription factor activity, RNA polymerase II-specific		8.645e-05	0.006311	0.0009901	0.004826	5	1427	FOS,KLF4,EGR1,KLF2,JUNB
M0/Control	Down	GO: Molecular Function	GO:0003700	DNA-binding transcription factor activity		0.000104	0.007595	0.0009901	0.004826	5	1483	FOS,KLF4,EGR1,KLF2,JUNB
M0/Control	Down	GO: Molecular Function	GO:0000977	RNA polymerase II transcription regulatory region sequence-specific DNA binding		0.0001085	0.007921	0.0009901	0.004826	5	1496	FOS,KLF4,EGR1,KLF2,JUNB
M0/Control	Down	GO: Molecular Function	GO:0000976	transcription cis-regulatory region binding		0.0001494	0.0109	0.001107	0.005395	5	1599	FOS,KLF4,EGR1,KLF2,JUNB
M0/Control	Down	GO: Molecular Function	GO:0001067	transcription regulatory region nucleic acid binding		0.0001516	0.01107	0.001107	0.005395	5	1604	FOS,KLF4,EGR1,KLF2,JUNB
M0/Control	Down	GO: Molecular Function	GO:1990837	sequence-specific double-stranded DNA binding		0.0001777	0.01297	0.001179	0.005747	5	1658	FOS,KLF4,EGR1,KLF2,JUNB
M0/Control	Down	GO: Molecular Function	GO:0043565	sequence-specific DNA binding		0.000246	0.01796	0.001286	0.006271	5	1775	FOS,KLF4,EGR1,KLF2,JUNB
M0/Control	Down	GO: Molecular Function	GO:0003690	double-stranded DNA binding		0.0002467	0.01801	0.001286	0.006271	5	1776	FOS,KLF4,EGR1,KLF2,JUNB
M0/Control	Down	GO: Biological Process	GO:0000302	response to reactive oxygen species		4.45e-08	4.846e-05	2.423e-05	0.0001834	5	318	FOS,KLF4,DUSP1,RHOB,KLF2
M0/Control	Down	GO: Biological Process	GO:1901654	response to ketone		2.858e-07	0.0003112	4.791e-05	0.0003627	5	462	FOS,KLF4,DUSP1,KLF2,JUNB
M0/Control	Down	GO: Biological Process	GO:0062197	cellular response to chemical stress		3.08e-07	0.0003354	4.791e-05	0.0003627	5	469	FOS,KLF4,RHOB,EGR1,KLF2
M0/Control	Down	GO: Biological Process	GO:0097305	response to alcohol		5.753e-07	0.0006265	6.59e-05	0.0004989	5	532	FOS,KLF4,EGR1,KLF2,JUNB
M0/Control	Down	GO: Biological Process	GO:0048545	response to steroid hormone		9.284e-07	0.001011	6.59e-05	0.0004989	5	586	FOS,ZFP36,DUSP1,EGR1,JUNB
M0/Control	Down	GO: Biological Process	GO:0006979	response to oxidative stress		9.682e-07	0.001054	6.59e-05	0.0004989	5	591	FOS,KLF4,DUSP1,RHOB,KLF2
M0/Control	Down	GO: Biological Process	GO:0009314	response to radiation		1.503e-06	0.001636	8.613e-05	0.000652	5	646	FOS,DUSP1,RHOB,EGR1,JUNB
M0/Control	Down	GO: Biological Process	GO:1901652	response to peptide		3.924e-06	0.004273	0.0001644	0.001244	5	785	FOS,KLF4,EGR1,KLF2,JUNB
M0/Control	Down	GO: Biological Process	GO:0032870	cellular response to hormone stimulus		6.355e-06	0.006921	0.0002036	0.001541	5	866	FOS,ZFP36,DUSP1,EGR1,JUNB
M0/Control	Down	GO: Biological Process	GO:0001568	blood vessel development		2.561e-05	0.02789	0.0006641	0.005028	5	1152	KLF4,RHOB,EGR1,KLF2,JUNB
M0/Control	Down	GO: Biological Process	GO:0001944	vasculature development		3.648e-05	0.03973	0.0009029	0.006835	5	1239	KLF4,RHOB,EGR1,KLF2,JUNB
M0/Control	Down	GO: Biological Process	GO:0009725	response to hormone		5.935e-05	0.06463	0.001346	0.01019	5	1370	FOS,ZFP36,DUSP1,EGR1,JUNB
M0/Control	Down	GO: Biological Process	GO:0045944	positive regulation of transcription by RNA polymerase II		7.226e-05	0.07869	0.001513	0.01146	5	1427	FOS,KLF4,EGR1,KLF2,JUNB
M0/Control	Down	GO: Biological Process	GO:0051094	positive regulation of developmental process		0.0002044	0.2226	0.003478	0.02633	5	1772	FOS,ZFP36,KLF4,RHOB,JUNB
M0/Control	Down	GO: Biological Process	GO:0009628	response to abiotic stimulus		0.0002122	0.2311	0.003535	0.02676	5	1786	FOS,DUSP1,RHOB,EGR1,JUNB
M0/Control	Down	GO: Biological Process	GO:0045934	negative regulation of nucleobase-containing compound metabolic process		0.0002162	0.2355	0.003535	0.02676	5	1793	ZFP36,KLF4,DUSP1,EGR1,KLF2
M0/Control	Down	GO: Biological Process	GO:0010558	negative regulation of macromolecule biosynthetic process		0.0002497	0.272	0.003777	0.0286	5	1848	ZFP36,KLF4,DUSP1,EGR1,KLF2
M0/Control	Down	GO: Biological Process	GO:0048646	anatomical structure formation involved in morphogenesis		0.0002779	0.3027	0.003785	0.02866	5	1890	KLF4,DUSP1,RHOB,KLF2,JUNB
M0/Control	Down	GO: Biological Process	GO:0042981	regulation of apoptotic process		0.0002843	0.3096	0.003785	0.02866	5	1899	ZFP36,KLF4,DUSP1,RHOB,EGR1
M0/Control	Down	GO: Biological Process	GO:1903508	positive regulation of nucleic acid-templated transcription		0.000285	0.3104	0.003785	0.02866	5	1900	FOS,KLF4,EGR1,KLF2,JUNB
M0/Control	Down	GO: Biological Process	GO:0045893	positive regulation of DNA-templated transcription		0.000285	0.3104	0.003785	0.02866	5	1900	FOS,KLF4,EGR1,KLF2,JUNB
M0/Control	Down	GO: Biological Process	GO:1902680	positive regulation of RNA biosynthetic process		0.0002893	0.3151	0.003796	0.02874	5	1906	FOS,KLF4,EGR1,KLF2,JUNB
M0/Control	Down	GO: Biological Process	GO:0031327	negative regulation of cellular biosynthetic process		0.0003162	0.3444	0.004004	0.03031	5	1942	ZFP36,KLF4,DUSP1,EGR1,KLF2
M0/Control	Down	GO: Biological Process	GO:0043067	regulation of programmed cell death		0.0003178	0.3461	0.004004	0.03031	5	1944	ZFP36,KLF4,DUSP1,RHOB,EGR1
M0/Control	Down	GO: Biological Process	GO:0072359	circulatory system development		0.0003442	0.3749	0.004084	0.03092	5	1977	KLF4,RHOB,EGR1,KLF2,JUNB
M0/Control	Down	GO: Biological Process	GO:0009890	negative regulation of biosynthetic process		0.0003568	0.3886	0.004084	0.03092	5	1992	ZFP36,KLF4,DUSP1,EGR1,KLF2
M0/Control	Down	GO: Cellular Component	GO:0000785	chromatin		6.696e-05	0.002478	0.001239	0.005205	5	1419	FOS,KLF4,EGR1,KLF2,JUNB
M0/Control	Down	GO: Molecular Function	GO:0001228	DNA-binding transcription activator activity, RNA polymerase II-specific		4.173e-05	0.003046	0.000829	0.004041	4	569	FOS,KLF4,EGR1,JUNB
M0/Control	Down	GO: Molecular Function	GO:0001216	DNA-binding transcription activator activity		4.318e-05	0.003152	0.000829	0.004041	4	574	FOS,KLF4,EGR1,JUNB
M0/Control	Down	GO: Biological Process	GO:0051591	response to cAMP		1.855e-07	0.000202	4.542e-05	0.0003438	4	151	FOS,DUSP1,EGR1,JUNB
M0/Control	Down	GO: Biological Process	GO:0046683	response to organophosphorus		6.193e-07	0.0006744	6.59e-05	0.0004989	4	204	FOS,DUSP1,EGR1,JUNB
M0/Control	Down	GO: Biological Process	GO:0034614	cellular response to reactive oxygen species		8.839e-07	0.0009625	6.59e-05	0.0004989	4	223	FOS,KLF4,RHOB,KLF2
M0/Control	Down	GO: Biological Process	GO:0042542	response to hydrogen peroxide		9.323e-07	0.001015	6.59e-05	0.0004989	4	226	KLF4,DUSP1,RHOB,KLF2
M0/Control	Down	GO: Biological Process	GO:0014074	response to purine-containing compound		1.108e-06	0.001207	7.099e-05	0.0005374	4	236	FOS,DUSP1,EGR1,JUNB
M0/Control	Down	GO: Biological Process	GO:0051384	response to glucocorticoid		3.585e-06	0.003905	0.0001574	0.001191	4	317	FOS,ZFP36,DUSP1,JUNB
M0/Control	Down	GO: Biological Process	GO:0031960	response to corticosteroid		5.493e-06	0.005982	0.0001922	0.001455	4	353	FOS,ZFP36,DUSP1,JUNB
M0/Control	Down	GO: Biological Process	GO:0034599	cellular response to oxidative stress		7.665e-06	0.008347	0.0002319	0.001755	4	384	FOS,KLF4,RHOB,KLF2
M0/Control	Down	GO: Biological Process	GO:1901653	cellular response to peptide		2.854e-05	0.03108	0.0007228	0.005472	4	536	FOS,KLF4,EGR1,KLF2
M0/Control	Down	GO: Biological Process	GO:0030099	myeloid cell differentiation		6.64e-05	0.07231	0.001418	0.01073	4	665	FOS,ZFP36,KLF2,JUNB
M0/Control	Down	GO: Biological Process	GO:0010942	positive regulation of cell death		0.0001543	0.1681	0.002849	0.02157	4	826	FOS,DUSP1,RHOB,EGR1
M0/Control	Down	GO: Biological Process	GO:0071407	cellular response to organic cyclic compound		0.0001998	0.2176	0.003454	0.02615	4	883	ZFP36,KLF4,EGR1,KLF2
M0/Control	Down	GO: Biological Process	GO:0071396	cellular response to lipid		0.0002672	0.291	0.003785	0.02866	4	952	FOS,ZFP36,KLF4,EGR1
M0/Control	Down	GO: Biological Process	GO:0071363	cellular response to growth factor stimulus		0.0002793	0.3042	0.003785	0.02866	4	963	FOS,ZFP36,KLF4,EGR1
M0/Control	Down	GO: Biological Process	GO:0071417	cellular response to organonitrogen compound		0.0002849	0.3103	0.003785	0.02866	4	968	FOS,KLF4,EGR1,KLF2
M0/Control	Down	GO: Biological Process	GO:0001817	regulation of cytokine production		0.0003107	0.3383	0.004004	0.03031	4	990	ZFP36,KLF4,EGR1,KLF2
M0/Control	Down	GO: Biological Process	GO:0070848	response to growth factor		0.0003304	0.3598	0.004043	0.03061	4	1006	FOS,ZFP36,KLF4,EGR1
M0/Control	Down	GO: Biological Process	GO:0048514	blood vessel morphogenesis		0.0003604	0.3925	0.004084	0.03092	4	1029	KLF4,RHOB,KLF2,JUNB
M0/Control	Down	GO: Biological Process	GO:1901699	cellular response to nitrogen compound		0.0003838	0.418	0.004084	0.03092	4	1046	FOS,KLF4,EGR1,KLF2
M0/Control	Down	GO: Biological Process	GO:0001816	cytokine production		0.0004039	0.4399	0.004204	0.03183	4	1060	ZFP36,KLF4,EGR1,KLF2
M0/Control	Down	GO: Biological Process	GO:0051338	regulation of transferase activity		0.0004054	0.4415	0.004204	0.03183	4	1061	ZFP36,KLF4,DUSP1,EGR1
M0/Control	Down	GO: Biological Process	GO:0000122	negative regulation of transcription by RNA polymerase II		0.0005039	0.5487	0.005047	0.03821	4	1123	ZFP36,KLF4,EGR1,KLF2
M0/Control	Down	GO: Biological Process	GO:0048598	embryonic morphogenesis		0.0006187	0.6738	0.005665	0.04289	4	1185	KLF4,DUSP1,EGR1,KLF2
M0/Control	Down	GO: Biological Process	GO:0030334	regulation of cell migration		0.000756	0.8233	0.006385	0.04834	4	1249	KLF4,DUSP1,RHOB,EGR1
M0/Control	Down	GO: Biological Process	GO:0043009	chordate embryonic development		0.0007745	0.8435	0.006385	0.04834	4	1257	KLF4,EGR1,KLF2,JUNB
M0/Control	Down	GO: Biological Process	GO:0009792	embryo development ending in birth or egg hatching		0.0008323	0.9063	0.006764	0.05121	4	1281	KLF4,EGR1,KLF2,JUNB
M0/Control	Down	GO: Biological Process	GO:2000145	regulation of cell motility		0.0009353	1	0.007164	0.05424	4	1321	KLF4,DUSP1,RHOB,EGR1
M0/Control	Down	GO: Biological Process	GO:0051726	regulation of cell cycle		0.001068	1	0.007856	0.05947	4	1368	KLF4,DUSP1,RHOB,JUNB
M0/Control	Down	GO: Biological Process	GO:0040012	regulation of locomotion		0.001104	1	0.008032	0.0608	4	1380	KLF4,DUSP1,RHOB,EGR1
M0/Control	Down	GO: Biological Process	GO:0035239	tube morphogenesis		0.00139	1	0.009286	0.0703	4	1467	KLF4,RHOB,KLF2,JUNB
M0/Control	Down	GO: Biological Process	GO:0045892	negative regulation of DNA-templated transcription		0.0015	1	0.009773	0.07399	4	1497	ZFP36,KLF4,EGR1,KLF2
M0/Control	Down	GO: Biological Process	GO:1903507	negative regulation of nucleic acid-templated transcription		0.001511	1	0.009773	0.07399	4	1500	ZFP36,KLF4,EGR1,KLF2
M0/Control	Down	GO: Biological Process	GO:1902679	negative regulation of RNA biosynthetic process		0.001526	1	0.009773	0.07399	4	1504	ZFP36,KLF4,EGR1,KLF2
M0/Control	Down	GO: Biological Process	GO:0051253	negative regulation of RNA metabolic process		0.002136	1	0.01235	0.09348	4	1645	ZFP36,KLF4,EGR1,KLF2
M0/Control	Down	GO: Biological Process	GO:0002682	regulation of immune system process		0.003117	1	0.01531	0.1159	4	1821	FOS,ZFP36,DUSP1,JUNB
M0/Control	Down	GO: Biological Process	GO:0040011	locomotion		0.0032	1	0.01549	0.1173	4	1834	KLF4,DUSP1,RHOB,EGR1
M0/Control	Down	GO: Biological Process	GO:0035295	tube development		0.003507	1	0.01605	0.1215	4	1880	KLF4,RHOB,KLF2,JUNB
M0/Control	Down	GO: Biological Process	GO:0051240	positive regulation of multicellular organismal process		0.004013	1	0.01745	0.1321	4	1950	FOS,KLF4,RHOB,EGR1
M0/Control	Down	GO: Biological Process	GO:0060429	epithelium development		0.004237	1	0.01785	0.1352	4	1979	ZFP36,KLF4,RHOB,KLF2
M0/Control	Down	GO: Molecular Function	GO:0003682	chromatin binding		0.00247	0.1803	0.009017	0.04395	3	740	FOS,KLF4,EGR1
M0/Control	Down	GO: Molecular Function	GO:0008134	transcription factor binding		0.00247	0.1803	0.009017	0.04395	3	740	FOS,KLF4,JUNB
M0/Control	Down	GO: Molecular Function	GO:0019901	protein kinase binding		0.003729	0.2722	0.01237	0.06032	3	855	ZFP36,DUSP1,RHOB
M0/Control	Down	GO: Molecular Function	GO:0019900	kinase binding		0.005054	0.369	0.01537	0.07494	3	952	ZFP36,DUSP1,RHOB
M0/Control	Down	GO: Biological Process	GO:1902895	positive regulation of miRNA transcription		7.799e-07	0.0008493	6.59e-05	0.0004989	3	51	FOS,KLF4,EGR1
M0/Control	Down	GO: Biological Process	GO:2000630	positive regulation of miRNA metabolic process		1.279e-06	0.001393	7.741e-05	0.000586	3	60	FOS,KLF4,EGR1
M0/Control	Down	GO: Biological Process	GO:1902893	regulation of miRNA transcription		1.956e-06	0.00213	0.0001011	0.0007656	3	69	FOS,KLF4,EGR1
M0/Control	Down	GO: Biological Process	GO:0061614	miRNA transcription		2.043e-06	0.002225	0.0001011	0.0007656	3	70	FOS,KLF4,EGR1
M0/Control	Down	GO: Biological Process	GO:2000628	regulation of miRNA metabolic process		3.547e-06	0.003863	0.0001574	0.001191	3	84	FOS,KLF4,EGR1
M0/Control	Down	GO: Biological Process	GO:0010586	miRNA metabolic process		5.648e-06	0.00615	0.0001922	0.001455	3	98	FOS,KLF4,EGR1
M0/Control	Down	GO: Biological Process	GO:0070301	cellular response to hydrogen peroxide		2.28e-05	0.02483	0.0006208	0.0047	3	156	KLF4,RHOB,KLF2
M0/Control	Down	GO: Biological Process	GO:0001704	formation of primary germ layer		4.239e-05	0.04616	0.001026	0.007766	3	192	KLF4,DUSP1,KLF2
M0/Control	Down	GO: Biological Process	GO:0051592	response to calcium ion		4.508e-05	0.04909	0.001067	0.008079	3	196	FOS,DUSP1,JUNB
M0/Control	Down	GO: Biological Process	GO:0097306	cellular response to alcohol		6.444e-05	0.07017	0.001418	0.01073	3	221	FOS,KLF4,KLF2
M0/Control	Down	GO: Biological Process	GO:0071456	cellular response to hypoxia		6.531e-05	0.07112	0.001418	0.01073	3	222	FOS,EGR1,JUNB
M0/Control	Down	GO: Biological Process	GO:1901655	cellular response to ketone		9.294e-05	0.1012	0.001862	0.0141	3	250	FOS,KLF4,KLF2
M0/Control	Down	GO: Biological Process	GO:0036294	cellular response to decreased oxygen levels		9.404e-05	0.1024	0.001862	0.0141	3	251	FOS,EGR1,JUNB
M0/Control	Down	GO: Biological Process	GO:0071453	cellular response to oxygen levels		0.000118	0.1285	0.002255	0.01707	3	271	FOS,EGR1,JUNB
M0/Control	Down	GO: Biological Process	GO:0071356	cellular response to tumor necrosis factor		0.0001691	0.1841	0.003069	0.02323	3	306	FOS,ZFP36,KLF2
M0/Control	Down	GO: Biological Process	GO:0033002	muscle cell proliferation		0.0002189	0.2384	0.003535	0.02676	3	334	FOS,KLF4,EGR1
M0/Control	Down	GO: Biological Process	GO:0034612	response to tumor necrosis factor		0.0002248	0.2448	0.003547	0.02686	3	337	FOS,ZFP36,KLF2
M0/Control	Down	GO: Biological Process	GO:0009612	response to mechanical stimulus		0.0003454	0.3762	0.004084	0.03092	3	390	FOS,EGR1,JUNB
M0/Control	Down	GO: Biological Process	GO:0007369	gastrulation		0.0004353	0.4741	0.004472	0.03386	3	422	KLF4,DUSP1,KLF2
M0/Control	Down	GO: Biological Process	GO:0030336	negative regulation of cell migration		0.0004506	0.4907	0.004586	0.03472	3	427	KLF4,DUSP1,RHOB
M0/Control	Down	GO: Biological Process	GO:2000146	negative regulation of cell motility		0.0005051	0.5501	0.005047	0.03821	3	444	KLF4,DUSP1,RHOB
M0/Control	Down	GO: Biological Process	GO:0009416	response to light stimulus		0.000522	0.5684	0.005075	0.03842	3	449	FOS,DUSP1,JUNB
M0/Control	Down	GO: Biological Process	GO:0001818	negative regulation of cytokine production		0.000522	0.5684	0.005075	0.03842	3	449	ZFP36,KLF4,KLF2
M0/Control	Down	GO: Biological Process	GO:0045765	regulation of angiogenesis		0.0005746	0.6257	0.005441	0.04119	3	464	KLF4,RHOB,KLF2
M0/Control	Down	GO: Biological Process	GO:1901342	regulation of vasculature development		0.0006191	0.6742	0.005665	0.04289	3	476	KLF4,RHOB,KLF2
M0/Control	Down	GO: Biological Process	GO:0040013	negative regulation of locomotion		0.0006382	0.695	0.005769	0.04367	3	481	KLF4,DUSP1,RHOB
M0/Control	Down	GO: Biological Process	GO:0045786	negative regulation of cell cycle		0.000646	0.7035	0.005769	0.04367	3	483	KLF4,DUSP1,RHOB
M0/Control	Down	GO: Biological Process	GO:0001666	response to hypoxia		0.0007657	0.8338	0.006385	0.04834	3	512	FOS,EGR1,JUNB
M0/Control	Down	GO: Biological Process	GO:0032102	negative regulation of response to external stimulus		0.0008796	0.9579	0.007066	0.05349	3	537	ZFP36,KLF4,DUSP1
M0/Control	Down	GO: Biological Process	GO:0031099	regeneration		0.0008892	0.9683	0.007066	0.05349	3	539	FOS,KLF4,JUNB
M0/Control	Down	GO: Biological Process	GO:0036293	response to decreased oxygen levels		0.0009281	1	0.007164	0.05424	3	547	FOS,EGR1,JUNB
M0/Control	Down	GO: Biological Process	GO:1903706	regulation of hemopoiesis		0.0009782	1	0.007398	0.05601	3	557	FOS,ZFP36,JUNB
M0/Control	Down	GO: Biological Process	GO:0007517	muscle organ development		0.001014	1	0.007618	0.05767	3	564	FOS,EGR1,KLF2
M0/Control	Down	GO: Biological Process	GO:0010038	response to metal ion		0.001122	1	0.008032	0.0608	3	584	FOS,DUSP1,JUNB
M0/Control	Down	GO: Biological Process	GO:0001701	in utero embryonic development		0.001214	1	0.008364	0.06332	3	600	KLF4,KLF2,JUNB
M0/Control	Down	GO: Biological Process	GO:1903131	mononuclear cell differentiation		0.001328	1	0.008983	0.06801	3	619	FOS,EGR1,JUNB
M0/Control	Down	GO: Biological Process	GO:0070482	response to oxygen levels		0.001372	1	0.009222	0.06982	3	626	FOS,EGR1,JUNB
M0/Control	Down	GO: Biological Process	GO:0034660	ncRNA metabolic process		0.001655	1	0.01036	0.0784	3	668	FOS,KLF4,EGR1
M0/Control	Down	GO: Biological Process	GO:0043434	response to peptide hormone		0.00172	1	0.0107	0.08102	3	677	FOS,EGR1,JUNB
M0/Control	Down	GO: Biological Process	GO:0060537	muscle tissue development		0.00187	1	0.01136	0.08597	3	697	FOS,EGR1,KLF2
M0/Control	Down	GO: Biological Process	GO:0043065	positive regulation of apoptotic process		0.002111	1	0.01229	0.09306	3	727	DUSP1,RHOB,EGR1
M0/Control	Down	GO: Biological Process	GO:0043068	positive regulation of programmed cell death		0.002229	1	0.01273	0.09638	3	741	DUSP1,RHOB,EGR1
M0/Control	Down	GO: Biological Process	GO:0009410	response to xenobiotic stimulus		0.00263	1	0.0142	0.1075	3	785	FOS,EGR1,JUNB
M0/Control	Down	GO: Biological Process	GO:0031667	response to nutrient levels		0.002736	1	0.01426	0.1079	3	796	FOS,ZFP36,EGR1
M0/Control	Down	GO: Biological Process	GO:0002521	leukocyte differentiation		0.002937	1	0.01523	0.1153	3	816	FOS,EGR1,JUNB
M0/Control	Down	GO: Biological Process	GO:0009611	response to wounding		0.003031	1	0.01531	0.1159	3	825	ZFP36,KLF4,EGR1
M0/Control	Down	GO: Biological Process	GO:0009991	response to extracellular stimulus		0.003136	1	0.01531	0.1159	3	835	FOS,ZFP36,EGR1
M0/Control	Down	GO: Biological Process	GO:0001525	angiogenesis		0.00356	1	0.01622	0.1228	3	873	KLF4,RHOB,KLF2
M0/Control	Down	GO: Biological Process	GO:0043549	regulation of kinase activity		0.004156	1	0.01785	0.1352	3	922	KLF4,DUSP1,EGR1
M0/Control	Down	GO: Biological Process	GO:1903047	mitotic cell cycle process		0.004156	1	0.01785	0.1352	3	922	KLF4,DUSP1,RHOB
M0/Control	Down	GO: Biological Process	GO:0043086	negative regulation of catalytic activity		0.004246	1	0.01785	0.1352	3	929	ZFP36,KLF4,DUSP1
M0/Control	Down	GO: Biological Process	GO:0000165	MAPK cascade		0.004854	1	0.02013	0.1524	3	974	ZFP36,KLF4,DUSP1
M0/Control	Down	GO: Biological Process	GO:0061061	muscle structure development		0.005901	1	0.02208	0.1672	3	1044	FOS,EGR1,KLF2
M0/Control	Down	GO: Biological Process	GO:0006954	inflammatory response		0.005965	1	0.02225	0.1684	3	1048	FOS,ZFP36,KLF4
M0/Control	Down	GO: Biological Process	GO:0030855	epithelial cell differentiation		0.006013	1	0.02227	0.1686	3	1051	ZFP36,KLF4,KLF2
M0/Control	Down	GO: Biological Process	GO:0000278	mitotic cell cycle		0.00699	1	0.02413	0.1827	3	1109	KLF4,DUSP1,RHOB
M0/Control	Down	GO: Biological Process	GO:0048729	tissue morphogenesis		0.007402	1	0.02503	0.1895	3	1132	KLF4,RHOB,KLF2
M0/Control	Down	GO: Biological Process	GO:0048589	developmental growth		0.008078	1	0.02675	0.2025	3	1168	FOS,KLF2,JUNB
M0/Control	Down	GO: Biological Process	GO:0045597	positive regulation of cell differentiation		0.008688	1	0.02816	0.2132	3	1199	FOS,ZFP36,JUNB
M0/Control	Down	GO: Biological Process	GO:0006259	DNA metabolic process		0.008728	1	0.02821	0.2135	3	1201	FOS,KLF4,DUSP1
M0/Control	Down	GO: Biological Process	GO:0032101	regulation of response to external stimulus		0.01041	1	0.03115	0.2358	3	1280	ZFP36,KLF4,DUSP1
M0/Control	Down	GO: Biological Process	GO:0022603	regulation of anatomical structure morphogenesis		0.0105	1	0.03117	0.236	3	1284	KLF4,RHOB,KLF2
M0/Control	Down	GO: Biological Process	GO:0051093	negative regulation of developmental process		0.01085	1	0.03125	0.2366	3	1299	ZFP36,KLF4,KLF2
M0/Control	Down	GO: Biological Process	GO:0051248	negative regulation of protein metabolic process		0.01162	1	0.03287	0.2489	3	1332	ZFP36,KLF4,DUSP1
M0/Control	Down	GO: Biological Process	GO:0044092	negative regulation of molecular function		0.01335	1	0.03577	0.2708	3	1401	ZFP36,KLF4,DUSP1
M0/Control	Down	GO: Biological Process	GO:0010628	positive regulation of gene expression		0.0152	1	0.03876	0.2934	3	1469	ZFP36,KLF4,EGR1
M0/Control	Down	GO: Biological Process	GO:0051241	negative regulation of multicellular organismal process		0.01528	1	0.03888	0.2944	3	1472	ZFP36,KLF4,KLF2
M0/Control	Down	GO: Biological Process	GO:0022402	cell cycle process		0.0158	1	0.03945	0.2987	3	1490	KLF4,DUSP1,RHOB
M0/Control	Down	GO: Biological Process	GO:0042325	regulation of phosphorylation		0.01594	1	0.03972	0.3007	3	1495	KLF4,DUSP1,EGR1
M0/Control	Down	GO: Biological Process	GO:0040007	growth		0.01691	1	0.04084	0.3092	3	1528	FOS,KLF2,JUNB
M0/Control	Down	GO: Biological Process	GO:0009968	negative regulation of signal transduction		0.01887	1	0.04429	0.3353	3	1591	KLF4,DUSP1,EGR1
M0/Control	Down	GO: Biological Process	GO:0019220	regulation of phosphate metabolic process		0.02199	1	0.04836	0.3661	3	1684	KLF4,DUSP1,EGR1
M0/Control	Down	GO: Biological Process	GO:0051174	regulation of phosphorus metabolic process		0.02202	1	0.04836	0.3661	3	1685	KLF4,DUSP1,EGR1
M0/Control	Down	GO: Cellular Component	GO:0005667	transcription regulator complex		0.001122	0.04153	0.01384	0.05816	3	590	FOS,KLF4,JUNB
M0/Control	Down	GO: Molecular Function	GO:0000979	RNA polymerase II core promoter sequence-specific DNA binding		3.861e-05	0.002819	0.000829	0.004041	2	24	FOS,EGR1
M0/Control	Down	GO: Molecular Function	GO:0001046	core promoter sequence-specific DNA binding		0.0002065	0.01507	0.001256	0.006123	2	55	FOS,EGR1
M0/Control	Down	GO: Molecular Function	GO:1990841	promoter-specific chromatin binding		0.0004482	0.03271	0.002181	0.01063	2	81	KLF4,EGR1
M0/Control	Down	GO: Molecular Function	GO:0001221	transcription coregulator binding		0.001238	0.09035	0.005314	0.02591	2	135	FOS,KLF4
M0/Control	Down	GO: Molecular Function	GO:0061629	RNA polymerase II-specific DNA-binding transcription factor binding		0.01168	0.8528	0.02665	0.1299	2	426	FOS,KLF4
M0/Control	Down	GO: Molecular Function	GO:0140297	DNA-binding transcription factor binding		0.02053	1	0.03944	0.1923	2	573	FOS,KLF4
M0/Control	Down	GO: Biological Process	GO:0071409	cellular response to cycloheximide		1.955e-06	0.002129	0.0001011	0.0007656	2	6	KLF4,KLF2
M0/Control	Down	GO: Biological Process	GO:0071499	cellular response to laminar fluid shear stress		4.69e-06	0.005107	0.0001761	0.001333	2	9	KLF4,KLF2
M0/Control	Down	GO: Biological Process	GO:0046898	response to cycloheximide		7.162e-06	0.007799	0.0002228	0.001687	2	11	KLF4,KLF2
M0/Control	Down	GO: Biological Process	GO:0034616	response to laminar fluid shear stress		2.47e-05	0.0269	0.000656	0.004967	2	20	KLF4,KLF2
M0/Control	Down	GO: Biological Process	GO:0071498	cellular response to fluid shear stress		5.644e-05	0.06146	0.001308	0.0099	2	30	KLF4,KLF2
M0/Control	Down	GO: Biological Process	GO:0001710	mesodermal cell fate commitment		8.164e-05	0.08891	0.001678	0.0127	2	36	KLF4,KLF2
M0/Control	Down	GO: Biological Process	GO:0140467	integrated stress response signaling		0.0001062	0.1156	0.002064	0.01563	2	41	FOS,JUNB
M0/Control	Down	GO: Biological Process	GO:0051412	response to corticosterone		0.0001281	0.1395	0.002405	0.01821	2	45	FOS,JUNB
M0/Control	Down	GO: Biological Process	GO:0034405	response to fluid shear stress		0.000178	0.1938	0.003178	0.02406	2	53	KLF4,KLF2
M0/Control	Down	GO: Biological Process	GO:0043618	regulation of transcription from RNA polymerase II promoter in response to stress		0.0001917	0.2088	0.003368	0.0255	2	55	EGR1,KLF2
M0/Control	Down	GO: Biological Process	GO:0071364	cellular response to epidermal growth factor stimulus		0.0002207	0.2404	0.003535	0.02676	2	59	FOS,ZFP36
M0/Control	Down	GO: Biological Process	GO:0060795	cell fate commitment involved in formation of primary germ layer		0.000236	0.257	0.003672	0.0278	2	61	KLF4,KLF2
M0/Control	Down	GO: Biological Process	GO:0043620	regulation of DNA-templated transcription in response to stress		0.0002438	0.2655	0.00374	0.02831	2	62	EGR1,KLF2
M0/Control	Down	GO: Biological Process	GO:0048333	mesodermal cell differentiation		0.0002598	0.283	0.003785	0.02866	2	64	KLF4,KLF2
M0/Control	Down	GO: Biological Process	GO:0045429	positive regulation of nitric oxide biosynthetic process		0.000268	0.2919	0.003785	0.02866	2	65	KLF4,KLF2
M0/Control	Down	GO: Biological Process	GO:1904407	positive regulation of nitric oxide metabolic process		0.0002848	0.3102	0.003785	0.02866	2	67	KLF4,KLF2
M0/Control	Down	GO: Biological Process	GO:0070849	response to epidermal growth factor		0.0003199	0.3483	0.004004	0.03031	2	71	FOS,ZFP36
M0/Control	Down	GO: Biological Process	GO:0038066	p38MAPK cascade		0.0003289	0.3582	0.004043	0.03061	2	72	ZFP36,DUSP1
M0/Control	Down	GO: Biological Process	GO:0051385	response to mineralocorticoid		0.0003762	0.4097	0.004084	0.03092	2	77	FOS,JUNB
M0/Control	Down	GO: Biological Process	GO:0032570	response to progesterone		0.0003762	0.4097	0.004084	0.03092	2	77	FOS,JUNB
M0/Control	Down	GO: Biological Process	GO:0071479	cellular response to ionizing radiation		0.0005136	0.5593	0.005075	0.03842	2	90	RHOB,EGR1
M0/Control	Down	GO: Biological Process	GO:0035914	skeletal muscle cell differentiation		0.0005483	0.5971	0.005284	0.04001	2	93	FOS,EGR1
M0/Control	Down	GO: Biological Process	GO:1903670	regulation of sprouting angiogenesis		0.0005601	0.61	0.005351	0.04051	2	94	KLF4,KLF2
M0/Control	Down	GO: Biological Process	GO:0045428	regulation of nitric oxide biosynthetic process		0.0005963	0.6494	0.005598	0.04238	2	97	KLF4,KLF2
M0/Control	Down	GO: Biological Process	GO:0070373	negative regulation of ERK1 and ERK2 cascade		0.0006086	0.6628	0.005665	0.04289	2	98	KLF4,DUSP1
M0/Control	Down	GO: Biological Process	GO:0071277	cellular response to calcium ion		0.0006463	0.7038	0.005769	0.04367	2	101	FOS,JUNB
M0/Control	Down	GO: Biological Process	GO:0080164	regulation of nitric oxide metabolic process		0.000672	0.7318	0.00595	0.04504	2	103	KLF4,KLF2
M0/Control	Down	GO: Biological Process	GO:0006809	nitric oxide biosynthetic process		0.0007798	0.8492	0.006385	0.04834	2	111	KLF4,KLF2
M0/Control	Down	GO: Biological Process	GO:0001707	mesoderm formation		0.0008954	0.9751	0.007066	0.05349	2	119	KLF4,KLF2
M0/Control	Down	GO: Biological Process	GO:0046209	nitric oxide metabolic process		0.0008954	0.9751	0.007066	0.05349	2	119	KLF4,KLF2
M0/Control	Down	GO: Biological Process	GO:2001057	reactive nitrogen species metabolic process		0.0009255	1	0.007164	0.05424	2	121	KLF4,KLF2
M0/Control	Down	GO: Biological Process	GO:0060218	hematopoietic stem cell differentiation		0.0009255	1	0.007164	0.05424	2	121	FOS,ZFP36
M0/Control	Down	GO: Biological Process	GO:0032642	regulation of chemokine production		0.0009408	1	0.007164	0.05424	2	122	KLF4,EGR1
M0/Control	Down	GO: Biological Process	GO:0032602	chemokine production		0.001035	1	0.007718	0.05843	2	128	KLF4,EGR1
M0/Control	Down	GO: Biological Process	GO:0048332	mesoderm morphogenesis		0.001051	1	0.007785	0.05894	2	129	KLF4,KLF2
M0/Control	Down	GO: Biological Process	GO:1901216	positive regulation of neuron death		0.001289	1	0.008827	0.06683	2	143	FOS,EGR1
M0/Control	Down	GO: Biological Process	GO:2000278	regulation of DNA biosynthetic process		0.001325	1	0.008983	0.06801	2	145	KLF4,DUSP1
M0/Control	Down	GO: Biological Process	GO:0030316	osteoclast differentiation		0.001649	1	0.01036	0.0784	2	162	FOS,JUNB
M0/Control	Down	GO: Biological Process	GO:0071347	cellular response to interleukin-1		0.001814	1	0.01122	0.08497	2	170	EGR1,KLF2
M0/Control	Down	GO: Biological Process	GO:0001824	blastocyst development		0.002098	1	0.01228	0.09298	2	183	KLF4,JUNB
M0/Control	Down	GO: Biological Process	GO:0032526	response to retinoic acid		0.002143	1	0.01235	0.09348	2	185	KLF4,DUSP1
M0/Control	Down	GO: Biological Process	GO:0016525	negative regulation of angiogenesis		0.002235	1	0.01273	0.09638	2	189	KLF4,KLF2
M0/Control	Down	GO: Biological Process	GO:2000181	negative regulation of blood vessel morphogenesis		0.002306	1	0.01273	0.09638	2	192	KLF4,KLF2
M0/Control	Down	GO: Biological Process	GO:1901343	negative regulation of vasculature development		0.002353	1	0.01288	0.09749	2	194	KLF4,KLF2
M0/Control	Down	GO: Biological Process	GO:0010212	response to ionizing radiation		0.002548	1	0.01387	0.105	2	202	RHOB,EGR1
M0/Control	Down	GO: Biological Process	GO:0070555	response to interleukin-1		0.002724	1	0.01426	0.1079	2	209	EGR1,KLF2
M0/Control	Down	GO: Biological Process	GO:0050728	negative regulation of inflammatory response		0.00304	1	0.01531	0.1159	2	221	ZFP36,KLF4
M0/Control	Down	GO: Biological Process	GO:1901991	negative regulation of mitotic cell cycle phase transition		0.003067	1	0.01531	0.1159	2	222	KLF4,DUSP1
M0/Control	Down	GO: Biological Process	GO:0048660	regulation of smooth muscle cell proliferation		0.003094	1	0.01531	0.1159	2	223	KLF4,EGR1
M0/Control	Down	GO: Biological Process	GO:0071478	cellular response to radiation		0.003149	1	0.01531	0.1159	2	225	RHOB,EGR1
M0/Control	Down	GO: Biological Process	GO:0071897	DNA biosynthetic process		0.003149	1	0.01531	0.1159	2	225	KLF4,DUSP1
M0/Control	Down	GO: Biological Process	GO:0043409	negative regulation of MAPK cascade		0.003287	1	0.01584	0.1199	2	230	KLF4,DUSP1
M0/Control	Down	GO: Biological Process	GO:0045766	positive regulation of angiogenesis		0.003429	1	0.01601	0.1212	2	235	KLF4,RHOB
M0/Control	Down	GO: Biological Process	GO:1904018	positive regulation of vasculature development		0.003457	1	0.01601	0.1212	2	236	KLF4,RHOB
M0/Control	Down	GO: Biological Process	GO:0048659	smooth muscle cell proliferation		0.003457	1	0.01601	0.1212	2	236	KLF4,EGR1
M0/Control	Down	GO: Biological Process	GO:0007498	mesoderm development		0.003486	1	0.01602	0.1213	2	237	KLF4,KLF2
M0/Control	Down	GO: Biological Process	GO:0030218	erythrocyte differentiation		0.00378	1	0.01686	0.1276	2	247	ZFP36,KLF2
M0/Control	Down	GO: Biological Process	GO:0042246	tissue regeneration		0.004023	1	0.01745	0.1321	2	255	FOS,JUNB
M0/Control	Down	GO: Biological Process	GO:0034101	erythrocyte homeostasis		0.004178	1	0.01785	0.1352	2	260	ZFP36,KLF2
M0/Control	Down	GO: Biological Process	GO:0071248	cellular response to metal ion		0.004828	1	0.02013	0.1524	2	280	FOS,JUNB
M0/Control	Down	GO: Biological Process	GO:0010594	regulation of endothelial cell migration		0.004862	1	0.02013	0.1524	2	281	KLF4,RHOB
M0/Control	Down	GO: Biological Process	GO:0042594	response to starvation		0.00493	1	0.02013	0.1524	2	283	FOS,ZFP36
M0/Control	Down	GO: Biological Process	GO:0045930	negative regulation of mitotic cell cycle		0.005135	1	0.02056	0.1557	2	289	KLF4,DUSP1
M0/Control	Down	GO: Biological Process	GO:0002040	sprouting angiogenesis		0.00531	1	0.02098	0.1588	2	294	KLF4,KLF2
M0/Control	Down	GO: Biological Process	GO:0045471	response to ethanol		0.00538	1	0.02098	0.1588	2	296	FOS,EGR1
M0/Control	Down	GO: Biological Process	GO:0045444	fat cell differentiation		0.005451	1	0.02113	0.1599	2	298	ZFP36,KLF4
M0/Control	Down	GO: Biological Process	GO:0051403	stress-activated MAPK cascade		0.005631	1	0.02167	0.164	2	303	ZFP36,DUSP1
M0/Control	Down	GO: Biological Process	GO:0045637	regulation of myeloid cell differentiation		0.005631	1	0.02167	0.164	2	303	FOS,ZFP36
M0/Control	Down	GO: Biological Process	GO:0071383	cellular response to steroid hormone stimulus		0.005703	1	0.02177	0.1648	2	305	ZFP36,EGR1
M0/Control	Down	GO: Biological Process	GO:0002244	hematopoietic progenitor cell differentiation		0.005849	1	0.02197	0.1663	2	309	FOS,ZFP36
M0/Control	Down	GO: Biological Process	GO:0031098	stress-activated protein kinase signaling cascade		0.005998	1	0.02227	0.1686	2	313	ZFP36,DUSP1
M0/Control	Down	GO: Biological Process	GO:1901988	negative regulation of cell cycle phase transition		0.006147	1	0.02259	0.1711	2	317	KLF4,DUSP1
M0/Control	Down	GO: Biological Process	GO:0002262	myeloid cell homeostasis		0.006337	1	0.02316	0.1753	2	322	ZFP36,KLF2
M0/Control	Down	GO: Biological Process	GO:0051348	negative regulation of transferase activity		0.006607	1	0.02336	0.1769	2	329	ZFP36,DUSP1
M0/Control	Down	GO: Biological Process	GO:0009913	epidermal cell differentiation		0.006685	1	0.02348	0.1778	2	331	ZFP36,KLF4
M0/Control	Down	GO: Biological Process	GO:0007519	skeletal muscle tissue development		0.006685	1	0.02348	0.1778	2	331	FOS,EGR1
M0/Control	Down	GO: Biological Process	GO:0002573	myeloid leukocyte differentiation		0.006842	1	0.02396	0.1814	2	335	FOS,JUNB
M0/Control	Down	GO: Biological Process	GO:0007565	female pregnancy		0.007002	1	0.02413	0.1827	2	339	FOS,JUNB
M0/Control	Down	GO: Biological Process	GO:0031348	negative regulation of defense response		0.007122	1	0.02447	0.1852	2	342	ZFP36,KLF4
M0/Control	Down	GO: Biological Process	GO:0060538	skeletal muscle organ development		0.007531	1	0.02539	0.1922	2	352	FOS,EGR1
M0/Control	Down	GO: Biological Process	GO:0043542	endothelial cell migration		0.007614	1	0.02559	0.1937	2	354	KLF4,RHOB
M0/Control	Down	GO: Biological Process	GO:0010632	regulation of epithelial cell migration		0.007697	1	0.02563	0.1941	2	356	KLF4,RHOB
M0/Control	Down	GO: Biological Process	GO:0071241	cellular response to inorganic substance		0.008121	1	0.0268	0.2029	2	366	FOS,JUNB
M0/Control	Down	GO: Biological Process	GO:0044703	multi-organism reproductive process		0.008293	1	0.02728	0.2066	2	370	FOS,JUNB
M0/Control	Down	GO: Biological Process	GO:0060070	canonical Wnt signaling pathway		0.00838	1	0.02749	0.2081	2	372	KLF4,EGR1
M0/Control	Down	GO: Biological Process	GO:0007611	learning or memory		0.008642	1	0.02809	0.2127	2	378	FOS,EGR1
M0/Control	Down	GO: Biological Process	GO:0010948	negative regulation of cell cycle process		0.008864	1	0.02823	0.2137	2	383	KLF4,DUSP1
M0/Control	Down	GO: Biological Process	GO:0044706	multi-multicellular organism process		0.008864	1	0.02823	0.2137	2	383	FOS,JUNB
M0/Control	Down	GO: Biological Process	GO:0043588	skin development		0.009044	1	0.02871	0.2174	2	387	ZFP36,KLF4
M0/Control	Down	GO: Biological Process	GO:0030217	T cell differentiation		0.009407	1	0.02952	0.2235	2	395	EGR1,JUNB
M0/Control	Down	GO: Biological Process	GO:0045165	cell fate commitment		0.009453	1	0.02958	0.224	2	396	KLF4,KLF2
[truncated: 290 more rows]
